# Supplementary material for: Comparative Transcriptome Analysis Provides Insights into the Seed Germination in Cotton in Response to Chilling Stress
Source: Int J Mol Sci. 2020 Mar 18;21(6):2067. doi: 10.3390/ijms21062067 (PMC7139662; doi:10.3390/ijms21062067)
Supplement: Supplementary file 1 [file ijms-21-02067-s001.zip]

Archive with 14 entries (13 files):
- ijms-747487-supplementary - XML/
- ijms-747487-supplementary - XML/Figure S1 Cottonseed water content changes during seed germination of KN27-3 and XLZ38.ppt
- ijms-747487-supplementary - XML/Figure S2 Schematic diagram of germination process and sampling time.ppt
- ijms-747487-supplementary - XML/File S1 Preliminary experiments about twenty-one varieties.xls
- ijms-747487-supplementary - XML/File S10 List of DEGs related to polyamine metabolic process.xls
- ijms-747487-supplementary - XML/File S11 List of genes related to antioxidase.xls
- ijms-747487-supplementary - XML/File S2 Detailed information on the obtained reads via RNA-Seq.xls
- ijms-747487-supplementary - XML/File S3 Expression of all genes in the 30 samples.xls
- ijms-747487-supplementary - XML/File S4 KEGG pathway enrichment analysis of DEGs.xls
- ijms-747487-supplementary - XML/File S5 List of DEGs related to glycolysis gluconeogenesis.xlsx
- ijms-747487-supplementary - XML/File S6 List of DEGs related to TCA cycle and GAC.xlsx
- ijms-747487-supplementary - XML/File S7 GO terms were all high-profile enrichment in KN27-3.xlsx
- ijms-747487-supplementary - XML/File S8 Asparagine biosynthetic process about amino acids enriched in GO term.xlsx
- ijms-747487-supplementary - XML/File S9 Trehalose, GDP-mannose, and  raffinose metabolism process enriched in GO term.xlsx
