# Supplementary material for: Comparative Transcriptome Analysis Provides Insights into the Seed Germination in Cotton in Response to Chilling Stress
Source: Int J Mol Sci. 2020 Mar 18;21(6):2067. doi: 10.3390/ijms21062067 (PMC7139662; doi:10.3390/ijms21062067)
Supplement: Supplementary file 1 [file ijms-21-02067-s001.zip › ijms-747487-supplementary - XML/File S1 Preliminary experiments about twenty-one varieties.xls]

## Sheet: file 2
The length of hypocotyls of twenty-one cultivars under chilling conditions (16℃/4℃) for 7 days
Variety	Hypocotyl length (cm)	Significant
2191	1.00 ± 0.02	de
CRI100	0.91 ± 0.06	e
CRI99	1.03 ± 0.05	de
CRI58	1.27 ± 0.11	bcd
Xinluzao23	1.38 ± 0.13	abc
KenN27-3	1.5 ± 0.04	ab
Xinluzao25	1.51 ± 0.21	ab
Xinluzao28	1.29 ± 0.18	bcd
Xinluzao32	1.65 ± 0.05	a
Xinluzao34	1.02 ± 0.02	de
Xinluzao37	0.91 ± 0.08	e
Xinluzao38	0.91 ± 0.07	e
Xinluzao39	1.06 ± 0.05	cde
Xinluzao40	0.92 ± 0.06	e
Xinluzao41	1 ± 0.13	de
Xinluzao46	1.34 ± 0.11	abcd
Xinluzao47	1.03 ± 0.05	de
Xinluzao48	1.15 ± 0.04	cde
Xinluzao49	1.3 ± 0.04	bcd
Xinluzao50	1.05 ± 0.17	de
Xinluzao51	1.52 ± 0.13	ab
Values are means ± SD from three independent measurements. The letters with the different sign are significantly different (P < 0.05)
