# Supplementary material for: Comparative Transcriptome Analysis Provides Insights into the Seed Germination in Cotton in Response to Chilling Stress
Source: Int J Mol Sci. 2020 Mar 18;21(6):2067. doi: 10.3390/ijms21062067 (PMC7139662; doi:10.3390/ijms21062067)
Supplement: Supplementary file 1 [file ijms-21-02067-s001.zip › ijms-747487-supplementary - XML/File S10 List of DEGs related to polyamine metabolic process.xls]

## Sheet: Sheet2
id	K-1-1_fpkm	K-1-2_fpkm	K-1-3_fpkm	X-1-1_fpkm	X-1-2_fpkm	X-1-3_fpkm	K-2-1_fpkm	K-2-2_fpkm	K-2-3_fpkm	X-2-1_fpkm	X-2-2_fpkm	X-2-3_fpkm	K-3-1_fpkm	K-3-2_fpkm	K-3-3_fpkm	X-3-1_fpkm	X-3-2_fpkm	X-3-3_fpkm	K-4-1_fpkm	K-4-2_fpkm	K-4-3_fpkm	X-4-1_fpkm	X-4-2_fpkm	X-4-3_fpkm	K-5-1_fpkm	K-5-2_fpkm	K-5-3_fpkm	X-5-1_fpkm	X-5-2_fpkm	X-5-3_fpkm	K-1-1_count	K-1-2_count	K-1-3_count	X-1-1_count	X-1-2_count	X-1-3_count	K-2-1_count	K-2-2_count	K-2-3_count	X-2-1_count	X-2-2_count	X-2-3_count	K-3-1_count	K-3-2_count	K-3-3_count	X-3-1_count	X-3-2_count	X-3-3_count	K-4-1_count
Gh_A12G2582	39.52	34.63	35.84	25.52	28.12	25.51	28.05	32.13	33.42	26.13	20.75	23.92	21.26	21.85	22.11	21.15	15	18.12	19.69	16.69	23	17.02	14.78	14.76	21.58	20.87	18.41	14.79	17.78	17.11	543.08	463.1	504.94	340.03	409.41	361.38	410.38	542.1	544.13	268.59	347.3	382.26	323.34	362.43	340.45	334.65	252.32	346.24	313.72
Gh_D12G0881	59.15	53.39	56.22	42.47	44.82	39.99	43.38	51.14	49.37	40.41	32.37	36.65	31.55	27.82	28.94	24.73	21.03	23.23	19.41	17.72	19.82	17.09	13.8	14.65	21.45	16.37	19.86	14.65	15.77	16.27	812.92	713.9	792.06	565.97	652.59	566.62	634.62	862.9	803.87	415.41	541.7	585.74	479.66	461.57	445.55	391.35	353.68	443.76	309.28
Gh_D05G0068	6.98	8.12	5.57	9.82	8.82	10.73	7.16	7.46	9.04	10.68	7.15	10.38	7.47	8.42	8.42	6.54	10.39	8.68	15.26	14.35	17.76	12.25	10.31	14	21.34	19.62	22.3	15.85	15.04	15.47	76.95	87	62.95	104.94	102.99	121.88	84	100.97	117.94	87.98	95.91	132.97	91	112	103.94	83	140	132.97	194.94
Gh_D08G0408	40.68	35.25	36.68	30.94	27.87	32.37	32.89	33.52	38.39	32.53	31.64	30.02	42.24	36.97	36.57	28.01	34.42	33.07	28.87	27.3	29.73	26.74	27.9	26.25	35.76	24.76	29.75	31.4	24.22	31.59	423	356.64	391	312	307	347	364	428	473	253	400.57	363	486	464	426	335.4	438	478	348
Gh_A12G1098	29.23	38.08	40.63	28.18	30.95	27.76	28.3	28.75	27.53	37.48	23.44	25.73	15.39	16.76	17.72	15.23	14.2	17.74	18.23	25.38	27.68	21.48	14.98	19.54	25.28	21.75	23.66	18	18.4	18	323.69	410.3	461.24	302.56	363.14	316.85	333.51	390.84	361.23	310.41	316	331.31	188.49	224.03	219.75	194.15	192.38	273	233.97
Gh_D12G1222	30.55	28.93	34.69	18.85	22.15	18.23	26.68	22.59	26.28	23.25	17.58	17.61	12.61	10.55	11.23	14.03	12.37	12.41	13.4	20.11	22.88	14.79	13.07	12.84	17.66	20.9	14.53	10.8	14.87	9.07	338.31	311.7	393.76	202.44	259.86	208.15	314.49	307.16	344.77	192.59	237	226.69	154.51	140.97	139.25	178.85	167.62	191	172.03
Gh_D08G1348	82.21	75.2	86.87	26.78	36.12	25.85	64.35	65.46	77.33	39.49	26.49	24.34	41.57	33.11	32.41	19.2	19.08	20.24	29.53	34.7	38.13	14.68	14.53	19.47	34.64	33.23	38.24	15.79	14.58	13.15	910.37	810.19	986.15	287.53	423.72	295.11	758.46	890.01	1014.55	327.1	357.16	313.37	509.31	442.52	402.05	244.84	258.56	311.56	379.03
Gh_D02G1667	60.78	59.95	62.51	32.21	31.84	34.97	56.67	60.7	66.28	38.86	37.95	34.29	82.39	86.02	70.49	61.64	64.86	64.88	72.67	79.19	66.87	66.4	58.99	68.12	74.05	86.7	73	67.54	62.06	67.45	643.99	618	679	330.87	357.43	382	639.11	789.63	832.01	307.99	489.6	422.44	965.8	1100.22	836.61	752	840.98	955.52	892.54
Gh_A08G0862	31.31	35.81	32.68	31.76	28.44	32	34.23	35.15	31.49	35.43	28.52	29.01	38.97	40.92	37.13	38.28	39.47	36.11	67.33	70.62	78.01	44.23	39.91	36.03	60.51	78.96	77.81	41.81	41.86	42.75	309.76	344.64	331.45	304.67	298.04	326.33	360.41	426.94	369.05	262.18	343.54	333.77	426.5	488.6	411.47	436.03	477.75	496.6	772.12
Gh_D08G1008	13.7	14.2	16.97	15.67	12.06	16.12	14.58	16.8	13.63	12.43	13.06	17.24	13.48	15.8	15.97	13.08	12.01	13	28.29	24.27	27.52	25.76	18.69	21.7	21.33	24.33	21.27	16.5	16.92	16.78	138.24	139.36	175.55	153.33	128.96	167.67	156.59	208.06	162.95	93.82	160.46	202.23	150.5	192.4	180.53	151.97	148.25	182.4	330.88
[truncated: 20 more columns]
