# Supplementary material for: Comparative Transcriptome Analysis Provides Insights into the Seed Germination in Cotton in Response to Chilling Stress
Source: Int J Mol Sci. 2020 Mar 18;21(6):2067. doi: 10.3390/ijms21062067 (PMC7139662; doi:10.3390/ijms21062067)
Supplement: Supplementary file 1 [file ijms-21-02067-s001.zip › ijms-747487-supplementary - XML/File S11 List of genes related to antioxidase.xls]

## Sheet: Sheet2
id	K-1-1_fpkm	K-1-2_fpkm	K-1-3_fpkm	X-1-1_fpkm	X-1-2_fpkm	X-1-3_fpkm	K-2-1_fpkm	K-2-2_fpkm	K-2-3_fpkm	X-2-1_fpkm	X-2-2_fpkm	X-2-3_fpkm	K-3-1_fpkm	K-3-2_fpkm	K-3-3_fpkm	X-3-1_fpkm	X-3-2_fpkm	X-3-3_fpkm	K-4-1_fpkm	K-4-2_fpkm	K-4-3_fpkm	X-4-1_fpkm	X-4-2_fpkm	X-4-3_fpkm	K-5-1_fpkm	K-5-2_fpkm	K-5-3_fpkm	X-5-1_fpkm	X-5-2_fpkm	X-5-3_fpkm	K-1-1_count	K-1-2_count	K-1-3_count	X-1-1_count	X-1-2_count	X-1-3_count	K-2-1_count	K-2-2_count	K-2-3_count	X-2-1_count	X-2-2_count	X-2-3_count	K-3-1_count	K-3-2_count	K-3-3_count	X-3-1_count	X-3-2_count	X-3-3_count	K-4-1_count
Gh_A02G1698	5.36	3.06	5.98	5.29	5.83	5.35	4.56	5.8	4.2	6.37	5.9	6.22	5.37	4.81	4.91	6.24	5.81	7.63	9.46	10.57	9.73	15.31	17.61	18.4	11.05	11.82	12.4	13.1	16.22	14.13	73.86	41	84.37	70.67	85.08	76	66.81	98	68.59	65.63	99	99.61	81.79	80	75.74	99	97.93	146	151
Gh_A05G0863	51.69	55.95	51.71	50.05	44.51	55.28	51.14	44.22	46.33	54.77	52.82	50.3	67.91	78.21	66.69	67.22	61.63	61.86	234.46	232.13	215.47	162.93	135.02	165.39	278.3	235.29	215.81	159.01	168.4	160.71	364.64	384	374	342.32	332.66	402	384	383	387.25	289	453.67	412.63	530	666	527	546	532	606.59	1917.3
Gh_A05G1539	18.27	14.38	14.67	10.63	12.59	11.59	12.65	11.24	16.09	11.46	10.81	9.83	6.6	7.98	8.26	5.62	4.73	5.57	3.83	3.15	4.39	4.71	5.46	4.8	7.38	5.02	7.21	5.95	6.21	5.16	242.91	186	200	137	177.37	158.88	179	183.48	253.44	114	175	152	97	128	123	86	77	103	59
Gh_A08G0633	61.56	68.31	65.31	45.28	51.29	40.72	44.79	53.04	52.44	39.62	34.82	48.34	39.98	51.81	37.31	46	38.54	40.33	66.53	54.14	77.72	54.09	61.4	61.83	53.81	53.1	50.46	56.8	51.42	51.83	304.5	328.73	331.17	217.15	268.79	207.62	235.81	322.15	307.32	146.59	209.74	278.04	218.81	309.33	206.73	262	233.28	277.3	381.49
Gh_A08G1661	10.87	10.83	14.1	9.08	7.37	6.77	9.38	12.92	10.38	7.55	9.87	10.06	10.27	12.42	11.15	9.94	8.52	10.54	30.62	27.67	24.77	18.13	15.53	17.16	29	25.26	27.8	11.01	15.26	16.98	52.55	50.95	69.89	42.58	37.73	33.76	48.27	76.71	59.47	27.29	58.11	56.57	54.93	72.46	60.39	55.35	50.39	70.84	171.56
Gh_A08G1744	20.31	20.37	20.33	21.18	12.18	12.73	18.75	18.64	18.37	14.29	17.02	16.22	21.71	26	24.29	23.4	17.87	21.32	36.65	37.46	31.83	28.36	24.73	21.96	36.71	32.1	33.57	21.8	23.24	23.9	143.26	139.81	147.03	144.87	91	92.59	140.76	161.48	153.54	75.4	146.23	133.01	169.47	221.36	191.94	190.1	154.22	209.08	299.72
Gh_A08G1746	25.72	24.83	27.17	18.44	17.42	21.82	25.73	26.17	27.66	21.92	21.28	23.51	30.08	27.86	23.79	23.05	23.65	23.72	51.54	50.17	58.29	38.92	39.84	47.59	63.96	52.65	51.31	42.31	44.22	36.49	208.9	196.18	226.24	145.22	149.93	182.71	222.46	260.97	266.19	133.17	210.48	222.02	270.35	273.13	216.47	215.53	235.08	267.84	485.32
Gh_A10G1891	48.17	40.97	45.41	39.04	31.02	33.03	43.87	35.65	34.25	37.49	28.16	31.55	27.73	31.62	23.71	22.81	20.35	20.31	38.19	34.57	39.78	26.59	24.26	25.1	31.46	32.51	34.97	21.54	21.11	26.54	288.34	238.62	278.72	226.62	196.72	203.81	279.51	262.03	242.91	167.86	205.28	219.6	183.67	228.51	159	157.22	149.09	169	265.01
Gh_D01G0873	579.94	579.95	583.34	455.75	491.13	429.68	504.59	483.5	566.26	441.76	436.82	481.16	483.93	486.11	481.86	428.77	459.16	493.5	557.76	610.72	547.22	638.82	633.68	592.16	547.33	482.61	466.03	496.83	497.3	493.19	8035.66	7817.93	8286.32	6122.99	7209.6	6137.59	7441.56	8225.26	9295.58	4578.39	7369.77	7752.26	7418.53	8130.16	7478.92	6840.79	7784.79	9504.96	8958.71
Gh_D02G2245	4.19	3.8	5.04	1.9	3.49	1.91	3.93	4.11	3.01	3.95	1.92	2.59	3.12	2.55	2.42	2.03	3.95	2.83	14.44	15.24	14.35	13.91	8.61	12.51	15.39	15.18	14.62	9.4	8	7.09	34	30	42	15	29.99	16	34	41	29	24	19	24.42	28	25	22	19	39.25	32	136
Gh_D05G3875	28.69	29.72	28.9	25.98	22.66	24.06	30.23	26.9	27.97	29	26.23	29.06	49.2	54.49	47.2	42.72	38	42.67	163.34	151.16	147.86	113	97.08	110.26	188.93	148.68	163.22	95.88	117.88	105.61	202.36	204	209	177.68	169.34	175	227	233	233.75	153	225.33	238.37	384	464	373	347	328	418.41	1335.7
Gh_D08G1994	1.75	2.14	1.43	8.84	8.84	8.88	2.47	0.22	4.28	11.81	6.95	13.42	3.19	3.86	5.28	11.97	11.6	13.42	12.75	7.83	5.27	17.3	15.67	17.97	10.25	4.42	3.44	18.68	17.23	22.25	8.45	10.05	7.11	41.42	45.27	44.24	12.73	1.29	24.53	42.71	40.89	75.43	17.07	22.54	28.61	66.65	68.61	90.16	71.44
Gh_D08G2093	21.38	19.79	20.4	22.64	16.71	22.26	18.27	19.64	17.96	25.88	25.71	29.98	25.29	29.51	24.11	29.53	28.99	29.68	52.95	49.97	63.18	53.64	46.5	56	62.5	48.12	54.42	46.06	51.13	53.03	148.44	133.64	145.17	152.36	122.89	159.27	134.96	167.39	147.7	134.4	217.34	242.01	194.24	247.24	187.51	236.06	246.22	286.4	426.09
[truncated: 20 more columns]
