# Supplementary material for: Comparative Transcriptome Analysis Provides Insights into the Seed Germination in Cotton in Response to Chilling Stress
Source: Int J Mol Sci. 2020 Mar 18;21(6):2067. doi: 10.3390/ijms21062067 (PMC7139662; doi:10.3390/ijms21062067)
Supplement: Supplementary file 1 [file ijms-21-02067-s001.zip › ijms-747487-supplementary - XML/File S2 Detailed information on the obtained reads via RNA-Seq.xls]

## Sheet: Sheet2
Sample	Clean Reads Num	HQ Clean Reads Num(%)	Read Length	Adapter(%)	Low Quality(%)	Poly A(%)	N(%)
K-1-1	43974990	43078488 (97.96%)	150 + 150	172782 (0.39%)	723640 (1.65%)	40 (0%)	0 (0%)
K-1-2	41953890	41237092 (98.29%)	150 + 150	165920 (0.4%)	550776 (1.31%)	51 (0%)	0 (0%)
K-1-3	45873970	45254900 (98.65%)	150 + 150	163476 (0.36%)	455444 (0.99%)	75 (0%)	0 (0%)
X-1-1	41381676	40676496 (98.3%)	150 + 150	166378 (0.4%)	538658 (1.3%)	72 (0%)	0 (0%)
X-1-2	46748220	45697226 (97.75%)	150 + 150	179934 (0.38%)	870990 (1.86%)	35 (0%)	0 (0%)
X-1-3	44960824	44170800 (98.24%)	150 + 150	180100 (0.4%)	609800 (1.36%)	62 (0%)	0 (0%)
K-2-1	46341456	45471636 (98.12%)	150 + 150	183126 (0.4%)	686516 (1.48%)	89 (0%)	0 (0%)
K-2-2	56219202	55214580 (98.21%)	150 + 150	219456 (0.39%)	784972 (1.4%)	97 (0%)	0 (0%)
K-2-3	54588586	53563802 (98.12%)	150 + 150	222536 (0.41%)	802010 (1.47%)	119 (0%)	0 (0%)
X-2-1	32537662	31818030 (97.79%)	150 + 150	131994 (0.41%)	587594 (1.81%)	22 (0%)	0 (0%)
X-2-2	51235946	50293566 (98.16%)	150 + 150	198630 (0.39%)	743564 (1.45%)	93 (0%)	0 (0%)
X-2-3	49641306	48754498 (98.21%)	150 + 150	187030 (0.38%)	699522 (1.41%)	128 (0%)	0 (0%)
K-3-1	44118350	43383894 (98.34%)	150 + 150	170952 (0.39%)	563394 (1.28%)	55 (0%)	0 (0%)
K-3-2	47953386	47071666 (98.16%)	150 + 150	204984 (0.43%)	676594 (1.41%)	71 (0%)	0 (0%)
K-3-3	44202796	43411126 (98.21%)	150 + 150	173572 (0.39%)	617966 (1.4%)	66 (0%)	0 (0%)
X-3-1	46035258	45225080 (98.24%)	150 + 150	180934 (0.39%)	629074 (1.37%)	85 (0%)	0 (0%)
X-3-2	48022606	47413418 (98.73%)	150 + 150	171106 (0.36%)	437884 (0.91%)	99 (0%)	0 (0%)
X-3-3	54381618	53426934 (98.24%)	150 + 150	213004 (0.39%)	741492 (1.36%)	94 (0%)	0 (0%)
K-4-1	45031054	44087560 (97.9%)	150 + 150	181006 (0.4%)	762414 (1.69%)	37 (0%)	0 (0%)
K-4-2	47092082	46293332 (98.3%)	150 + 150	179664 (0.38%)	618950 (1.31%)	68 (0%)	0 (0%)
K-4-3	49094674	48329884 (98.44%)	150 + 150	196728 (0.4%)	567896 (1.16%)	83 (0%)	0 (0%)
X-4-1	42928860	42165504 (98.22%)	150 + 150	175144 (0.41%)	588076 (1.37%)	68 (0%)	0 (0%)
X-4-2	57589114	56712980 (98.48%)	150 + 150	227418 (0.39%)	648592 (1.13%)	62 (0%)	0 (0%)
X-4-3	53621380	52826084 (98.52%)	150 + 150	210554 (0.39%)	584614 (1.09%)	64 (0%)	0 (0%)
K-5-1	47667744	47028230 (98.66%)	150 + 150	179098 (0.38%)	460180 (0.97%)	118 (0%)	0 (0%)
K-5-2	47457430	46723924 (98.45%)	150 + 150	178200 (0.38%)	555174 (1.17%)	66 (0%)	0 (0%)
K-5-3	34843252	34424660 (98.8%)	150 + 150	132152 (0.38%)	286384 (0.82%)	28 (0%)	0 (0%)
X-5-1	44555518	43735490 (98.16%)	150 + 150	165800 (0.37%)	654132 (1.47%)	48 (0%)	0 (0%)
X-5-2	50980820	49982280 (98.04%)	150 + 150	197876 (0.39%)	800540 (1.57%)	62 (0%)	0 (0%)
X-5-3	50619286	49867754 (98.52%)	150 + 150	198270 (0.39%)	553154 (1.09%)	54 (0%)	0 (0%)
