# Supplementary material for: Comparative Transcriptome Analysis Provides Insights into the Seed Germination in Cotton in Response to Chilling Stress
Source: Int J Mol Sci. 2020 Mar 18;21(6):2067. doi: 10.3390/ijms21062067 (PMC7139662; doi:10.3390/ijms21062067)
Supplement: Supplementary file 1 [file ijms-21-02067-s001.zip › ijms-747487-supplementary - XML/File S3 Expression of all genes in the 30 samples.xls]

id	K-1-1_fpkm	K-1-2_fpkm	K-1-3_fpkm	X-1-1_fpkm	X-1-2_fpkm	X-1-3_fpkm	K-2-1_fpkm	K-2-2_fpkm	K-2-3_fpkm	X-2-1_fpkm	X-2-2_fpkm	X-2-3_fpkm	K-3-1_fpkm	K-3-2_fpkm	K-3-3_fpkm	X-3-1_fpkm	X-3-2_fpkm	X-3-3_fpkm	K-4-1_fpkm	K-4-2_fpkm	K-4-3_fpkm	X-4-1_fpkm	X-4-2_fpkm	X-4-3_fpkm	K-5-1_fpkm	K-5-2_fpkm	K-5-3_fpkm	X-5-1_fpkm	X-5-2_fpkm	X-5-3_fpkm	K-1-1_count	K-1-2_count	K-1-3_count	X-1-1_count	X-1-2_count	X-1-3_count	K-2-1_count	K-2-2_count	K-2-3_count	X-2-1_count	X-2-2_count	X-2-3_count	K-3-1_count	K-3-2_count	K-3-3_count	X-3-1_count	X-3-2_count	X-3-3_count	K-4-1_count
Gh_A01G0001	3.48	1.99	3.75	4.41	6.11	3.95	2.59	2.41	2.06	4.11	4.06	4.93	3.44	6.42	4.36	4.85	4.57	3.74	1.88	1.65	1.08	2.32	2.39	2.08	2.08	1.59	1.91	2.06	1.75	3.21	28.38	15.76	31.33	34.82	52.79	33.22	22.49	24.15	19.88	25.08	40.32	46.71	31.06	63.17	39.8	45.48	45.55	42.39	17.76
Gh_A01G0002	0.87	1.51	0.34	0.38	0.86	1.12	1.35	1.26	0.73	2.51	2.34	2.99	1.89	0.78	1.13	0	0.92	1.09	2.72	0.45	0.99	2.07	0.77	0.76	1.3	1.85	1.55	1.47	0.25	0.87	3.14	5.31	1.26	1.33	3.32	4.18	5.2	5.59	3.13	6.82	10.32	12.59	7.58	3.41	4.6	0	4.1	5.49	11.44
Gh_A01G0003	0	0.46	0.88	0.46	0	0	0	0.37	0.38	0	0	0	0	0	0	0.39	0.37	0	0.39	0.71	1.49	0	0	0	0.34	0	0	0	0	0	0	1	2	1	0	0	0	1	1	0	0	0	0	0	0	1	1	0	1
Gh_A01G0004	0	0.54	1.21	0	1.11	1.57	0	0.78	1.56	1.93	1.14	0.74	0.61	2.13	1.35	1.25	3.87	1.56	0	0.92	3.05	4.46	0.99	5.16	1.47	2.05	3.96	1.74	1.24	1.51	0	2.2	5.14	0	4.88	6.75	0	4	7.71	6	5.75	3.56	2.8	10.67	6.29	6	19.69	9	0
Gh_A01G0005	0	0	0	0	0	0	0.12	0	0	0	0	0.11	0	0	0	0	0	0	0	0	0	0	0	0	0	0	0	0	0	0	0	0	0	0	0	0	1	0	0	0	0	1	0	0	0	0	0	0	0
Gh_A01G0006	1.13	1.17	1.57	2.36	2.15	1.51	2.19	2.18	2.56	2.34	2.58	2.22	1.77	1.03	1.39	1.65	1.96	1.7	4.21	2.92	3.43	3.37	3.61	3.29	1.79	3.3	2.05	2.66	1.89	2.66	12.35	12.42	17.6	25.02	24.92	17.03	25.49	29.32	33.16	19.14	34.36	28.28	21.41	13.62	17	20.83	26.18	25.88	53.4
Gh_A01G0007	75.08	80.12	75.55	57.67	71.16	61.52	77.07	80.52	72.01	71.44	64.62	65.69	67.02	74.53	63.61	58.59	56.38	61.36	80.43	79.24	57.08	76.7	74.9	73.81	73.61	66.83	68.45	65.98	68.58	66.36	871.55	904.79	899.03	649.06	875.1	736.19	952.16	1147.47	990.31	620.21	913.32	886.66	860.63	1044.27	827.04	783.13	800.82	990.01	1082.21
Gh_A01G0008	2.02	2.37	1.27	2.08	2.27	2.73	1.52	2.8	2.84	2.6	3.13	3.54	0.52	2.34	1.86	1.22	1.82	1.2	2.28	1.23	1.75	2.56	1.9	1.12	0.66	1.06	1.52	1.58	0.94	1.27	14	15.91	9	13.95	16.64	19.45	11.21	23.74	23.27	13.46	26.39	28.45	4	19.56	14.41	9.69	15.42	11.55	18.31
Gh_A01G0009	3.89	1.36	4.07	6.41	4.05	3.65	3.36	3.29	5.24	1.72	1.69	3.96	5.08	3.61	5.17	7.15	6.5	8.34	3.44	2.66	3.24	3.5	4	3.23	3.05	5.22	2.95	7.19	5.39	5.57	41.26	14	44.16	65.82	45.5	39.91	37.88	42.81	65.82	13.66	21.83	48.79	59.52	46.15	61.35	87.29	84.32	122.89	42.25
Gh_A01G0010	2.67	0.86	1.83	2.58	1.96	1.41	0.98	1.36	2.81	1.47	1.71	2.11	0.94	1.52	0.74	1.81	1.68	1.2	5.03	1.65	4.35	3.31	4.27	4.82	3.94	4.68	1.73	1.92	3.01	3.04	12.82	4	9	12	10	7	5	8	16	5.29	10	11.78	5	8.79	4	10	9.89	8	28
Gh_A01G0011	4.4	3.34	3.34	3.11	2.73	3.57	2.79	4.22	4.36	3.46	3.31	2.95	3.36	5.68	3.7	3.11	3.41	4	6.48	6.31	5.5	5.67	4.89	6.1	5.94	6.6	6.42	4.08	5.56	5.89	57.78	42.71	45	39.6	37.9	48.31	39	67.93	67.85	33.94	52.92	44.98	48.82	89.93	54.35	46.94	54.79	72.96	98.62
Gh_A01G0012	0	0	0	0	0	0	0	0	0	0	0	0	0	0	0	0	0	0	0	0	0	0	0	0	0	0	0	0	0	0	0	0	0	0	0	0	0	0	0	0	0	0	0	0	0	0	0	0	0
Gh_A01G0013	0	0	0	0	0	0	0	0	0	0	0	0	0	0	0	0	0	0	0	0	0	0	0	0	0	0	0	0	0	0	0	0	0	0	0	0	0	0	0	0	0	0	0	0	0	0	0	0	0
Gh_A01G0014	0	0	0	0	0	0	0	0	0	0	0	0	0	0	0	0	0	0	0	0	0	0	0	0	0	0	0	0	0.11	0	0	0	0	0	0	0	0	0	0	0	0	0	0	0	0	0	0	0	0
Gh_A01G0015	0	0	0.07	0	0	0.06	0.11	0	0.05	0	0	0.05	0.05	0	0	0	0	0	0	0.14	0	0	0	0	0	0	0	0	0	0	0	0	1.23	0	0	1	2	0	1	0	0	1	1	0	0	0	0	0	0
Gh_A01G0016	7.81	6.64	8.78	7.89	7.23	9.44	8.99	9.88	8.19	7.11	8.61	7.76	10.39	10.59	9.99	9.52	8.58	9.24	11.64	10.83	12.9	11.05	11.73	11.03	11.27	9.45	11.11	9.47	12.36	11.83	196.61	162.7	226.72	192.58	192.89	245.11	241.06	305.56	244.43	133.9	263.89	227.25	289.5	321.88	281.89	275.99	264.3	323.4	339.89
Gh_A01G0017	46.06	50.94	49.58	38.88	48.07	35.33	44.22	41.23	37.39	45.29	36.1	41.18	41.58	41.51	38.36	37.38	38.94	39.98	66.6	63.55	65.67	54.61	59.07	58.59	54.15	53.71	56.08	56.29	51.91	51.9	766.41	824.65	845.75	627.27	847.27	606.03	783.08	842.29	737.09	563.64	731.3	796.77	765.36	833.62	714.85	716.19	792.87	924.66	1284.64
Gh_A01G0018	3.14	1.61	1.02	1.35	0.99	1.27	0.25	0.85	0.48	1.75	0.21	2.25	0.47	0.65	0.53	2.5	0.21	0.56	2.03	0.62	1.27	0.46	0	0.37	0.66	0.61	1.09	1.54	0.38	1.14	12	6	4	5	4	5	1	4	2.17	5	1	10	2	3	2.29	11	1	3	9
Gh_A01G0019	11.2	10.75	8.91	10.74	11.3	9.04	9.67	7.51	9.37	14.76	8	11.64	8.54	10.16	8.21	13.96	14.13	10.86	8.72	8.87	3.06	12.4	11.87	13.2	16.38	16.97	15.35	23.67	18.38	16.54	87.83	82.03	71.6	81.68	93.88	73.06	80.67	72.33	87.04	86.58	76.37	106.12	74.08	96.16	72.09	126	135.54	118.4	79.26
Gh_A01G0020	0	0	0	0	0	0	0	0	0	0	0	0	0	0	0	0	0	0	0	0	0	0	0	0	0	0	0	0	0	0	0	0	0	0	0	0	0	0	0	0	0	0	0	0	0	0	0	0	0
Gh_A01G0021	0	0.71	0	0	0.22	0	0	0	0	0	0	0	0	0	0	0	0	0	0	0	0	0	0	0	0	0	0	0	0	0	0	3	0	0	1	0	0	0	0	0	0	0	0	0	0	0	0	0	0
Gh_A01G0022	0	0	0	0	0	0	0	0	0	0.65	0	0	0	0	0	0	0	0	0	0	0	0	0	0	0	0	0	0	0	0	0	0	0	0	0	0	0	0	0	3	0	0	0	0	0	0	0	0	0
Gh_A01G0023	63.55	68.48	66.49	56.38	60.19	51.18	66.66	67.8	67.96	56.39	53.65	56.35	51.96	50.67	47.99	49.04	49.85	54	72.1	71.59	62.74	76.14	67.42	70.82	76.67	70.2	71.99	70.2	63.34	64.68	734.05	769.63	787.39	631.48	736.67	609.46	819.56	961.49	930.05	487.21	754.65	756.9	664.08	706.46	620.92	652.27	704.62	867.12	965.46
Gh_A01G0024	7.92	11.32	9.3	12.32	7.22	9.38	10.34	11.92	10.88	11.31	9.92	9.47	6.8	6.9	8.34	9.79	9.11	8.79	9.5	6.69	6.06	10.31	8.1	10.08	6.65	6.35	7.55	7.21	7	10.63	59	82	71	89	57	72	82	109	96	63	90	82	56	62	69.58	84	83	91	82
Gh_A01G0025	16.06	15.27	14.59	24.27	21.21	24.55	21.04	20.47	19.7	21.4	26.25	21.15	17.76	13.72	18.1	18.9	17.54	16.65	4.96	4.38	4.53	8.95	10.63	7.64	5.9	8.31	10.86	14.07	14.23	14.58	852.83	788.9	794.58	1250.12	1193.83	1344.29	1189.5	1335.27	1239.75	850.14	1697.68	1306.2	1043.57	879.8	1076.82	1155.78	1139.74	1229.13	305.34
Gh_A01G0026	0.27	0.62	0.39	0.35	0.32	0.52	0.38	0.76	0.45	0.54	0.44	0.46	0.24	0.39	0.18	0.17	0.27	0.34	0.06	0.11	0.07	0.24	0.32	0.28	0.1	0	0.56	0.34	0.15	0.05	4	9	6	5	5	8	6	14	8	6	8	8	4	7	3	3	5	7	1
Gh_A01G0027	8.54	6.18	6.48	6.85	5.37	8.59	6.39	5.02	7.74	9.51	5.89	7.75	6.86	8.78	7.91	6.87	7.11	5.35	14.6	15.63	14.44	14.24	8.93	11.54	12.41	12.75	6.75	10.09	10.99	9.57	54	38	42	42	36	56	43	39	58	45	45.34	57	48	67	56	50	55	47	107
Gh_A01G0028	3.72	1.67	1.36	0	1.76	0.68	1.31	0.57	2.75	1.24	0.95	0.4	0.63	0.39	1.45	0.4	0.19	0.33	1	0.74	0.51	0.62	0.15	0.16	1.77	0.54	0.24	0.59	0.67	0	16	7	6	0	8	3	6	3	14	4	5	2	3	2	7	2	1	2	5
Gh_A01G0029	0.06	0	0	0.17	0	0	0	0	0	0	0	0	0	0	0	0	0	0	0	0	0	0	0	0.04	0	0	0	0.05	0	0	1	0	0	3	0	0	0	0	0	0	0	0	0	0	0	0	0	0	0
Gh_A01G0030	2.52	2.73	3.25	2.56	2.6	2.74	3.1	2.19	3.46	2	3	2.55	1.57	1.73	1.82	1.15	1.43	1.42	1.17	1.51	1.87	0.6	0.74	0.97	0.67	0.49	0.35	0.4	0.69	0.99	37	39.09	48.99	36.43	40.47	41.52	48.5	39.53	60.3	22	53.66	43.58	25.56	30.66	30	19.39	25.74	29	20
Gh_A01G0031	0	0	0	0	0	0	0	0	0	0	0	0	0	0	0	0	0	0.15	0	0	0	0	0	0	0	0	0	0	0	0	0	0	0	0	0	0	0	0	0	0	0	0	0	0	0	0	0	1	0
Gh_A01G0032	18.36	15.1	14.67	17.52	16.68	17.61	13.81	15.61	18.15	19.49	15.28	18.75	13.69	14.66	12.5	17.44	17.26	17.44	24.95	24.96	26.51	26.2	26.67	27.81	23.35	25.21	21.88	23.8	24.43	26.79	160	128	131	148	154	158.15	128.11	167	187.34	127	162.13	190	132	154.17	122	175	184	211.19	252
Gh_A01G0033	0.12	0.14	0.11	0	0.11	0	0	0.1	0	0	0.1	0.1	0.21	0.1	0.1	0.2	0	0	0	0.09	0	0	0	0	0.09	0.09	0	0	0	0	1	1.14	1	0	1	0	0	1	0	0	1	1	2	1	1	2	0	0	0
Gh_A01G0034	1.25	0.39	1.4	0.79	0.91	1.02	1.26	0.47	0.49	1.41	0.55	0.74	0.78	1.43	0.6	1.17	0.71	0.48	0.83	0.99	0.95	0.76	0.18	0.2	0.51	0.67	0.3	0.72	0.83	0.07	13	4	15	8	10	11	14	6	6	11	7	9	9	18	7	14	9	7	10
Gh_A01G0035	0.98	0.71	0.84	0.97	1.21	1.45	1.05	1.02	0.51	1.26	0.72	1.66	0.64	1	0.75	1.37	0.63	0.93	2	2.53	1.25	2.41	1.95	1.84	2.25	1.8	0.72	1.01	1.06	1.28	11.38	8	10	11	14.93	17.36	13	14.62	7	11	10.22	22.43	8.2	14	9.72	18.42	9	15	27
Gh_A01G0036	0	0	0	0	0	0	0	0	0	0	0	0	0	0	0	0	0	0	0	0	0	0	0	0	0	0	0	0	0	0	0	0	0	0	0	0	0	0	0	0	0	0	0	0	0	0	0	0	0
Gh_A01G0037	0.62	0.37	0.52	0.53	0.52	0.79	0.39	0.32	0.67	0.32	0.37	0.36	0.6	0.45	0.51	0.38	0.49	0.5	1.65	3.25	2.19	2.43	2.06	3.35	2.14	2.78	2.02	2.43	2.05	1.98	18.09	10.42	15.6	14.97	16	23.75	12	11.39	23.29	7	13	12.32	19.3	16	16.74	12.63	17.56	20.35	55.79
Gh_A01G0038	0	0.18	0.5	0.89	0.81	0.83	0.16	0.42	0.44	0.92	0.42	1.33	0.93	0.57	0.61	0.45	1.26	1.24	0.74	0.95	1.13	0.91	0.55	0.24	1.31	2.27	0.72	1.3	1.24	2.76	0	1	3	5	5	5	1	3	3	4	3	9	6	4	4	3	9	10	5
Gh_A01G0039	0.05	0.17	0	0.18	0.1	0.24	0	0.04	0.19	0	0.08	0	0.04	0.05	0.09	0	0.05	0.07	0.22	0.12	0.05	0	0.03	0.03	0	0.08	0	0.11	0.08	0.12	1.2	3.75	0	4	2.38	5.79	0	1.09	5.1	0	2.16	0	1.1	1.32	2.32	0	1.43	2.35	5.95
Gh_A01G0040	3.18	2.9	2.96	4.66	3.86	4.86	2.85	3.62	4.29	2.34	4.35	6.26	4.93	4.74	3.15	4.92	7.14	5.5	6.15	6.2	8.15	5.42	5.71	5.5	3.98	4.01	7.13	4.23	3.47	5.2	45	40	43	64	58	71	43	63	72	24.82	75	103.08	77.23	81	50	80.26	123.79	108.34	101
Gh_A01G0041	13.39	15.02	16.04	11.31	12.14	9.4	11.81	12.15	8.79	10.66	11.07	11.44	9.48	7.44	8.17	6.71	4.93	6.14	7.59	6.6	3.15	6.12	5.75	6.09	2.26	4.33	0	5.27	4.28	4.39	80.18	87.48	98.43	65.65	76.99	58	75.28	89.31	62.33	47.74	80.69	79.65	62.79	53.73	54.77	46.27	36.1	51.09	52.7
Gh_A01G0042	0	0	0	0	0	0	0	0	0	0	0	0	0	0	0	0	0	0	0	0	0	0	0	0	0	0	0	0	0	0	0	0	0	0	0	0	0	0	0	0	0	0	0	0	0	0	0	0	0
Gh_A01G0043	20.66	16.59	18.88	19.62	19.53	17.43	18.41	17.98	16.44	21.86	17.08	19.7	11.76	17.1	11.41	14.26	14.61	10.63	25.16	14.74	22.85	20.5	16.49	19.32	17.56	19.3	16.15	15.4	13.55	19.16	382.63	298.96	358.43	352.33	383.19	332.73	362.93	408.76	360.78	302.87	385.28	424.25	240.94	382.35	236.75	304.07	331.18	273.55	540.14
Gh_A01G0044	4.38	6.19	3.38	4.7	5.51	2.83	5.14	4.9	5.85	3.42	2.85	1.88	2.47	3.63	2.44	3.96	2.83	3.15	3.62	2.31	3.61	4.99	2.34	5.25	3.75	5.94	2.85	3.52	2.11	5.19	24	33	19	25	32	16	30	33	38	14	19	12	15	24	15	25	19	24	23
Gh_A01G0045	3.71	4.02	4.33	5.16	3.77	4.61	3.99	3.64	2.8	3.72	5.21	4.09	4.94	4.7	3.6	3.38	3.29	5.02	2.1	1.54	5.11	1.78	2.02	0.91	2.95	1.79	1.05	0.79	1.56	1.44	51.51	54.26	61.64	69.46	55.44	66	59	62	46.07	38.59	88.12	66	75.88	78.85	56	54	55.82	96.92	33.87
Gh_A01G0046	0	0	0	0	0	0	0	0	0	0	0	0	0	0	0	0	0	0	0	0	0	0	0	0	0	0	0	0	0	0	0	0	0	0	0	0	0	0	0	0	0	0	0	0	0	0	0	0	0
Gh_A01G0047	0	0	0	0.06	0.05	0.05	0.05	0.04	0.14	0	0.09	0.05	0	0.04	0.05	0.09	0	0.08	0	0	0	0	0.03	0	0	0	0	0.09	0.04	0.08	0	0	0	1	1	1	1	1	3	0	2	1	0	1	1	2	0	2	0
Gh_A01G0048	29.98	34.59	29.81	34.35	32.41	35.7	33.01	35.61	31.33	36.99	42.01	39.63	54.14	50.72	45.98	48.2	51.95	55.66	31.67	29.85	36.04	34.11	35.67	30.16	27.95	25.91	24.44	30.18	27.82	29.77	490.47	550.49	499.82	544.77	561.74	602.05	574.78	715.25	607.24	452.54	836.67	753.84	979.69	1001.35	842.55	907.8	1039.73	1265.59	600.61
Gh_A01G0049	0	0	0	0	0	0	0	0	0	0	0	0	0	0	0	0	0	0	0	0	0	0	0	0	0	0	0	0	0	0	0	0	0	0	0	0	0	0	0	0	0	0	0	0	0	0	0	0	0
Gh_A01G0050	1.17	0.53	0.73	1.72	1.39	1.63	0.98	1.76	1.08	1.91	1.82	1.47	1.36	1.27	1.54	1.61	1.29	1.27	2.91	4.36	3.85	2.78	3.72	3.31	1.77	3.4	3	2.39	2.62	2.77	21.37	9.42	13.72	30.36	26.82	30.51	19.08	39.33	23.29	26.02	40.46	31.08	27.44	27.97	31.38	33.68	28.64	32.25	61.49
Gh_A01G0051	0	0	0	0	0	0	0	0	0	0	0	0	0	0	0	0	0	0	0	0	0	0	0	0	0	0	0	0	0	0	0	0	0	0	0	0	0	0	0	0	0	0	0	0	0	0	0	0	0
Gh_A01G0052	0	0	0	0	0	0	0	0	0	0	0	0	0	0	0	0	0	0	0	0	0	0	0	0	0	0	0	0	0	0	0	0	0	0	0	0	0	0	0	0	0	0	0	0	0	0	0	0	0
Gh_A01G0053	0	0	0	0	0	0	0	0	0	0.35	0	0	0	0	0	0	0	0	0	0	0	0	0	0	0	0	0	0	0	0	0	0	0	0	0	0	0	0	0	1	0	0	0	0	0	0	0	0	0
Gh_A01G0054	30.34	27.97	31.73	32.72	32.41	38.78	33.8	36.4	36.35	33.19	34.97	36.02	46.55	50.3	44.63	44.74	39.82	45.77	42.92	30.98	36.95	32.38	25.28	37.79	44.2	36.67	35.82	34.58	35.19	38.79	301.88	270.72	323.62	315.61	341.64	397.75	357.91	444.65	428.43	246.98	423.64	416.75	512.37	604.03	497.37	512.57	484.75	632.99	495
Gh_A01G0055	9.46	12.68	13.44	5.61	7.57	12.27	7.04	4.94	10.77	5.29	7.11	5.83	2.79	1.28	2.11	1.34	1.71	2.59	0	0.08	0.57	0	0.26	0.29	0.16	0.32	0	0.26	0	0.07	92	120	134	52.87	78	123	72.9	59	124.05	38.51	84.23	65.96	30	15	23	15	20.39	35	0
Gh_A01G0056	0	0	0	0	0	0.2	0.1	0.08	0	0	0	0	0.46	0.08	0	0.35	0	0.15	0.18	0	0.22	0.09	0.07	0.21	0	0.16	0.27	0	0.22	0.43	0	0	0	0	0	2	1	1	0	0	0	0	5	1	0	4	0	2	2
Gh_A01G0057	0.99	3.24	4.26	1.32	1.77	1.43	1.69	1.87	2	1.05	0.73	1.53	1.25	0.65	1.94	1.54	0.81	1.58	0.09	0.7	0.66	0.61	0.25	0.48	0.08	0.38	0.75	0.74	2.21	0.58	10	32	44.32	13	19	15	18.25	23.28	24	8	9	18	14	8	22	18	10	22.31	1
Gh_A01G0058	8.79	9.22	8.37	9.12	8	10.34	8.47	7.94	8.39	6.89	8.88	8.33	10.26	9.22	11.22	10.64	10.56	10.93	8.85	7.75	6.73	6.98	7.68	7.14	8.61	9.98	7.54	9.67	9.94	8	206.74	210.98	201.97	207.95	199.39	250.74	211.98	229.26	233.77	121.25	254.49	227.92	266.97	261.68	295.65	288.11	304.01	357.48	241.43
Gh_A01G0059	0	0	0	0	0	0	0	0	0	0	0	0	0	0	0	0	0	0	0	0	0	0	0	0	0	0	0	0	0	0	0	0	0	0	0	0	0	0	0	0	0	0	0	0	0	0	0	0	0
Gh_A01G0060	5.14	3.96	5.62	4.12	4.54	4.87	4.52	4.67	2.82	3.95	3.26	4.3	3.05	3.52	3.42	4.73	2.91	3.61	7.95	6.32	9.07	7.28	6.7	7.27	5.29	6.33	5.02	5.24	6.11	6.85	63.04	47.26	70.57	49	59	61.48	59	70.26	41	36.21	48.62	61.31	41.31	52	46.99	66.71	43.67	61.47	112.88
Gh_A01G0061	3.14	3.06	2.26	2.22	2.66	2.73	2.49	1.89	1.82	2.21	1.5	3.01	0.75	1.82	1.63	1.87	1.76	2.02	1.71	0.94	2.18	1.31	2.02	2.21	0.63	0.91	0.86	1.11	0.84	1.09	19	18	14	13	17	17	16	14	13	10	11	21.16	5	13.28	11	13	13	17	12
Gh_A01G0062	0	0	0	0	0	0	0	0	0	0	0	0	0	0	0	0	0	0	0	0	0	0	0	0	0	0	0	0	0	0	0	0	0	0	0	0	0	0	0	0	0	0	0	0	0	0	0	0	0
Gh_A01G0063	16.76	15.39	16.67	18.79	15.95	16.97	15.48	19.25	19.66	14.7	12	14.42	12.29	13.12	12.32	9.89	11.11	9.7	13.03	10.85	16.43	16.05	14.97	13.83	16.17	14.05	17.71	14.67	12.82	15.81	183.66	164.1	187.32	199.65	185.21	191.76	180.55	259.05	255.27	120.5	160.14	183.75	149	173.58	151.28	124.81	149	147.87	165.62
Gh_A01G0064	2.2	2.18	3.34	1.07	1.08	1.42	1	1.86	1.72	2.18	1.34	2.32	1.77	1.28	1.82	1.49	0.8	1.06	0.42	0.13	0.18	0.29	0.47	0.4	1.43	1.52	0.51	0.55	0.71	0.77	27	26	42	12.76	14	18	13	28	25	20	20	33	24	19	25	21	12	18	6
Gh_A01G0065	2.87	3.88	3.47	3.42	3.39	3.36	3.31	4.42	3.64	3.61	4.53	3.41	2.62	2.81	2.94	2.78	3.03	2.44	3.5	3.22	5.66	3.52	4.19	4.89	4.75	2.62	2.56	3.89	3.88	5.45	50.28	66.11	62.31	58.01	62.88	60.7	61.77	95.03	75.46	47.23	96.63	69.33	50.73	59.46	57.64	56.14	64.98	59.34	71.1
Gh_A01G0066	0	0	0	0	0	0	0	0	0	0	0	0	0	0	0	0	0	0	0	0	0	0	0	0	0	0	0	0	0	0	0	0	0	0	0	0	0	0	0	0	0	0	0	0	0	0	0	0	0
Gh_A01G0067	0	0	0	0	0	0	0	0	0	0	0	0	0	0	0	0	0	0	0	0	0	0	0	0	0	0	0	0	0	0	0	0	0	0	0	0	0	0	0	0	0	0	0	0	0	0	0	0	0
Gh_A01G0068	10.55	9.36	9.89	9.85	11.72	11.65	8.16	9.02	6.29	11.06	14.37	13.78	10.83	8.05	6.83	13.47	11.67	10.86	23.9	21.27	26.96	22.1	20.78	24.46	15.81	19.09	15.08	17.71	17.44	23.87	51	44	49	46.17	60	58.04	42	53.51	36	40	84.56	77.44	57.92	47	37	74.97	69	73	133.95
Gh_A01G0069	159.82	164.91	153.59	214.63	207.72	278.83	145.84	155.96	154.72	200.75	192.03	227.48	126.62	97.51	117.77	170.6	137.84	144.75	30.6	30.37	28.09	43.82	55.87	48.06	50.35	45.65	39.07	68.26	58.37	61.9	2811.8	2822.78	2770.38	3661.53	3871.95	5057.19	2730.96	3368.86	3224.96	2641.87	4113.84	4653.83	2464.62	2070.9	2320.95	3456.13	2967.44	3540.17	624.03
Gh_A01G0070	0	0.07	0	0	0.07	0	0.07	0.11	0.06	0.28	0.11	0.18	0	0	0	0	0.11	0	0	0	0	0.12	0.04	0	0	0	0	0	0	0	0	1	0	0	1	0	1	2	1	3	2	3	0	0	0	0	2	0	0
Gh_A01G0071	7.47	7.68	9.28	13.42	11.05	8.62	8.24	8.82	10.88	12.11	9.21	11.68	9.13	11.5	8.1	8.77	9.45	8	3.62	1.62	2.74	2.97	3.85	2.16	5.8	4.75	4.58	5.9	6.04	6.28	51	51	65	88.84	79.96	60.68	59.87	73.92	88	61.85	76.6	92.76	69	94.82	62	69	79	75.95	28.69
Gh_A01G0072	14.62	15.03	12.6	15.08	15.41	20.33	14.2	14.09	12.14	16.62	14.41	15.93	13.44	13.12	13.92	19.26	19.72	16.3	19.76	19.47	27.88	21.94	16.27	26	20.06	26.65	21.07	23.53	23.11	22.75	60	60	53	60	67	86	62	71	59	51	72	76	61	65	64	91	99	93	94
Gh_A01G0073	0	0	0	0	0	0	0	0	0	0	0	0	0	0	0	0	0	0	0	0	0	0	0	0	0	0	0	0	0	0	0	0	0	0	0	0	0	0	0	0	0	0	0	0	0	0	0	0	0
Gh_A01G0074	0	0	0	0	0	0	0	0	0	0	0.06	0	0	0	0	0	0	0	0	0	0	0	0.14	0	0	0	0	0	0	0.05	0	0	0	0	0	0	0	0	0	0	1	0	0	0	0	0	0	0	0
Gh_A01G0075	4.26	3.68	3.38	3.95	4.66	5.17	3.64	4.66	4.58	4.26	6.04	6.35	7.32	6.39	6.69	5.44	5.6	6.1	8.86	10.14	11.61	7.48	8.8	8.43	7.12	8.27	8.07	6.41	6.89	6.93	66	55.4	53.63	59.32	76.39	82.5	60	88.69	84	49.34	113.97	114.38	125.4	119.38	116	97.01	106.12	131.36	159.05
Gh_A01G0076	20.74	19.16	22.91	14.35	15.05	16.98	20.93	18.43	19.04	18.46	16.36	20.15	21.48	15.97	18	17.99	19.05	18.49	19.54	16.52	23.64	19.66	20.81	17.61	15.62	14.79	18.68	20.05	14.11	15.88	145.72	131	165	97.74	112	123	156.53	159	158.51	97	140	164.67	167	135.42	141.69	145.54	163.81	180.57	159.13
Gh_A01G0077	7.04	4.71	7.01	8.48	7.65	7.01	7.09	6.94	7.96	8.3	6.85	9.85	4.88	5.43	7.75	5.96	6.13	6.17	5.85	4.78	7.16	8.79	7.85	4.72	4.44	6.82	4.18	7.91	7.19	4.25	53.03	34.55	54.14	61.91	61.01	54.43	56.84	64.19	71.04	46.74	62.82	86.26	40.7	49.38	65.42	51.71	56.5	64.58	51.06
Gh_A01G0078	0	0	0	0.1	0.18	0.09	0	0	0.16	0	0	0.08	0	0	0	0.16	0	0.13	0.32	0.15	0.41	0.16	0.18	0.46	0.57	0.43	0	0.62	0.94	0.81	0	0	0	1	2	1	0	0	2	0	0	1	0	0	0	2	0	2	4
Gh_A01G0079	3.95	1.97	1.75	2.72	3.43	4.53	3.6	2.05	3.64	3.2	3.74	4.47	2.27	1.89	2.25	3.37	2.64	2.59	5.06	3.22	4.48	4.23	4.69	6.42	3.74	4.27	4.62	3.85	4.22	3.32	33	16	15	22	30.33	39	32	21	36	20	38	43.42	21	19	21	32.42	27	30	49
Gh_A01G0080	0	0	0	0.15	0	0	0.14	0	0	0	0.12	0	0	0	0	0	0	0	0	0	0	0	0	0	0	0	0	0	0	0	0	0	0	1	0	0	1	0	0	0	1	0	0	0	0	0	0	0	0
Gh_A01G0081	0	0	0	0	0	0	0	0	0	0	0	0	0	0	0	0	0	0	0	0	0	0	0	0	0	0	0	0	0	0	0	0	0	0	0	0	0	0	0	0	0	0	0	0	0	0	0	0	0
Gh_A01G0082	23.7	26.26	26.06	21.54	21.51	21.66	23.01	23.89	23.49	26.51	23.1	22.17	25.63	24.82	23.76	19.51	19.21	20.74	18.65	16.91	18.92	18	19.57	17.4	17.37	15.01	12.16	17.72	17.4	16.48	337.03	363.27	379.89	297.01	324.1	317.52	348.27	417.14	395.8	281.96	399.92	366.69	403.32	426.13	378.49	319.55	334.24	409.99	307.45
Gh_A01G0083	0.27	0	0	0	0	0	0.13	0	0.11	0.18	0	0	0	0	0	0	0	0	0	0	0	0	0	0	0	0	0	0.11	0	0	2	0	0	0	0	0	1	0	1	1	0	0	0	0	0	0	0	0	0
Gh_A01G0084	11.16	13.64	10.59	14.3	9.87	13.16	14.83	11.13	13.66	16.26	14.78	15.99	12.26	14.07	12.47	13.18	12.81	12.08	26.79	22.18	26.2	23.51	21.35	19.75	21.22	19.64	20	16.62	18.12	20.45	111	132	108	138	104	135	157	136	161	121	179	185	135	169	139	151	156	167	309
Gh_A01G0085	0	0	0	0.3	0	0	0	0	0	0.39	0	0	0.8	0	0.26	0	0	0	0	0	0.32	0	0	0.21	0.22	0	0	0	0	0	0	0	0	1	0	0	0	0	0	1	0	0	3	0	1	0	0	0	0
Gh_A01G0086	8.28	6.35	8.92	9.94	8.28	8.63	9.17	10.46	8.66	7.6	7.1	9.99	6.59	9.11	5.74	5.79	5.86	7.2	8.42	7.43	9.24	9.27	7.06	7.89	6.97	4.79	5.66	8.09	5.63	7.03	67	50	74	78	71	72	79	104	83	46	70	94	59	89	52	54	58	81	79
Gh_A01G0087	30.19	25.93	30.18	24.35	22.69	25.94	18.84	18	22.66	23.64	17.71	16.04	16.76	19.56	15.4	19.01	16.21	18	10.14	10.74	16.72	10.28	8.3	10.67	17.67	15.3	18.53	14.66	15.45	16.91	280	234	287	219	223	248	186	205	249	164	200	173	172	219	160	203	184	232	109
Gh_A01G0088	3.51	0	0	0	2.84	0.49	1.41	1.22	1.27	0.67	1.65	0.86	0	2.91	1.79	0.44	0	0	0.86	2.77	0.55	0	1.29	0.7	0.38	0.39	0	0.42	0.36	0.73	7	0	0	0	6	1	3	3	3	1	4	2	0	7	4	1	0	0	2
Gh_A01G0089	31.32	32.72	33.96	33.16	29.47	31.32	37.34	40	36.66	31.49	33.19	33.25	38.42	40.5	41.66	35.59	29.7	32.4	25.17	19.87	18.09	19.2	21.03	17.15	22.69	16.57	18.59	19.48	18.55	17.14	301.07	306.01	334.67	309.09	300.06	310.37	381.96	472.05	417.47	226.41	388.42	371.63	408.52	469.94	448.51	393.9	349.32	432.92	280.51
Gh_A01G0090	18.32	18.73	16.24	17.82	20.76	17.8	19.62	18.24	17.81	19.35	16.92	20.7	23.68	14.97	18.67	20.03	19.73	19.14	22.63	17.74	14.28	23.9	21.16	23.36	34.2	30.09	29.6	30.97	30.7	31.04	178.18	177.16	161.95	168.01	213.87	178.4	203.07	217.77	205.14	140.72	200.34	234.05	254.73	175.66	203.37	224.24	234.71	258.78	255.07
Gh_A01G0091	3.63	4.58	4	5.07	5.74	4.78	5.52	5.45	5.24	4.13	4.06	3.96	3.91	4.07	4.4	3.66	3.86	4.97	9.6	7.28	8	7.05	9.34	12.73	6.78	6.19	5.36	6.09	8.06	6.52	31	38.03	35	42	52	42.13	50.16	57.15	53	26.4	42.24	39.33	37	42	42.09	36	40.34	59	95.07
Gh_A01G0092	0	0	0	0	0	0	0	0	0	0	0	0	0	0	0	0	0	0	0	0	0	0	0	0	0	0	0	0	0	0	0	0	0	0	0	0	0	0	0	0	0	0	0	0	0	0	0	0	0
Gh_A01G0093	0	0	0	0	0	0	0	0	0	0	0	0	0	0	0	0	0	0	0	0	0	0	0	0	0	0	0	0	0	0	0	0	0	0	0	0	0	0	0	0	0	0	0	0	0	0	0	0	0
Gh_A01G0094	0	0	0	0	0	0	0	0	0	0	0	0	0	0	0	0	0	0	0	0	0	0	0	0	0	0	0	0	0	0	0	0	0	0	0	0	0	0	0	0	0	0	0	0	0	0	0	0	0
Gh_A01G0095	16.29	15.59	14.28	25.98	28.94	26.4	14.32	13.4	16.87	19.03	18.37	23.24	6.68	9.78	10.97	17.77	16.62	15.47	5.57	4.01	5.1	14.22	11.61	8.53	6.11	4.89	4.79	14.53	10.01	10.59	223.03	207.56	200.41	344.74	419.69	372.44	208.6	225.19	273.53	194.82	306.23	369.81	101.11	161.62	168.2	279.98	278.42	294.3	88.44
Gh_A01G0096	5.98	5.37	5.26	5.76	5.61	4.31	4.15	4.57	3.93	5.83	3.81	5.3	4.16	4.72	4.1	3.98	3.35	3.74	2.49	1.25	1.06	2.72	2.49	2.41	9.22	9.7	8.29	7.44	9.59	8.23	122.79	107.41	110.85	114.82	122.12	91.37	90.76	115.15	95.72	89.57	95.34	126.69	94.58	117.04	94.38	94.21	84.33	106.94	59.31
Gh_A01G0097	11.73	9.94	10.06	14.69	11.51	15.08	13.96	14.65	13.21	13.98	17.09	16.01	27.01	24.61	27.45	24.28	24.89	27.17	25.25	27.63	25.48	26.49	27.86	26.02	17.09	22.47	24.69	23.8	22.86	21.82	752.11	619.91	661.11	912.87	782.09	996.54	952.47	1153.21	1003.69	670.59	1334.39	1193.3	1915.38	1904.58	1970.97	1791.96	1952.67	2421.04	1876.69
Gh_A01G0098	0	0	0	0	0	0	0	0	0	0	0	0	0	0	0	0	0	0	0	0	0	0	0	0	0	0	0	0	0	0	0	0	0	0	0	0	0	0	0	0	0	0	0	0	0	0	0	0	0
Gh_A01G0099	0	0	0	0	0	0	0	0	0	0	0	0.06	0	0.06	0	0	0	0	0	0.16	0	0	0	0	0	0	0	0	0	0	0	0	0	0	0	0	0	0	0	0	0	1	0	1	0	0	0	0	0
Gh_A01G0100	0	0	0	0	0	0	0	0	0	0	0	0	0	0	0	0	0	0	0	0	0	0	0	0	0	0	0	0	0	0	0	0	0	0	0	0	0	0	0	0	0	0	0	0	0	0	0	0	0
Gh_A01G0101	0.09	0	0	0	0	0	0.08	0.07	0.15	0	0	0	0.16	0	0.08	0.15	0	0	0.31	0.07	0.19	0	0	0.12	0.34	0.07	0.55	0	0.06	0	1	0	0	0	0	0	1	1	2	0	0	0	2	0	1	2	0	0	4
Gh_A01G0102	11.47	14.45	7.8	10.87	18.04	9.59	9.47	10.96	12.36	12.58	11.83	7.2	10.7	10.45	11.74	11.61	12.54	11.04	6.13	7.34	10.11	7.23	5.32	3.43	5.34	4.42	3.82	6.48	4.5	3.91	121.83	149.35	85	112	203	105	107.12	143	155.54	100	153	89	125.75	134	139.69	142	163	163	75.53
Gh_A01G0103	69.39	74.23	70.39	63.93	65.33	67.91	70.31	70	70.5	62.86	70.95	63.32	105.55	105.06	100.58	85.2	86.01	95.7	62.19	66.07	58.57	57.7	57.82	55.99	83.2	81.44	84.33	69.81	72.01	67.47	1144.83	1191.52	1190.55	1022.59	1141.95	1154.94	1234.57	1417.81	1377.99	775.74	1425.23	1214.65	1926.57	2092.13	1858.71	1618.44	1736.22	2194.59	1189.39
Gh_A01G0104	3.13	3.89	3.05	3.49	3.54	3.5	3.89	2.52	2.53	1.92	3.58	2.13	3.51	4.51	3.88	4.89	4.11	3.69	6.36	6.24	7.09	5.33	6.21	6.69	5.92	6.65	5.56	5.92	5.42	5.25	40.41	48.97	40.45	43.71	48.47	46.67	53.49	40.05	38.68	18.6	56.39	32	50.2	70.42	56.26	72.76	64.98	66.25	95.25
Gh_A01G0105	2.79	3.7	2.83	4.13	3.63	3.9	3.2	4.06	4.06	5.09	4.34	4.77	4.63	5.1	4.28	5.31	5.39	4.93	3.97	4.86	5.38	4.74	4.42	4.48	3.17	3.79	4.66	5.65	5.3	3.88	42	54.13	43.56	60.22	57.83	60.38	51.19	75	72.34	57.3	79.43	83.34	77	92.5	72.14	92.01	99.11	103.03	69.2
Gh_A01G0106	2.86	1.49	3.21	1.7	3.34	2.82	3.51	3.55	3.72	5.06	4.86	3.46	3.07	3.05	2.03	2.95	2.73	3.77	3.14	4.87	4.75	4.62	3.3	2.79	2.29	2.82	1.82	1.83	2.18	1.56	59	30	67.97	34	73	60	77	90	91	78	122	83	70	76	47	70	69	108	75
Gh_A01G0107	32.45	36.92	35.52	40.73	35.48	30.9	31	29.45	28.13	34.53	22.15	37.58	21.68	25.81	20.49	27.2	17.59	13	26.85	19.97	21.64	20.9	21.09	18.12	17.83	19.36	17.63	23.85	14.95	20.3	113.08	125.19	126.9	137.62	131	111	115	126	116.16	90	94	152.28	83.6	108.57	80	109.14	75	63	108.46
Gh_A01G0108	14.26	11.63	12.21	12.27	10.57	12.96	10.74	11.91	14.02	14.52	11.52	9.87	10.06	11.3	10.86	10.57	11.58	11.34	12.5	10.82	11.98	10.54	12.65	9.19	8.48	11.23	13.28	8.95	8.81	10.4	123	97.62	108	102.62	96.58	115.31	98.63	126.18	143.34	93.68	121	99.05	96	117.67	104.97	105	122.23	136	125
Gh_A01G0109	7.28	5.99	6.58	6.27	5.59	6.56	6.36	5.51	6.17	7.61	5.61	7.78	5.93	5.08	5.89	6.86	6.25	5.26	2.95	4.12	4.24	4.77	5.15	5.1	4.01	3.09	5.18	5.3	5.03	4.53	136	109	126	113.6	110.59	126.33	126.47	126.33	136.66	106.36	127.6	169	122.69	114.68	123.35	147.69	143	136.63	64
Gh_A01G0110	17	15.99	15.37	10.64	4.8	8.14	19.01	17.03	16.34	10.41	11.93	13.59	17.19	19.98	20.8	10.73	8.21	9.18	39.88	36.48	44.88	10.19	10.11	19.35	36.07	34.69	33.52	8.78	20.24	12.64	125.16	114.53	116	76	37.46	61.76	149	154	142.54	57.34	107	116.35	140.04	177.55	171.54	91	74	94	340.4
Gh_A01G0111	0	0	0	0	0	0	0	0	0	0	0	0	0	0	0.06	0	0	0	0	0	0	0	0	0	0	0	0	0	0	0	0	0	0	0	0	0	0	0	0	0	0	0	0	0	1	0	0	0	0
Gh_A01G0112	0	0	0	0	0	0	0	0	0	0	0	0	0	0	0	0	0	0	0	0	0	0	0	0	0	0	0	0	0	0	0	0	0	0	0	0	0	0	0	0	0	0	0	0	0	0	0	0	0
Gh_A01G0113	0	0	0	0	0	0	0	0	0	0	0	0	0	0	0	0	0	0	0	0	0	0	0	0	0	0	0	0	0	0	0	0	0	0	0	0	0	0	0	0	0	0	0	0	0	0	0	0	0
Gh_A01G0114	5.23	10.35	6.99	8.5	7.48	7.04	9.32	8.49	7.44	8.32	6.58	8.42	9.87	6.72	7.7	9.31	7.99	7.07	9.88	9.27	8.24	9.86	8.35	10.77	10.49	7.9	8.31	7.12	9.39	9.23	64.07	123.4	87.78	100.99	97.06	88.93	121.56	127.73	108.02	76.23	98.12	119.94	133.79	99.44	105.63	131.33	119.79	120.41	140.37
Gh_A01G0115	0	0	0	0	0	0	0	0	0	0	0	0	0	0	0	0	0	0	0	0	0	0	0	0	0	0	0	0	0	0	0	0	0	0	0	0	0	0	0	0	0	0	0	0	0	0	0	0	0
Gh_A01G0116	20.55	16.66	18.3	19.34	18.37	19.91	20.35	17.57	18.83	18.24	17.17	16.85	14.91	14.27	18.8	18.31	18.25	17	5.5	3.66	4.53	7.93	9.92	9.32	18.25	14.61	14.4	17.72	14.03	20.6	198.07	156.28	180.84	180.75	187.61	197.84	208.83	207.9	215.04	131.54	201.57	188.92	158.97	166.07	203.03	203.29	215.23	227.79	61.45
Gh_A01G0117	0	0	0	0	0	0	0	0	0	0	0	0	0	0	0	0	0	0	0	0	0	0	0	0	0	0	0	0	0	0	0	0	0	0	0	0	0	0	0	0	0	0	0	0	0	0	0	0	0
Gh_A01G0118	0	0	0	0	0	0	0	0.2	0	0	0.21	0.22	0	0	0	0	0	0.54	0	0	0	0.22	0.16	0	0.95	0.39	0.78	2.31	0.36	0.18	0	0	0	0	0	0	0	1	0	0	1	1	0	0	0	0	0	3	0
Gh_A01G0119	0.18	0.38	0.25	0.1	0.17	0.17	0	0.07	0.07	0	0.21	0.07	0.08	0	0	0.1	0.14	0.06	0.16	0.13	0.19	0.15	0	0.09	0.06	0	0.18	0.28	0	0.18	2.18	4.4	3	1.17	2.18	2.05	0	1.04	1	0	3	1	1	0	0	1.43	2	1.07	2.23
Gh_A01G0120	8.96	8.2	5.44	3.34	3.21	1.62	8	5.62	8.54	3.22	3.48	3.04	8.92	7.64	5.73	2	3.42	2.81	7.53	4.19	9.29	2.83	1.88	5.09	9.04	8.11	7.27	3.63	3.93	4.88	64.24	57.17	40	23.22	24.36	12	61	49.45	72.48	17.27	30.34	25.35	70.72	66.09	46	16.48	30	28	62.52
Gh_A01G0121	0	0	0	0	0	0	0	0	0	0	0	0	0	0	0	0	0	0	0	0	0	0	0	0	0	0	0	0	0	0	0	0	0	0	0	0	0	0	0	0	0	0	0	0	0	0	0	0	0
Gh_A01G0122	1.06	1.74	1.03	1.53	0.2	2.05	1.19	0.34	0	1.7	1.22	0.73	1.53	1.23	0.95	0.74	0.69	1.22	0.55	0.84	0	0.37	0.27	0.45	0.16	0.33	0	0.53	0.15	0.62	5	8	5	7	1	10	6	2	0	6	7	4	8	7	5	4	4	8	3
Gh_A01G0123	0	0	0	0	0	0	0	0.19	0	0	0.1	0	0	0	0	0	0	0.08	0.2	0.28	0	0	0	0.08	0	0	0	0	0.25	0.09	0	0	0	0	0	0	0	2	0	0	1	0	0	0	0	0	0	1	2
Gh_A01G0124	0	0	0	0.17	0	0	0	0	0	0	0	0	0	0	0	0	0	0	0	0	0	0	0	0	0	0	0	0	0	0	0	0	0	3	0	0	0	0	0	0	0	0	0	0	0	0	0	0	0
Gh_A01G0125	0	0	0.04	0	0	0	0	0	0	0	0	0	0	0	0	0	0	0	0	0	0.05	0	0.03	0	0	0	0.18	0	0	0	0	0	1	0	0	0	0	0	0	0	0	0	0	0	0	0	0	0	0
Gh_A01G0126	0	0	0	0	0	0	0	0	0	0	0	0	0	0	0	0	0	0	0	0	0	0	0	0	0	0	0	0	0	0	0	0	0	0	0	0	0	0	0	0	0	0	0	0	0	0	0	0	0
Gh_A01G0127	0	0	0.34	0	0	0	0	0	0	0	0	0	0	0	0	0	0	0	0	0.28	0	0	0	0	0	0	0	0	0	0	0	0	1	0	0	0	0	0	0	0	0	0	0	0	0	0	0	0	0
Gh_A01G0128	0	0	0	0	0	0	0	0	0	0	0	0	0	0	0	0	0	0	0	0	0	0	0	0	0	0	0	0	0	0	0	0	0	0	0	0	0	0	0	0	0	0	0	0	0	0	0	0	0
Gh_A01G0129	0	0	0.1	0.05	0	0	0	0.04	0	0	0	0	0	0	0.05	0.05	0	0.04	0	0.08	0.18	0.14	0.24	0.11	0	0.16	0.11	0.09	0.04	0.12	0	0	2	1	0	0	0	1	0	0	0	0	0	0	1	1	0	1	0
Gh_A01G0130	11.7	11.48	12.21	9.95	11.23	10.15	10.49	10.99	10.56	10.96	12.84	12.17	13.83	13.58	12.02	11.76	11.48	12.48	14.89	13.44	13.15	11.65	12.73	12.27	13.91	14.11	15.31	12.39	10.88	11.01	142.66	136.29	152.69	117.69	145.13	127.65	136.2	164.55	152.65	100	190.7	172.67	186.69	200.01	164.29	165.12	171.39	211.58	210.52
Gh_A01G0131	0	0	0	0	0	0	0	0	0	0	0	0	0	0	0	0	0	0	0	0	0	0	0	0	0	0	0	0	0	0	0	0	0	0	0	0	0	0	0	0	0	0	0	0	0	0	0	0	0
Gh_A01G0132	0	0	0	0	0	0	0	0	0	0	0	0	0	0	0	0	0	0	0	0	0	0	0	0	0	0	0	0	0	0	0	0	0	0	0	0	0	0	0	0	0	0	0	0	0	0	0	0	0
Gh_A01G0133	1.14	2	0.68	2.35	1.79	1.82	1.49	1.86	2.9	1.52	1.63	1.4	1.82	2.05	2.37	1.55	1.94	1.85	0.73	0.98	0.76	0.79	1.4	1.28	0.72	0.72	0.46	1	0.86	1.13	23	39.37	14	46	38.25	38	32	46.2	69.49	23	40	33	40.67	50	53.66	36	48	52	17
Gh_A01G0134	0	0	0	0	0	0	0	0	0	0	0	0	0	0	0	0	0	0	0	0	0	0	0	0	0	0	0	0	0	0	0	0	0	0	0	0	0	0	0	0	0	0	0	0	0	0	0	0	0
Gh_A01G0135	721.55	771.13	750.47	602.19	636.09	605.07	551.55	560.65	662.99	576.24	470.9	450.54	457.42	414.62	491.56	487.01	484.13	484.78	216.73	151.13	196.78	373.28	412.89	346.41	684.98	605.88	631.58	677.21	690.05	718.35	6895.01	7169.11	7351.95	5579.57	6439.74	5960.55	5609.74	6577.71	7505.89	4118.66	5479.13	5006.16	4835.94	4782.48	5261.71	5358.57	5660.78	6439.4	2400.8
Gh_A01G0136	228.1	227.18	210.67	164.59	199.58	181.15	129.15	126.21	157.45	128.63	89.86	101.67	118.65	98.12	124.01	139.77	129.81	135.35	34.76	26.2	30.24	70.33	77.06	70.08	251.78	252.52	244.28	253.63	282.8	295.82	2192.51	2124.44	2075.98	1533.96	2032.39	1795.05	1321.32	1489.41	1793.03	924.77	1051.68	1136.3	1261.74	1138.47	1335.26	1546.88	1526.75	1808.41	387.26
Gh_A01G0137	3.16	2.49	4.69	1.55	3.3	4.25	3.24	5.69	5.24	4.98	4.18	4.28	6.19	4.47	4.63	4.79	6.45	6.75	3.06	2.28	2.82	4.64	5.8	3.95	1.41	3.47	2.61	6.15	3.1	3.88	38.93	29.91	59.38	18.49	43.2	54	42.59	86.27	76.57	45.93	62.75	61.41	84.49	66.64	64	68.01	97.43	115.81	43.72
Gh_A01G0138	42.5	42.72	40.24	50.67	40.49	49.96	47.71	49.07	50.18	43.61	50.31	47.79	60.93	58.17	61.34	60.03	59.42	62.29	81.98	91.11	79.18	79.35	82.41	84.32	78.44	75.56	79.85	73.2	79.27	70.99	1061.93	1038.51	1030.62	1227.44	1071.74	1286.9	1268.69	1505.32	1485.36	814.92	1530.49	1388.42	1684.31	1754.25	1716.64	1727.01	1816.74	2163.33	2374.38
Gh_A01G0139	11.8	11.01	12.04	7.82	8.85	9.5	10.15	10.57	9.62	9.01	10.49	10.41	9.45	7.42	10.01	10.84	8.62	9.09	7.26	5.76	6.67	6.28	6.71	8.17	6.38	6.75	5.58	8.93	7.51	7.45	141	128	147.45	90.52	112	117	129	155	136.2	80.52	152.58	144.59	124.93	107	134	149.07	125.93	151	100.54
Gh_A01G0140	0.31	0	0.1	0.11	0.1	0.2	0	0	0.09	0	0	0	0	0	0.27	0.09	0	0	0.18	0.16	1.76	0.27	0.26	0.29	0.86	0.4	0.11	0.26	0.52	0.52	3	0	1	1	1	2	0	0	1	0	0	0	0	0	3	1	0	0	2
Gh_A01G0141	19.92	20.45	20.05	18.21	20.1	17.05	22.03	19.15	20.67	17.94	20.52	17.6	20.99	21.89	20.86	22.1	19.05	20.09	25.79	29.29	27.67	28.96	32.26	29.85	25.43	23.43	27.83	27.84	30.65	28.73	389.11	388.65	401.49	344.98	416	343.41	458.08	459.21	478.37	262.11	488.1	399.81	453.69	516.22	456.4	497.11	455.3	545.45	583.92
Gh_A01G0142	0	0	0	0	0	0	0	0	0	0	0.1	0	0	0	0	0	0	0	0	0	0	0	0	0	0	0	0	0	0	0	0	0	0	0	0	0	0	0	0	0	2.27	0	0	0	0	0	0	0	0
Gh_A01G0143	0.28	0.32	0.61	0.29	0.33	0.58	0.36	0.39	0.24	0.37	0.6	0.48	0.16	0.52	0.28	0.33	0.26	0.43	0.63	0.64	0.46	0.4	0.45	0.61	0.37	0.62	0.84	0.32	0.58	0.56	8	9	18	8	10	17	11	13.72	8	8	21	16	5	18	9	11	9	17	21
Gh_A01G0144	2.42	2.26	1.34	2.1	1.38	2.35	1.38	1.09	1.24	2.04	1.05	0.99	1.06	0.84	1.19	0.94	1.09	1.1	1.98	1.76	1.4	1.35	0.69	1.72	2.04	1.48	1.66	2.14	1.08	0.78	38	34.58	21.55	32	23	38	23	21	23	24	20	18	18.51	16	21	17	21	24	36
Gh_A01G0145	19.22	20.73	20.92	24.86	20.67	24.09	24.87	27.99	25.81	24.28	27.73	23.93	34.1	37.03	36.74	33.09	33.83	34.77	36.86	38.4	44.03	40.09	38.87	39.23	27.38	32.94	33.91	35.47	34.42	34.23	613.12	643.48	684.1	768.87	698.6	792.33	844.56	1096.22	975.37	579.39	1077.02	887.63	1203.49	1425.91	1312.74	1215.42	1320.35	1541.94	1362.96
Gh_A01G0146	9.18	9.63	8.6	11.83	9.24	12.26	12.37	10.18	12.85	12.84	15.12	15.12	16.99	15.04	11.38	14.86	18.4	13.16	21.73	20.9	25.96	20.06	21.3	16.61	14.04	13.4	14.17	15.81	13.33	13.59	58.31	59.54	56	72.87	62.2	80.3	83.65	79.41	96.69	61	116.93	111.68	119.37	115.35	81	108.65	143	116.19	160
Gh_A01G0147	5.52	3.31	7.67	3.86	5.47	4.73	6.54	5.64	6.52	6.55	2.75	4.21	7.11	7.68	4.03	5.82	5.06	9.55	12.77	11.62	12.46	12.4	6.95	10.58	11.09	11.3	8.59	8.98	5.5	7.52	42.82	25	61	29	44.93	37.83	54	53.75	59.95	38	26	38	61	71.88	35	51.94	48	103	114.87
Gh_A01G0148	115.8	104.13	108.41	61.78	48.73	57.48	95.91	108.54	105.71	58.12	53.77	51.52	101.86	107.61	108.69	66.52	60.69	57.8	75.12	73.67	104.9	40.89	45.59	40.77	81.05	68.33	65.5	41.71	44.48	44.82	895	783	859	463	399	458	789	1030	968	336	506	463	871	1003.97	941	592	574	621	673
Gh_A01G0149	8.51	8.87	5.65	3.29	4.02	6.54	5.89	5.58	5.89	5.22	2.82	4.17	3.31	6.07	4.64	5.34	3.67	3.4	6.22	4.39	4.42	6.57	5.69	4.56	5.68	5.96	6.03	5.56	3.51	3.97	72	73	49	27	36	57	53	58	59	33	29	41	31	62	44	52	38	40	61
Gh_A01G0150	1.76	2.67	2.2	2.61	2	2.88	3.52	3.45	3.56	2.86	1.84	2.04	3.77	3.17	3.22	3.07	2.29	2.53	7.55	6.92	6.89	5.13	5.18	5.09	5.98	4.85	5.51	4.19	4.66	2.86	45	66.57	57.88	64.98	54.43	76.06	96	108.61	107.98	54.91	57.39	60.81	107.04	98	92.47	90.55	71.73	90.21	224.32
Gh_A01G0151	3.15	4.2	4.15	3.8	5.52	4.2	3.58	3.21	3.5	2.25	2.75	2.71	2.92	3.33	2.68	3.92	2.52	3.57	4.97	3.94	4.39	5.52	4.73	5.03	3.58	4.1	2.55	4.66	4.31	3.24	32.23	41.8	43.54	37.68	59.8	44.28	38.93	40.33	42.38	17.21	34.26	32.25	33.07	41.07	30.76	46.17	31.6	50.72	58.9
Gh_A01G0152	3.43	4.3	3.24	4.4	3.59	4.52	5.45	5.42	4.39	3.58	4.46	3.47	5.74	4.95	4.36	3.68	3.08	3.53	7.9	7.66	9.42	6	5.93	6.38	4.95	4.59	5.7	5.97	4.96	4.92	79.9	97.31	77.32	99.17	88.43	108.38	135.11	154.78	121.09	62.34	126.29	93.8	147.81	138.95	113.6	98.5	87.66	114.06	213.17
Gh_A01G0153	0	0	0	0	0	0	0	0	0.72	0.23	0	0	0	0.14	0	0.29	0.14	0	0.29	0	0.37	0	0.11	0.12	0.65	0.53	0	0.14	0.12	0	0	0	0	0	0	0	0	0	5	1	0	0	0	1	0	2	1	0	2
Gh_A01G0154	0	0	0	0	0	0	0	0	0	0	0	0	0	0	0	0.11	0	0	0	0	0	0	0	0	0	0	0	0	0	0	0	0	0	0	0	0	0	0	0	0	0	0	0	0	0	1	0	0	0
Gh_A01G0155	0	0	0	0	0	0	0	0	0.17	0	0	0	0	0	0	0.17	0	0	0	0.15	0	0	0	0	0.15	0.3	0	0	0.14	0	0	0	0	0	0	0	0	0	1	0	0	0	0	0	0	1	0	0	0
Gh_A01G0156	0	0	0	0	0	0	0	0	0	0	0	0	0	0	0	0	0	0	0	0	0	0	0	0	0	0	0	0	0	0	0	0	0	0	0	0	0	0	0	0	0	0	0	0	0	0	0	0	0
Gh_A01G0157	8.88	7.88	6.82	8.87	7.09	7.69	8.5	6.53	6.58	6.8	6.8	8.73	6.59	7.49	8.4	7.79	7.59	7.52	5.61	5.98	6.21	8.15	5.76	6.58	5.23	6.36	6.78	4.99	5.69	5.62	118	101.92	92.89	114.33	99.86	105.35	120.31	106.61	103.66	67.62	110.09	134.94	96.88	120.25	125.12	119.25	123.39	138.93	86.52
Gh_A01G0158	0	0	0	0	0	0	0	0	0	0	0	0	0	0	0	0	0	0	0.14	0.13	0	0.14	0.1	0.23	0.25	0.13	0	0.27	0.24	0	0	0	0	0	0	0	0	0	0	0	0	0	0	0	0	0	0	0	1
Gh_A01G0159	15.93	18.49	20.46	20.52	15.68	19.6	16.67	18.96	16.09	16.38	19	18.46	16.21	16.57	16.97	14.98	16.35	18.82	21.6	23.37	22.32	20.64	21.04	21.94	20.28	19.72	20.17	19.91	21.93	22.7	162.49	183.51	214	203.01	169.47	206.1	181	237.54	194.47	125	236	219	183	204	193.94	176	204.08	266.86	255.48
Gh_A01G0160	0.27	0.55	0.13	0.14	0.13	0	0	0	0	0.18	0.55	0	0	0	0	0	0	0	0	0	0	0	0	0.09	0	0.21	0.42	0.56	0	0.29	2	4	1	1	1	0	0	0	0	1	5	0	0	0	0	0	0	0	0
Gh_A01G0161	10.47	10.34	11.94	15.82	14.68	21.75	11.28	12.62	11.34	16.1	21.03	16.69	21.01	17.33	19.1	23.81	23.32	33.26	22.95	24.49	27	30.9	31.72	27.34	14.53	16.78	20.07	19.16	17.85	21.61	176.22	169.29	206.14	258.26	261.83	377.46	202.11	260.86	226.2	202.78	431.06	326.69	391.3	352.14	360.2	461.63	480.3	778.41	447.86
Gh_A01G0162	0	0	0	0	0	0	0	0	0	0	0	0	0	0	0	0	0	0	0	0	0	0	0	0	0	0	0	0	0	0	0	0	0	0	0	0	0	0	0	0	0	0	0	0	0	0	0	0	0
Gh_A01G0163	6.1	5.38	6	4.96	4.9	4.64	4.44	6.72	5.81	4.94	4.95	5.11	9.45	7.38	7.36	5.85	7.85	8.48	19.68	20.22	16.31	20.89	20.56	19.14	17.7	18.96	15.18	14.76	16.15	15.04	120.45	103.5	121.53	95	102.53	94.48	93.39	163	136	73	119.03	117.51	206.59	176.04	162.87	133	189.9	233.02	450.79
Gh_A01G0164	2.09	2.05	2.63	2.37	1.78	2.31	2.06	2.75	2.4	2.97	2.55	2.46	1.93	2.96	3.29	1.8	2.61	2.45	5.24	4.43	5.97	5.68	5.97	6.15	3.57	4.24	2.82	3.04	4.12	4.7	43.84	42.03	56.79	48.27	39.65	50.07	46.18	70.87	59.74	46.78	65.37	60.19	44.93	75.2	77.37	43.46	67.26	71.72	127.61
Gh_A01G0165	10.43	11.21	10.92	13.5	13.09	15.13	15.88	15	14.16	14.73	16.97	18.1	27.21	27.61	24.69	30.42	31.71	34.12	23.24	20.26	22.43	24.71	26.33	23.55	27.65	28.37	29.25	30.69	34.23	32.29	152.97	160.06	164.29	192.1	203.5	228.76	248.01	270.27	246.09	161.67	303.2	308.83	441.63	488.94	405.75	513.81	569.3	695.83	395.17
Gh_A01G0166	18.34	25.49	19.57	21.98	21.16	24.66	23.55	22.27	20.32	23.98	26.44	20.7	27.55	21.8	26.09	26.8	20.84	26.43	17.86	16.83	18.73	20.03	17.55	16.22	8.12	16.8	17.29	16.16	15.94	14.23	191.73	259.33	209.73	222.82	234.4	265.76	262.1	285.85	251.69	187.49	336.61	251.66	318.65	275.11	305.51	322.62	266.65	384.08	216.45
Gh_A01G0167	10.27	10.89	13.17	12.24	11.96	13.57	10.07	12.73	11.59	13.09	14.05	13.32	17	15.49	15.6	16.51	15.63	15.8	16.44	18.34	15.58	18.12	16.8	17.96	12.46	14.44	13.09	15.3	14.66	14.28	202.09	208.44	265.58	233.42	249.29	275.26	210.89	307.49	270.1	192.62	336.61	304.72	369.99	367.85	343.82	374.08	376.37	431.97	374.92
Gh_A01G0168	8.01	9.3	9.95	9.71	9.68	10.9	10.69	11.69	10.15	9.76	11.92	10.68	13.16	13.62	12.15	11.84	10.96	12.86	17.13	18.48	16.71	14.2	14.13	13.36	14.17	15.48	14.27	12.51	12.67	11.91	198.14	223.75	252.17	232.91	253.63	277.89	281.42	355.06	297.37	180.47	359.09	307.16	360.21	406.75	336.51	337.15	331.79	442.22	491.15
Gh_A01G0169	7.03	9.32	10.64	10.12	9.43	8.62	10.38	8.54	6.06	9.1	7.87	6.8	5.52	4.84	6.11	4.84	6.59	5.72	12.29	12.74	14.2	11.75	11.05	13.54	8.52	10.65	9.68	8.7	9.45	10.8	72.53	93.56	112.55	101.23	103	91.68	114	108.1	74	70.21	98.88	81.59	62.97	60.3	70.56	57.49	83.17	82	146.97
Gh_A01G0170	18.54	20.06	16.04	20.35	27.37	12.76	15.45	8.52	14.13	20.61	10.8	21.86	9.73	8.42	10.14	14.32	9.04	7.53	16.77	4.73	16.12	10.03	14.78	10.07	9.57	7.88	9.65	9.29	8.22	9.38	62	65.27	55	66	97	44	55	35	56	51.55	44	85	36	34	38	55.14	37	35	65
Gh_A01G0171	0	0	0	0	0	0	0	0	0	0	0	0	0	0	0	0	0	0	0	0	0	0	0	0	0	0.09	0	0	0	0	0	0	0	0	0	0	0	0	0	0	0	0	0	0	0	0	0	0	0
Gh_A01G0172	6.11	6.33	7.16	6.81	8.23	7.8	7.46	5.66	7.81	6.01	8.22	9.32	6.57	7.19	8.69	8.31	9.24	7.71	16.52	13	13.98	12.33	12.27	15.47	11.71	12.91	15.12	12.43	11.97	11	56.65	57.1	68.12	61.22	80.83	74.54	73.67	64.47	85.78	41.71	92.87	100.49	67.42	80.5	90.33	88.76	104.88	99.44	177.58
Gh_A01G0173	0	0	0	0	0	0	0.31	0.27	0	0	0	0	0	0	0.29	0	0	0	0	0	0	0	0	0	0	0	0	0	0	0	0	0	0	0	0	0	1	1	0	0	0	0	0	0	1	0	0	0	0
Gh_A01G0174	0	0	0	0	0	0	0	0	0	0	0	0	0	0	0	0.15	0	0	0	0	0	0	0	0	0	0	0	0	0	0	0	0	0	0	0	0	0	0	0	0	0	0	0	0	0	1	0	0	0
Gh_A01G0175	0.85	0.15	0.14	0	0.13	0.14	0.4	0.8	0.77	0.19	0.35	0.49	0.13	0.12	0.25	0.25	0.23	0	0.61	0.56	0.31	0.62	0.54	0.1	0.54	0.77	1.03	0.12	0.41	0.1	6	1	1	0	1	1	3	7	6.43	1	3	4	1	1	2	2	2	0	5
Gh_A01G0176	16.1	14.32	16.23	26.14	29.53	25.42	17.5	16.3	16.37	20.92	25.48	22.37	12.36	14.31	14.4	19.24	16.73	16.74	5.28	5.04	4.63	11.55	10.91	11.41	6.55	5.7	5.49	9.6	10.82	9.96	202.75	175.38	209.44	319.14	393.96	330	234.46	251.91	244.21	197	390.64	327.52	172.17	217.52	203.04	279	257.7	293	77.12
Gh_A01G0177	0	0	0	0	0	0	0	0	0	0	0	0.08	0	0	0	0	0	0	0	0	0	0	0	0	0	0	0	0	0.07	0	0	0	0	0	0	0	0	0	0	0	0	1	0	0	0	0	0	0	0
Gh_A01G0178	31.04	30.85	31.84	28.95	29.55	28.93	37.72	36.75	35.15	27.35	33.65	29.36	36.73	36.06	37.34	28.8	29.81	31.39	34.62	36.29	35.64	33.88	35.73	33.4	29.04	26.53	32.22	27.71	29.99	27.93	939.48	908.57	988.06	849.81	947.63	902.68	1215.36	1365.76	1260.43	619.12	1240.05	1033.44	1230.12	1317.67	1266.23	1003.85	1104.25	1320.94	1214.81
Gh_A01G0179	1.13	1.4	1.55	2.34	0.64	1.1	0.21	1.29	1.82	1.21	0.56	1.17	0.2	1.88	0.61	0.59	0.37	0	1.37	1.43	1	3.8	2.33	2.54	1.9	2.11	0.47	1.71	1.48	4.13	5	6	7	10	3	5	1	7	9.52	4	3	6	1	10	3	3	2	0	7
Gh_A01G0180	0.59	0.3	0.14	0.15	0.14	0.43	0.56	0	0.79	0	0.12	0.25	0.13	0.61	0.13	0.13	0.85	0.32	0.13	0.12	0.16	0.13	0.29	0.42	0.23	0.46	0.62	0	0	0	4	2	1	1	1	3	4	0	6.32	0	1	2	1	5	1	1	7	3	1
Gh_A01G0181	22.09	19.66	22.85	29.34	21.41	28.89	18.99	19.68	19.9	24.38	22.35	21.1	18.47	19.88	19.59	21.41	20.96	20.37	12.28	12.16	16.46	11.91	13.23	15.46	14.35	15.18	8.96	17.67	13.45	9.65	149	129	158	191.89	153	200.89	136.37	163	159	123	183.58	165.47	137.82	161.87	148	166.28	173	191	96
Gh_A01G0182	0	0	0	0.53	0	0	0.16	0.14	0.15	0	0.14	0	0	0.14	0	0	0.14	0.12	0.15	0.27	0.57	0.46	0	0.48	1.01	0.13	0	0.14	0.25	0.13	0	0	0	3	0	0	1	1	1	0	1	0	0	1	0	0	1	1	1
Gh_A01G0183	13.7	12	11.96	9.27	11.59	9.29	11.32	12.22	11.47	8.28	7.92	8.43	15.86	11.79	13.51	8.92	10.65	9.62	17.88	18.71	16.85	18.31	17.2	19.66	14.36	14.87	13.13	14.17	14.36	13.85	162.14	138.18	145.12	106.32	145.31	113.28	142.57	177.52	160.77	73.28	114.17	116	207.67	168.37	179.07	121.55	154.17	158.16	245.23
Gh_A01G0184	0.62	0.56	0.69	0.35	0.39	0.37	0.39	0.73	0.84	0.51	0.41	0.38	0.43	0.28	0.49	0.39	0.53	0.57	0.5	0.54	1.21	0.5	0.71	0.46	0.31	0.4	0.18	0.72	0.45	0.53	18	16	20.57	10	12	11	12	26	28.83	11	14.67	12.71	14	10	16	13	19	22.91	16.94
Gh_A01G0185	79.29	50.94	60.76	51.79	36.42	41.95	50.63	46.89	50.26	48.7	38.64	43.69	25.1	32.86	22.03	25.68	31.29	24.99	50.98	37.56	54.06	39.99	30.93	35.94	37.72	44.9	33.74	38.21	30.52	41.48	305.29	190.82	239.86	193.36	148.57	166.52	207.51	221.66	229.27	140.26	181.14	195.61	106.92	152.71	95	113.86	147.44	133.75	227.56
Gh_A01G0186	0.04	0.08	0	0.04	0.02	0	0	0	0	0.03	0.07	0.04	0	0.03	0.04	0	0	0	0.07	0.03	0.72	0.04	0	0.03	0.06	0	0	0	0	0.04	1	2	0	1	0.5	0	0	0	0	0.5	2	1	0	1.02	1	0	0	0	2.01
Gh_A01G0187	0	0	0	0	0	0	0	0	0	0	0	0	0	0	0	0	0	0	0	0	0	0	0	0	0	0	0	0	0	0	0	0	0	0	0	0	0	0	0	0	0	0	0	0	0	0	0	0	0
Gh_A01G0188	0	0	0	0	0	0	0	0	0	0	0	0	0	0	0	0	0	0	0	0	0	0	0	0	0	0	0	0	0	0	0	0	0	0	0	0	0	0	0	0	0	0	0	0	0	0	0	0	0
Gh_A01G0189	5.24	4.75	6.73	5.75	5.78	8.41	7.48	4.63	4.77	7.53	8.86	8.78	2.74	2.57	4.87	4.69	6.37	5.3	17.38	27.47	23.36	27.38	24.03	28.66	18.44	23.03	21.87	13.43	18.39	13.03	127.64	112.36	168.03	135.61	148.93	211.09	193.85	138.44	137.49	137.14	262.67	248.56	73.85	75.49	132.82	131.56	189.71	179.15	490.45
Gh_A01G0190	0	0	0	0	0	0	0.3	0	0	0	0	0.55	0	0	0	0	0	0	0	0.25	0.35	0	0	0	0	0	0	0	0	0	0	0	0	0	0	0	1	0	0	0	0	2	0	0	0	0	0	0	0
Gh_A01G0191	1.31	0.88	0.72	0.72	0.52	0.79	0.85	0.28	0.43	0.66	0.5	0.47	0.55	0.13	0.36	0.21	0.63	0.51	0.48	0.36	0.57	1.62	0.13	0.93	1.09	0.43	1.15	0.62	0.87	0.44	10.64	7	6	5.71	4.5	6.67	7.39	2.8	4.2	4	5	4.5	5	1.25	3.33	2	6.25	5.77	4.57
Gh_A01G0192	0	0	0	0	0	0	0	0	0	0	0	0	0	0	0	0	0.23	0	0	0	0	0	0	0	0.22	0.22	0	0.24	0	0	0	0	0	0	0	0	0	0	0	0	0	0	0	0	0	0	1	0	0
Gh_A01G0193	0.22	0.3	0.1	0.11	0.21	0.36	0.14	0.26	0.08	0.34	0.29	0.03	0.42	0.51	0.39	0.41	0.29	0.33	0.45	0.42	0.52	0.39	0.45	0.56	0.22	0.22	0.41	0.62	0.32	0.26	6.48	8.59	3.16	3.21	6.5	11.06	4.4	9.61	2.7	7.58	10.5	1.09	13.94	18.46	12.93	13.98	10.69	13.75	15.43
Gh_A01G0194	7.64	8.78	9.24	6.06	10.22	9.68	8.04	7.93	7.3	8.41	9.51	10.25	11.3	10.43	9.74	9.76	10.08	10.81	13.83	14.33	15.84	15.71	14.54	18.2	15.8	13.54	15.21	13.45	13.3	12.41	91	101.79	112.89	70	129	118.91	102	116	103	75	138	142	149	150	130	133.9	147	179	191
Gh_A01G0195	6.25	3.91	4.34	6.33	4.58	6.63	5.11	3.68	5.6	4.42	5.79	6.79	6.4	5.82	7.05	7.54	5.98	6.91	5.44	5.45	5.33	4.9	5.11	6.4	4.7	4.34	4.97	4.63	4.76	5.31	91	55.35	64.76	89.37	70.67	99.48	79.23	65.69	96.51	48.08	102.61	114.92	103.02	102.22	114.89	126.46	106.46	139.76	91.76
Gh_A01G0196	8.1	8.3	8.88	11.73	10.21	10.15	10.68	10.8	9.11	10.31	11	11.55	10.66	10.26	11.17	12.44	11.55	11.85	12.96	15.66	17.67	14.26	14.03	16.76	15.65	13.15	12.46	13.8	12.96	13.62	107.29	106.92	120.49	150.52	143.24	138.57	150.44	175.45	142.86	102.04	177.28	177.79	156.09	164.02	165.67	189.65	187.02	218.13	198.82
Gh_A01G0197	14.55	16.2	16.46	16.96	16.78	17.17	16.32	16.56	13.7	16	19.15	19.49	13.15	12.1	16.45	16.4	14.02	14.62	11.37	11.43	10.45	13.26	9.4	12.6	13.08	9.64	8.55	14.61	10.9	12.2	155.37	168.37	180.22	175.58	189.91	189	185.54	217.15	173.3	127.79	249.05	242.04	155.36	156.04	196.75	201.64	183.24	217	140.81
Gh_A01G0198	2.76	3.18	2.37	6.27	5.01	3.75	2.05	3.6	2.42	4.14	4.63	3.71	3	2.65	2.96	3.45	4.15	3.18	3.75	2.62	4.5	5.76	4.4	4.92	3.03	3.34	3.11	3.59	4.24	3.14	25	28	22	54.99	48	35	19.76	40	26	28	51	39	30	28.93	30	35.93	46	40	39.36
Gh_A01G0199	5.82	4.04	4.39	5.18	2.87	3.46	3.6	4.63	4.13	5.45	5.65	4.55	5.38	5.92	4.13	5.63	5.51	4.95	7.19	9.83	5.82	9.22	6.79	10.67	7.56	7.18	6.48	6.44	6.41	7.23	44	29.72	34	38	23	27	29	43	37	30.82	52	40	45	54	35	49	51	52	63
Gh_A01G0200	1.29	0.85	0.63	0.57	1.13	1.43	0.52	0.9	1.32	1.36	0.98	1.19	1.67	1.15	1.73	1.44	0.75	2.06	1.19	0.66	0.91	1.71	0.77	1.29	2.46	2.36	0.96	1.32	2.07	1.08	14	9	7	6	13	16	6	12	17	11	13	15	20	15	21	18	10	31	15
Gh_A01G0201	3.68	1.78	2.85	2.01	2.96	2.83	3.05	3.26	2.19	2.31	1.78	2.33	1.47	2.24	1.45	1.5	1.59	1.87	3.27	2.82	2.74	2.86	2.43	2.88	1.4	3.1	2.25	2	2.66	2.13	34	16	27	18	29	27	30	37	24	16	20	25	15	25	15	16	18	24	35
Gh_A01G0202	0.55	0.79	0.96	1.47	1.35	0.96	0.64	0.63	1.02	0.75	0.81	1.23	1.09	1.73	1.18	1.53	0.99	1.03	1.77	0.87	1.21	1.45	1.27	1.58	1.26	1.19	1.26	1.32	0.4	1.28	5	7	9	13	13	9	6.24	7	11	5.11	9	13	11	19	12	16	11	13	18.64
Gh_A01G0203	7.48	8.17	6.39	11.66	6.76	8.54	9.84	6.59	10.04	5.52	8.51	7.9	8.46	7.88	9.54	8.85	11.59	8.61	8.48	9.45	11.4	12.81	10.33	8.43	12.49	10.65	7.42	12	9.88	8.57	70	74.42	61.29	105.78	67	82.35	98	75.68	111.34	38.65	97	86	87.65	89	100	95.38	132.7	112	92
Gh_A01G0204	9.18	7.69	8.22	9.58	8.86	10.86	8.47	10.02	9.54	11.76	10.5	8.43	13.27	11.45	11.07	12.77	13.24	13.97	18.61	19.85	21.39	21.27	20.06	19.91	15.88	14.33	16.08	18.83	19.16	18.05	198.57	162	182.34	201.09	203.23	242.19	195.19	266.35	244.65	190.28	276.8	212.11	317.84	299.09	268.32	318.2	350.54	420.35	466.89
Gh_A01G0205	14.86	15.89	16.04	16.02	13.28	16.25	19.19	14.41	16.74	23.67	21.16	18.69	18.53	16.5	12.85	16.3	18.95	18.84	29.63	22.47	29.26	22.36	24.42	25.06	25.98	23.67	21.45	20.42	20.24	20.39	81.04	84.27	89.68	84.67	76.71	91.34	111.39	96.49	108.16	96.53	140.46	118.51	111.75	108.58	78.49	102.33	126.46	142.82	187.3
Gh_A01G0206	0	0	0	0	0	0	0	0	0	0	0	0	0	0	0	0	0	0	0	0	0	0	0	0	0	0	0	0	0	0	0	0	0	0	0	0	0	0	0	0	0	0	0	0	0	0	0	0	0
Gh_A01G0207	14.42	17.96	17.35	16.69	13.92	19.59	14.15	15.72	14.2	19.93	15.8	16.95	12.6	12.08	12.59	17.54	12.84	11.41	18.94	12.04	19.39	13.02	13.06	15.75	13.56	18.77	12.52	13.45	10.32	12.51	90	109	111	101	92	126	94	120.42	105	93	120	123	87	91	88	126	98	99	137
Gh_A01G0208	9.81	8.93	7.44	9.32	4.26	7.02	6.99	5.52	5.3	9.44	9.13	6.38	4.34	3.74	2.83	7.36	3.46	4.06	1.95	2.68	0.93	3.24	1.85	2.97	2.43	2.19	2.35	1.42	4.09	2.47	34.74	30.77	27	32	16	25.64	26.34	24	22.23	25	39.36	26.28	17	16	11.24	30	15	20	8
Gh_A01G0209	1.06	1.5	1.81	2.19	1.5	1.55	1.25	0.76	2.24	1.6	1.53	0.91	3.36	1.76	2.25	1.96	2.39	2.39	2.82	2.41	2.19	2.7	2.39	2.52	4.25	4.02	2.9	1.45	2.21	3.29	8	11	14	16	12	12	10	7	20	9	14	8	28	16	19	17	22	25	24.65
Gh_A01G0210	5.3	4.23	5.36	4.15	5.83	5.97	5.61	4.99	4.83	5.05	5.16	6.1	2.99	3.99	4.49	3.92	3.29	3.97	4.08	3.92	3.46	3.46	3.91	2.14	3.61	3.04	2.14	2.48	3.55	1.94	70.43	54.77	73.08	53.5	82.14	81.84	79.43	81.46	76.15	50.25	83.5	94.22	44	64.07	66.81	60.07	53.51	73.32	62.86
Gh_A01G0211	1.57	1.45	4.15	3.25	3.42	4.28	2.51	1.41	1.73	2.53	3.58	2.8	1.71	2.09	1.55	2.32	3.35	3.83	8.49	6.05	8.09	5.81	7.04	7.27	5.91	5.54	4.1	5.75	5.11	5.24	10	8.94	27	20	23	28	17	11	13	12	27.66	20.67	12	16	11	17	26	33.8	62.48
Gh_A01G0212	4.89	4.89	2.93	5.56	4.85	5.47	1.18	2.14	2.22	4.02	2.47	3.99	1.81	2.91	2.46	1.85	1.02	0.72	0.76	0.99	3.45	1.11	1.29	1.58	3.72	2.72	0.65	2.52	1.63	1.46	39	38	24	43	41	45	10	21	21	24	24	37	16	28	22	17	10	8	7
Gh_A01G0213	5.63	6.06	7.32	7.4	6.6	8.39	7.49	8.64	7.45	7.44	7.46	7.24	6.47	8.21	7.96	7.53	5.61	6.36	3.88	2.7	3.33	3.05	4.3	2.62	2.95	3.62	5	4.05	3.96	4.07	175.28	183.31	233.36	223.23	217.68	269.2	247.87	329.94	274.62	173.24	282.59	261.99	222.84	308.4	277.45	269.75	213.7	275.12	139.95
Gh_A01G0214	3.29	3.26	3.73	3.63	2.77	3.99	4.96	2.96	4.26	3.14	3.47	3.64	6.58	6.52	5.98	2.65	5.77	4.56	6.18	6.5	5.55	4.56	4.41	6.35	6.78	5.74	7.71	6.41	6.29	7.37	28	27	32.59	30	25	35	45	31	43	20	36	36	62	67	57	26	60.11	54	61
Gh_A01G0215	4.52	1.9	3.39	2.47	2.49	2.23	3.68	3.25	3.75	3.16	3.06	2.46	3.21	3.63	3.89	3.68	3.74	3.54	4.98	3.81	4.8	3.72	4.49	5.09	5.92	4.04	3.28	3.49	4.35	3.7	82	33.51	63.05	43.41	47.79	41.75	71	72.42	80.44	42.86	67.47	51.87	64.38	79.5	78.89	76.91	82.98	89.16	104.72
Gh_A01G0216	0	0.14	0	0.27	0	0.13	0	0	0	0	0	0.23	0	0.11	0	0.11	0	0.19	0.11	0	0.29	0	0	0	0	0	0	0	0	0	0	1	0	2	0	1	0	0	0	0	0	2	0	1	0	1	0	2	1
Gh_A01G0217	16.89	16.54	18.24	18.78	17.23	19.13	19.58	23.19	20.52	17.17	20.99	22.27	42.17	40.4	39.83	33.86	36.62	38.55	40.9	40.67	49.09	33.32	32.05	34.76	37.41	37.08	43.25	37.44	33.22	32.8	322.26	307.01	356.8	347.48	348.34	376.36	397.67	543.39	463.89	245.07	487.7	494.23	890.33	930.66	851.39	744.13	855.22	1022.54	904.72
Gh_A01G0218	0.56	0	0	0	0	0	0	0	0	0	0	0	0	0	0	0.73	0.23	0.2	0	0	0	0	0	0	0	0	0	0.24	0	0	2	0	0	0	0	0	0	0	0	0	0	0	0	0	0	3	1	1	0
Gh_A01G0219	0	0	0	0	0	0	0	0	0	0	0	0	0	0	0	0.22	0	0	0	0	0	0	0	0	0	0	0	0	0	0	0	0	0	0	0	0	0	0	0	0	0	0	0	0	0	1	0	0	0
Gh_A01G0220	0	0	0	0	0	0	0	0	0	0	0	0	0	0	0	0	0	0	0	0	0	0	0	0	0	0	0	0	0	0	0	0	0	0	0	0	0	0	0	0	0	0	0	0	0	0	0	0	0
Gh_A01G0221	18	16.73	17.29	21.88	18.75	23.78	20.07	22.1	18.47	20.38	22.64	23.94	21.88	23.23	22.65	25	25.41	29.05	17.92	22.04	19.68	19.72	21.83	21.01	16.77	17.7	18.04	17.55	19.25	21.02	268.15	242.47	264.08	315.98	295.96	365.2	318.21	404.16	326.04	227.06	410.65	414.71	360.6	417.64	377.87	428.73	463.06	601.59	309.43
Gh_A01G0222	0	0	0	0	0	0	0	0	0	0	0.27	0	0	0	0	0	0	0.23	0	0	0	0.29	0	0	0	0	0	0	0	0	0	0	0	0	0	0	0	0	0	0	1	0	0	0	0	0	0	1	0
Gh_A01G0223	4.21	5.47	4.27	5.13	4.79	4.98	4.64	5.05	3.76	4.46	5.01	3.81	5.56	7.13	4.66	7.21	5.31	5.62	7.76	4.04	5.78	4.92	4.71	6.73	4.39	4.75	5.52	5.03	4.11	5.25	52.86	66.84	55.01	62.49	63.78	64.47	62	77.96	55.93	41.88	76.67	55.7	77.28	108.1	65.51	104.31	81.66	98.23	112.95
Gh_A01G0224	2.03	2.37	3.88	3.17	3.55	4.16	2.55	2.15	2.77	3.96	2.89	3.29	2.43	3.58	2.56	4.4	4.68	3.65	2.96	2.57	3.64	3.96	3.82	4.59	15.86	15.37	12.68	9.91	14.74	13.88	34.71	39.44	68	52.68	64.35	73.45	46.5	45.15	56.24	50.76	60.31	65.42	46	74	49	86.74	98	86.92	58.67
Gh_A01G0225	14.42	11.2	12.19	9.81	11.42	7.77	10.24	10.18	10.28	18.86	15.01	16.54	4.35	6.64	6.3	10.02	8.64	7.31	17.7	8.37	13.05	11.32	11.63	9.22	14.66	13.12	10.68	10.76	5.8	12.8	45	34	39	29.67	37.73	25	34	39	38	44	57	60	15	25	22	36	33	31.72	64
Gh_A01G0226	0	0	0	0	0	0	0	0	0	0	0	0	0	0	0	0	0	0	0	0	0	0	0	0	0	0	0	0	0	0	0	0	0	0	0	0	0	0	0	0	0	0	0	0	0	0	0	0	0
Gh_A01G0227	0	0.14	0	0	0	0	0	0	0	0	0	0	0	0	0	0	0	0	0	0	0	0	0	0	0	0	0	0	0	0	0	1	0	0	0	0	0	0	0	0	0	0	0	0	0	0	0	0	0
Gh_A01G0228	8.64	9.09	8.57	8.41	10.91	7.65	10.46	6.26	8.66	9.69	9.5	10.52	10.26	10	6.6	7.32	5.85	8.14	11.85	12.94	12.13	11.93	10.53	18.17	10.3	11.08	9.65	12.37	10.98	10.83	48.08	49.24	48.88	45.36	64.31	43.88	61.94	42.76	57.07	40.33	64.34	68.06	63.14	67.2	41.17	46.88	39.83	62.96	76.43
Gh_A01G0229	17.74	18.99	20.58	18.04	20.99	19.45	16.96	17.04	18.41	16.91	19.27	15.86	9.15	10	11.62	10.44	10.51	13.97	8.53	9.48	8.13	9.19	10.02	9.77	8.53	8.61	10.18	7.82	9.01	9.51	238.39	248.22	283.49	235.04	298.69	269.41	242.55	281.11	293.02	169.9	315.27	247.78	136.05	162.22	174.9	161.44	172.79	260.82	132.87
Gh_A01G0230	5.84	4.56	4.03	23.08	18.09	20.15	2.94	4.68	5.23	18.03	17.86	19.66	4.91	5.85	5.31	19.98	21.84	16.04	5.07	3.39	5.76	10.16	11.1	7.02	10.52	9.96	5.63	15.33	11.64	13.09	36.77	27.94	26	140.88	120.65	130.76	19.7	36.18	39.04	84.92	136.88	143.91	34.21	44.48	37.44	144.81	168.21	140.39	37
Gh_A01G0231	0	0	0	0	0.19	0	0	0	0	0	0	0.18	0	0	0	0	0	0	0	0	0	0	0	0.29	0	0	0	0	0	0.45	0	0	0	0	1	0	0	0	0	0	0	1	0	0	0	0	0	0	0
Gh_A01G0232	0	0	0	0	0	0	0	0	0	0	0	0	0	0	0	0	0	0	0	0	0	0	0	0	0	0	0	0	0	0	0	0	0	0	0	0	0	0	0	0	0	0	0	0	0	0	0	0	0
Gh_A01G0233	37.1	42.83	39.64	7.12	5.32	3.94	37.36	30.4	33.42	5.24	5.68	9.1	32.14	40.17	29.57	6.66	3.56	4.77	40.84	52.12	15.11	4.09	7.47	5.84	38.87	40.96	41.94	4.96	4.54	3.93	212.73	238.92	233	39.57	32.29	23.29	228	214	227	22.47	39.63	60.67	203.89	278.03	189.88	44	25	38	271.45
Gh_A01G0234	3.38	2.82	3.14	1.73	1.86	2.55	2.21	3	2.27	2.42	1.82	1.63	2.26	1.83	3.09	2.57	1.99	2.36	3.08	5.08	3.34	3.42	3.82	3.06	3.23	3.61	4.23	2.63	2.98	3.66	63.21	51.36	60.23	31.38	36.74	49.1	43.88	68.85	50.21	33.9	41.35	35.5	46.82	41.27	64.63	55.31	45.51	61.44	66.65
Gh_A01G0235	0.19	0	0.09	0	0	0	0	0.08	0.08	0	0	0	0.08	0	0.17	0	0.08	0.07	0	0.07	0	0	0	0	0.57	0.07	0	0	0	0	2	0	1	0	0	0	0	1	1	0	0	0	1	0	2	0	1	1	0
Gh_A01G0236	1.11	0.84	1.3	1.22	0.84	0.43	0.56	0.48	0.88	0.3	0.85	0.83	0.2	0.18	0.33	0.13	0.18	0.37	0.19	0.53	0.16	0.2	0.38	0.36	0.56	0.52	0.39	0.37	0.38	0.11	15	11	18	16	12	6	8	8	14	3	14	13	3	3	5	2	3	7	3
Gh_A01G0237	2.22	1.37	1.19	1.03	1.36	1.61	0.42	0.9	0.47	0.89	0.73	0.95	1.2	1.19	0.3	0.58	1.18	0.88	0.19	0.18	0.24	0.2	0.36	0	0	0.09	0.81	0	0	0.4	20	12	11	9	13	15	4	10	5	6	8	10	12	13	3	6	13	11	2
Gh_A01G0238	37.68	35.15	37.08	36.4	34.27	39.81	41.21	42.09	40.34	41.57	36.39	36.83	45.52	42.87	48.37	36.42	40.33	42.23	36.24	35.56	43.49	32.62	34.67	34.64	35.2	34.13	37.38	31.9	33.25	34.1	693.63	629.49	699.88	649.74	668.3	755.58	807.46	951.26	879.92	572.44	815.65	788.37	927.01	952.71	997.43	771.98	908.4	1080.54	773.37
Gh_A01G0239	9.2	11.6	11.99	10.08	10.25	9.46	10.09	10.09	9.77	10.96	8.8	8.64	10.25	11.1	9.57	9.76	9.21	10.21	9.23	9.97	12.43	8.65	7.69	8.8	9.21	10.05	8.13	7.98	7.37	10.61	118.98	145.91	158.87	126.3	140.34	126.08	138.88	160.22	149.71	105.97	138.59	129.86	146.59	173.24	138.63	145.28	145.67	183.49	138.26
Gh_A01G0240	4.26	4.17	4.93	5.07	4.07	5.78	4.09	5.2	6.04	6.45	3.36	5.44	4.67	3.08	3.15	4.59	2.97	3.52	5.47	5.4	7.31	5.07	6.25	6.8	5.98	4.4	4	4.52	4.23	4.87	39.59	37.76	47	45.74	40.07	55.4	40.46	59.42	66.62	44.91	38.06	58.88	48.05	34.61	32.87	49.19	33.81	45.57	58.99
Gh_A01G0241	18.57	13.72	12.71	16.31	14.68	13.04	16.29	13.02	19.43	14.94	16.46	15.38	20.53	19.7	15.68	15.49	8.95	14.96	15.6	14.27	9.9	13.44	12.25	12.51	14.25	14.41	11.85	13.7	12.56	14.08	194.11	139.59	136.28	165.32	162.56	140.57	181.24	167.13	240.73	116.81	209.54	187.01	237.5	248.64	183.69	186.51	114.55	217.44	189.12
Gh_A01G0242	0.5	0.52	0	0	1.89	0	0	0	0.85	0.67	0.82	0.86	0	0.83	0	0	0	0	0	0	1.1	0	0	0.35	0	0	0	0	0.36	0	1	1	0	0	4	0	0	0	2	1	2	2	0	2	0	0	0	0	0
Gh_A01G0243	0.14	0.15	0.28	0.44	0.81	0.56	0.07	0.12	0.12	0.48	0.24	0.43	0.13	0.12	0.06	0.31	0.23	0.21	0.5	0.57	0.63	0.76	1.38	1.16	0.55	0.39	0.6	0.66	0.73	0.73	2	2	4	6	12	8	1	2	2	5	4	7	2	2	1	5	4	4	8
Gh_A01G0244	5.79	5.26	6.13	4.68	5.57	4.56	4.81	4.56	3.29	5.38	3.78	4.35	4.06	4.49	4.11	4.04	3.87	3.83	4.51	4.25	4.44	5.29	2.83	4.47	4.38	4.68	5.06	4.87	3.82	2.97	107.2	94.81	116.35	84.1	109.24	87.07	94.86	103.8	72.11	74.58	85.31	93.6	83.27	100.29	85.22	86.12	87.81	98.49	96.88
Gh_A01G0245	0.32	0.41	0.33	0.53	0.59	0.41	0.46	0.42	0.38	0.49	0.35	0.34	0.25	0.13	0.22	0.07	0.19	0.15	0.08	0.07	0.2	0.11	0.04	0.11	0.09	0.28	0.13	0.05	0.11	0.15	10.64	13	11	16.88	20.74	14	16	17	15	12	14	13	9	5	8	2.67	7.58	7.09	3
Gh_A01G0246	0.24	0.17	0.32	0.17	0.31	0.16	0.15	0.27	0	0.11	0.07	0	0.37	0.27	0.44	0	0.07	0.18	0	0	0	0	0	0	0.25	0.32	0.43	0	0.12	0	3	2	4	2	4	2	2	4	0	1	1	0	5	4	6	0	1	3	0
Gh_A01G0247	4.14	4.27	4.44	3.32	4.1	4.42	3.47	4.34	3.71	3.87	4.22	4.44	3.81	5.08	3.53	3.86	4.95	4.43	5.32	6.77	8.21	7.26	5.08	7.44	6.38	6.8	6	4.39	6.41	5.14	64.55	64.79	71.01	50.15	67.79	71.01	57.64	83.17	68.6	45.11	80.11	80.55	65.81	95.58	61.63	69.4	94.49	96	96.11
Gh_A01G0248	22.04	23.51	25.41	20.47	21.88	23.53	22.72	26.89	24.11	22.12	25.16	23.41	21.11	20.59	18.05	20.1	16.31	17.69	13.82	11.94	17.13	13.87	14.69	12.67	12.16	10.51	12.36	14.8	10.95	13	240.37	249.46	284.06	216.47	252.81	264.5	263.69	360.03	311.54	180.39	334.14	296.89	254.64	271.05	220.52	252.34	217.65	268.16	174.65
Gh_A01G0249	0	0	0	0	0	0.24	0	0	0	0	0	0	0	0	0	0	1.01	0	0	0	0	0.44	0.16	0.17	0	0	0	0	0	0	0	0	0	0	0	1	0	0	0	0	0	0	0	0	0	0	5	0	0
Gh_A01G0250	4.52	4.12	5.45	3.81	3.84	3.49	5.95	5.6	4.47	5.03	4.87	4.63	5.3	6.22	5.48	5.18	5.38	5.23	7.82	7.4	6.89	7.32	6.26	6.22	7.65	6.81	6.26	5.58	5.5	7.2	89.58	79.35	110.71	73.22	80.52	71.23	125.47	136.35	104.9	74.57	117.61	106.6	116.12	148.81	121.71	118.23	130.45	144.11	179.65
Gh_A01G0251	7.39	5.02	8.79	5.5	5.1	4.95	4.04	4.82	4.82	5.37	2.66	3.22	4.68	4.49	5.06	5	6.14	5.49	6.76	8.92	7.4	4.94	5.2	10.41	12.62	13.61	12.11	5.97	7.39	6.72	86.58	57.24	105.67	62.46	63.29	59.77	50.36	69.3	66.98	47.07	37.95	43.82	60.69	63.5	66.38	67.43	87.99	89.45	91.79
Gh_A01G0252	9.85	8.94	10.55	14.41	12.57	16.04	9.08	11.07	8.74	11.68	13.27	11.56	6.42	8.64	8.55	12.8	12.42	12.19	5.26	4.77	5.13	6.98	6.22	7.3	4.35	4.92	4.8	8.27	8.27	6.91	203.12	179.39	223.16	288.27	274.74	341.08	199.44	280.27	213.55	180.24	333.26	277.21	146.5	215.15	197.54	304.04	313.4	349.49	125.7
Gh_A01G0253	0	0	0	0	0	0	0	0	0	0	0	0	0	0	0	0	0	0	0	0	0	0	0	0	0	0	0	0	0	0	0	0	0	0	0	0	0	0	0	0	0	0	0	0	0	0	0	0	0
Gh_A01G0254	0	0	0	0	0.09	0.09	0	0	0	0.08	0	0	0	0	0	0	0	0.02	0.03	0.02	0	0.03	0	0	0	0	0	0	0	0	0	0	0	0	3	3	0	0	0	2	0	0	0	0	0	0	0	1	1
Gh_A01G0255	0	0	0	0	0	0	0	0	0	0	0	0	0	0	0	0	0	0	0	0	0	0	0	0	0	0	0	0	0	0	0	0	0	0	0	0	0	0	0	0	0	0	0	0	0	0	0	0	0
Gh_A01G0256	19.59	20.61	19.87	21.22	19.87	23.15	25.63	27.99	27.63	20.99	24.32	25.03	34.15	28.93	35.26	26.9	28.7	32.11	26.1	28.69	28.97	24.14	28.23	24.69	17.08	22.25	22.59	22.65	21.34	22.77	437.8	447.98	455.2	459.78	470.32	533.21	609.61	767.97	731.51	350.85	661.73	650.22	844.08	780.33	882.53	692.1	784.61	997.32	675.95
Gh_A01G0257	62.18	45.43	56.05	50.83	48.19	45.02	45.89	46.44	38.43	56.18	42.47	49.03	42.15	44.86	44.98	47.23	33.23	32.59	44.42	25.17	33.31	43.51	35.03	28.54	35.87	37.02	29	33.39	27.99	31.75	281.37	200	260	223	231	210	221	258	206	190.13	234	258	211	245	228	246.08	184	205	233
Gh_A01G0258	0	0	0	1.25	0	1.05	0	0	1	0	0	0	0	0.66	0.53	0	0	0	0	0	0	0.52	0	1.09	0	0	1.25	0	0	0	0	0	0	2.42	0	2.16	0	0	2.37	0	0	0	0	1.59	1.18	0	0	0	0
Gh_A01G0259	19.41	20.48	19.66	20.88	24.96	17.8	19.82	19.49	15.15	15.94	13.45	19.5	15.65	15.84	15.18	16.93	10.81	7.48	19.56	12.7	12.12	13.34	11.72	9.06	12.28	8.79	9.51	11.37	6.66	9.19	61.63	63.28	64	64.29	84	58.27	67	76	57	37.87	52	72	55	60.72	54	61.92	42	33	72
Gh_A01G0260	0	0	0.48	0.25	0	0	0	0.2	0.41	0.33	0.81	0	0.67	0.41	0	0	0.4	0	0.21	0.58	0	1.08	0.31	0	0.57	0.19	0	0	0.36	0	0	0	2	1	0	0	0	1	2	1	4	0	3	2	0	0	2	0	1
Gh_A01G0261	16.63	23.92	16.71	24.15	16.13	19.97	22.31	24.19	13.85	24.22	26.36	24.17	20.05	22.06	18.04	27.63	22.83	22.81	52.01	33.55	45.59	41.78	39.63	38.14	34.01	33.45	42.06	33.6	32.82	36.68	68.25	95.5	70.28	96.09	70.13	84.48	97.43	121.87	67.34	74.35	131.7	115.33	91.03	109.27	82.92	130.56	114.62	130.08	247.39
Gh_A01G0262	97.58	108.75	99.02	90.65	87.8	93.39	98.74	93.04	101.77	94.78	94.88	93.82	90.09	84.34	87.91	81.31	94.07	88.17	102.89	111.89	127.04	104.72	112.63	117.48	107.45	92.6	93.94	92.06	99.44	94.28	1187.55	1287.58	1235.36	1069.71	1132.02	1171.65	1279.01	1390.22	1467.34	862.76	1405.95	1327.62	1212.93	1238.96	1198.38	1139.3	1400.74	1491.55	1451.52
Gh_A01G0263	14.18	12.11	13.29	12.23	13.95	11.17	15.36	15.13	16.37	15.35	11.4	15.2	9.83	12.31	9.92	8.2	9.68	9.69	14.4	15.23	12.58	12.48	15.22	12.47	12.36	10.3	10.52	9.18	9.06	9.84	240.78	199.97	231.27	201.34	250.93	195.52	277.49	315.33	329.25	194.85	235.61	300.11	184.6	252.15	188.66	160.27	201.06	228.76	283.45
Gh_A01G0264	11.45	10.99	10.65	11.69	8.28	11.48	12.67	10.96	9.56	11.65	10.46	11.55	13.02	10.97	12.21	8.41	9.63	9.99	8.21	9.26	10.1	7.54	7.07	8.64	7.85	7.98	9.48	7.76	9.63	8.34	157.43	147	150.06	155.76	120.53	162.59	185.31	184.97	155.74	119.78	174.96	184.6	197.96	182	187.94	133.16	161.97	190.82	130.74
Gh_A01G0265	4.75	3.32	2.94	5.08	2.91	6.77	4.75	3.44	2.43	5.39	4.95	6.23	4.02	4.4	4.3	4	3.95	4.63	8.09	14.99	12.28	8.36	6.42	11.16	8.12	10.27	8.52	4.54	6.34	4.69	41.96	28.52	26.59	43.45	27.17	61.58	44.66	37.24	25.4	35.56	53.18	63.92	39.25	46.84	42.53	40.65	42.69	56.77	82.75
Gh_A01G0266	129.23	129.77	127.77	131.15	117.36	117.83	157.78	143.46	150.42	126.46	136.31	124.83	136.2	127.37	143.58	123.44	137.88	139.19	168.31	194.55	171.44	173.93	186.83	188.85	173.02	160.65	164	154.1	167.38	162.89	3083.53	3012.57	3125.65	3034.38	2966.88	2898.33	4007.2	4202.9	4252.35	2257.04	3960.43	3463.5	3595.7	3668.63	3837.78	3391.53	4025.78	4616.72	4655.46
Gh_A01G0267	0	0.52	1.39	0	0.42	0.38	0.84	0.63	0.09	0.74	0.73	0.48	0.46	0.5	0.93	0.11	0.36	0.8	2.01	2.02	2.09	1.39	1.57	1.72	1.29	0.84	1.51	1.03	0.48	0.97	0	4.57	12.86	0	4	3.5	8	7	1	5	8	5	4.54	5.39	9.34	1.17	4	10.06	21
Gh_A01G0268	7.59	8.03	8.54	7.67	9.1	6.74	7.57	8.53	8.73	7.86	9.02	9	7.34	6.73	8.07	6.7	7.61	7.42	11.11	9.56	11.85	10.89	11.08	11.42	10.79	9.3	12.26	10.92	9.8	12.33	176.11	181.34	203.32	172.54	223.77	161.34	186.96	243.06	240.06	136.46	254.89	242.83	188.64	188.66	209.93	179	216.15	239.47	299.04
Gh_A01G0269	0.11	0.18	0.17	0.12	0.05	0	0.27	0.19	0.14	0.19	0.19	0	0.62	0	0	0.1	0	0	0.34	0.27	0.56	0.3	0.15	1.11	0.3	0	0.06	0	0.08	0.17	2	3	3	2	1	0	5	4	3	2.47	4	0	12	0	0	2	0	0	7
Gh_A01G0270	0.13	0	0	0	0	0	0	0.1	0	0	0	0	0.35	0	0	0	0	0	0.22	0	0	0	0	0	0.49	0	0	0	0	0	1	0	0	0	0	0	0	1	0	0	0	0	3	0	0	0	0	0	2
Gh_A01G0271	0.28	0.14	0.2	0.24	0.26	0.27	0.2	0.17	0.41	0.19	0.11	0.12	0.25	0.29	0.12	0.12	0.11	0.2	0.78	0.55	0.61	0.74	0.76	0.83	0.43	0.43	0.36	0.3	0.35	0.31	4	2	3	3.3	4	4	3	3	7	2	2	2	4	5	2	2	2	4	13
Gh_A01G0272	0.49	0.3	0.76	0.9	0	0.19	0.46	0.87	0.16	0.26	0.48	0	1.14	0.32	0.95	0	0.08	0	0.17	0.15	0.53	0	0.12	0.27	0.81	0	0.1	0.16	0.07	0	5	3	8	9	0	2	5	11	2	2	6	0	13	4	11	0	1	0	2
Gh_A01G0273	0	0	0	0	0	0	0	0	0.08	0	0	0	0	0	0	0	0	0	0	0	0	0	0	0	0	0	0	0	0	0	0	0	0	0	0	0	0	0	1	0	0	0	0	0	0	0	0	0	0
Gh_A01G0274	13.29	15.53	13.68	13.98	15.74	14.58	12.94	9.92	10.43	16.02	16.24	13.09	7.77	8.46	11.16	18.46	16.46	14.61	21.33	23.57	22.27	32.65	32.4	36.37	30.23	36.84	32.12	26.39	35.88	26.5	81.83	93	86.3	83.43	102.66	92.51	84.77	74.95	76.08	73.74	121.72	93.7	52.92	62.88	76.93	130.84	124	124.97	152.18
Gh_A01G0275	11.37	12.06	11.3	10.75	13.17	14.3	13.13	12	10.92	15.22	17.66	18.34	15.58	15.8	14.32	23.14	17.93	19.44	16.14	12.72	8.53	15.31	16.82	16.86	17.39	13.26	11.46	14.99	15.42	17.96	76.98	79.5	78.46	70.62	94.49	99.87	94.63	99.82	87.61	77.09	145.65	144.41	116.75	129.18	108.66	180.45	148.58	183.01	126.72
Gh_A01G0276	0	0	0	0	0	0	0	0	0	0	0	0	0	0	0	0	0	0	0	0	0	0	0	0	0	0	0	0	0	0	0	0	0	0	0	0	0	0	0	0	0	0	0	0	0	0	0	0	0
Gh_A01G0277	67.65	62.29	69.38	72.35	67.77	70.01	73.92	70.11	70.02	77.82	76.09	88.89	75.6	76.48	76.41	77.01	88.1	77.62	94.5	101.46	72.95	99.79	99.49	92.13	103.04	96.04	91.17	83.55	89.38	92.82	743.44	666.01	781.63	770.93	789.01	793.12	864.65	945.89	911.56	639.64	1018.17	1135.88	919.13	1014.52	940.53	974.44	1184.64	1185.72	1203.83
Gh_A01G0278	0	0	0	0	0	0	0	0	0	0	0	0	0	0	0	0	0	0	0	0	0	0	0	0	0	0	0	0	0	0	0	0	0	0	0	0	0	0	0	0	0	0	0	0	0	0	0	0	0
Gh_A01G0279	0	0	0	0	0	0	0	0	0	0	0	0	0	0	0	0	0	0	0	0	0	0	0	0	0	0	0	0	0	0	0	0	0	0	0	0	0	0	0	0	0	0	0	0	0	0	0	0	0
Gh_A01G0280	0	0	0	0.07	0.06	0.06	0	0	0.05	0	0	0.31	0	0	0	0	0	0.04	0	0	0.07	0	0.04	0.08	0	0	0	0	0	0	0	0	0	1.11	1	1	0	0	1	0	0	6	0	0	0	0	0	1	0
Gh_A01G0281	0.45	0.51	0.47	0.64	0.49	1.55	0.47	0.59	0.69	0.92	0.7	0.96	0.94	0.78	0.71	1.23	1.08	1.08	1.22	1.57	1.96	2.51	1.87	2.31	1.1	1.24	1.65	1.6	1.45	0.84	12	13.46	13	16.6	14	43	13.44	19.66	22	18.55	23	30.15	28	25.35	21.35	38.11	35.58	40.53	38
Gh_A01G0282	5.91	5.83	4.98	2.35	1.91	2.14	3.48	5.47	4.57	2.13	1.61	1.74	2.92	2.88	5.69	0.9	3.11	2.4	10.83	7.19	9.91	3.85	3.81	2.58	7.03	6.41	14.97	4.18	2.81	2.43	38.2	36.67	32.98	14.76	13.11	14.29	23.94	43.44	34.98	10.29	12.71	13.07	20.87	22.5	41.23	6.73	24.62	21.55	81.17
Gh_A01G0283	0	0	0	0	0	0	0	0	0	0	0	0	0	0	0	0	0	0	0	0	0	0	0	0	0	0	0	0	0	0	0	0	0	0	0	0	0	0	0	0	0	0	0	0	0	0	0	0	0
Gh_A01G0284	0	0	0	0	0	0	0	0	0	0	0	0	0	0	0	0	0	0	0	0	0	0	0	0	0	0	0	0	0	0	0	0	0	0	0	0	0	0	0	0	0	0	0	0	0	0	0	0	0
Gh_A01G0285	0	0	0	0	0	0	0	0	0	0	0	0	0	0	0	0	0	0	0	0	0	0	0	0	0	0	0	0	0	0	0	0	0	0	0	0	0	0	0	0	0	0	0	0	0	0	0	0	0
Gh_A01G0286	23.12	23.81	21.08	22.65	24.29	25.79	25.32	27.26	23.96	24.95	26.79	24.62	20.62	18.92	19.3	21.83	25.47	25.8	17.13	13.93	15.36	18.11	19.44	18.26	18.42	15.86	19.01	21.84	19.62	19.82	399	399.82	373	379	444	458.79	465	577.51	489.82	322	563	494	393.74	394	373	433.79	537.85	619	342.71
Gh_A01G0287	0	0.23	0	0.55	0.43	0	0.21	0	0.77	0.65	0	0.2	0.41	0.19	0.2	0.4	0.37	0.16	0	0	0.53	0.2	0.15	0.33	1.24	0	0	0.38	0.17	0	0	1	0	2.35	2	0	1	0	4	2.14	0	1	2	1	1	2	2	1	0
Gh_A01G0288	3.86	3.31	4.01	4.24	3.34	4.35	4.17	3.86	3.73	4.9	4.62	4.57	3.2	4.62	4.51	4.56	3.72	4.23	6.45	6.6	6.6	6.19	4.79	6.65	5.3	3.41	5.33	4.72	4.77	5.22	61	51	65	65	56	71	70.26	75	70	58	89	84	56	88.31	80	83	72	93	118.32
Gh_A01G0289	6.16	4.67	6.69	4.93	5.73	8.18	5.24	4.84	4.42	5.32	4.77	9.27	3.26	5.42	5.64	5.66	4.72	3.93	8.94	5.61	7.78	6.47	7.9	9.34	7.1	6.58	6.11	9	6.75	7.59	53	39.1	59	41.12	52.19	72.48	48	51.12	45	34.22	50	92.75	31	56.29	54.33	56	49.62	47	89.17
Gh_A01G0290	1.88	2.29	2.2	2.02	1.93	1.58	1.81	1.73	1.83	1.56	1.34	1.76	1.63	1.79	1.48	1.14	1.86	1.51	2.55	2.51	1.53	2.69	2.09	2.72	2.27	2.65	2.32	2.04	2.09	2.55	32.86	38.92	39.41	34.32	35.68	28.4	33.77	37.14	37.99	20.44	28.5	35.84	31.57	37.75	28.91	22.85	39.85	36.72	51.69
Gh_A01G0291	0	0	0	0	0.06	0.07	0	0	0	0	0.06	0	0	0	0	0	0	0	0.06	0	0	0	0	0	0	0	0	0	0	0	0	0	0	0	1	1	0	0	0	0	1	0	0	0	0	0	0	0	1
Gh_A01G0292	0	0	0	0	0	0	0	0	0	0	0	0	0	0	0	0	0	0	0	0	0	0	0	0	0	0	0	0	0	0	0	0	0	0	0	0	0	0	0	0	0	0	0	0	0	0	0	0	0
Gh_A01G0293	1.25	1.23	1.77	1.36	0.94	0.78	0.6	0.47	0.83	0.97	0.75	0.85	0.57	0.48	0.78	0.69	0.46	0.57	0.81	0.89	1.06	1.48	1.34	1.84	2.24	1.77	1	1.63	2.76	2.24	18.28	17.42	26.54	19.29	14.48	11.74	9.26	8.41	14.35	10.57	13.4	14.41	9.27	8.51	12.68	11.6	8.14	11.56	13.65
Gh_A01G0294	0.36	0.09	0.35	0.19	0.26	0.53	0.17	0.15	0	0.12	0.22	0.08	0.41	0.23	0.16	0	0.3	0.26	0.7	1.1	0.4	0.37	0.52	0.57	0.41	0.49	0.19	0.23	0.33	0.26	4	1	4	2	3	6	2.01	2	0	1	3	1	5	3	2	0	4	4	9
Gh_A01G0295	0	0	0.88	0.46	0.85	0	0	0	0	0.6	1.11	0.39	2.04	1.12	0.4	0	0	0	0.78	1.07	0.99	0	0	0	1.37	0.35	0.47	0	0.65	0.33	0	0	2	1	2	0	0	0	0	1	3	1	5	3	1	0	0	0	2
Gh_A01G0296	0	0	0	0	0	0	0	0	0	0	0	0	0	0	0	0	0	0	0	0	0	0	0	0	0	0	0	0	0	0	0	0	0	0	0	0	0	0	0	0	0	0	0	0	0	0	0	0	0
Gh_A01G0297	0	0	0	0	0	0	0	0	0	0	0	0	0	0	0	0	0	0	0	0	0	0	0	0	0	0	0	0	0	0	0	0	0	0	0	0	0	0	0	0	0	0	0	0	0	0	0	0	0
Gh_A01G0298	0	0	0	0	0	0.18	0.14	0.14	0.24	2.56	0	0	0	0.89	0	0	1.09	0.09	0.22	1.56	0.3	0	0	0	0.47	0	0	0	0	0	0	0	0	0	0	0.34	0.29	0.33	0.53	3.6	0	0	0	2.02	0	0	2.5	0.24	0.48
Gh_A01G0299	0	0	0	0	0	0	0	0	0	0	0	0	0	0	0	0	0	0	0	0	0	0	0	0	0	0	0	0	0	0	0	0	0	0	0	0	0	0	0	0	0	0	0	0	0	0	0	0	0
Gh_A01G0300	0.1	0	0	0	0	0	0	0.08	0	0	0	0	0	0	0	0	0	0.07	0	0	0	0	0.06	0.07	0.54	0.08	0	0	0	0.07	1	0	0	0	0	0	0	1	0	0	0	0	0	0	0	0	0	1	0
Gh_A01G0301	0.33	0.51	0.32	0.69	0.16	0.65	0.78	0.41	0	0.44	0.41	1	0	0.28	0.59	0.72	0	0.36	0.29	0.26	0	0	0.21	0.35	0.51	0.39	1.04	1.12	0.36	0.36	2	3	2	4	1	4	5	3	0	2	3	7	0	2	4	5	0	3	2
Gh_A01G0302	0.1	0.21	0	0.21	0.49	0.2	0.39	0.34	0	0.55	0.25	0.09	0.37	0	0	0.09	0.25	0.37	0.62	0.41	0.57	0.37	0.2	0.58	0.63	0.32	0.97	0.78	0.82	0.6	1	2	0	2	5	2	4	4	0	4	3	1	4	0	0	1	3	5	7
Gh_A01G0303	0	0	0	0	0	0	0	0	0	0	0	0	0	0	0	0	0	0	0	0	0	0	0	0.14	0	0	0	0.16	0.28	0	0	0	0	0	0	0	0	0	0	0	0	0	0	0	0	0	0	0	0
Gh_A01G0304	23.44	20.53	19.35	21.34	18.64	23.32	21.49	21.82	21.53	18.76	18.58	21.58	21.86	19.15	19.97	18.79	19.81	19.15	16.22	15.94	20.92	13.58	18.51	16.49	17.41	16.09	15.26	17.59	13.5	17.16	392	334	331.72	346.01	330.18	402.03	382.53	448	426.48	234.59	378.35	419.59	404.51	386.48	374	361.76	405.44	445.06	314.45
Gh_A01G0305	3.82	4.62	3.9	3.37	5.15	5.19	3.87	4.68	4.67	4.7	3.63	3.98	4.18	2.92	4.06	4.05	5.07	4.62	4.79	5.15	5.56	6.48	5.78	5.26	6.2	4.74	3.84	4.42	3.65	5.5	52.85	62.09	55.23	45.2	75.38	74.04	56.97	79.45	76.5	48.65	61.11	63.96	64.02	48.71	62.95	64.43	85.75	88.75	76.82
Gh_A01G0306	0	0	0	0	0.11	0	0.11	0.2	0	0	0.2	0.31	0	0.1	0	0	0.2	0.09	0.1	0	0.27	0.21	0.31	0.25	0	0.09	0	0	0	0	0	0	0	0	1	0	1	2	0	0	2	3	0	1	0	0	2	1	1
Gh_A01G0307	0	0	0	0	0	0	0	0	0	0	0	0	0	0	0	0	0	0	0	0	0	0	0	0	0	0	0	0	0	0	0	0	0	0	0	0	0	0	0	0	0	0	0	0	0	0	0	0	0
Gh_A01G0308	1.69	2.21	0.44	1.98	2.03	0.66	1.7	2.02	1.33	0.91	1.67	2.53	1.02	1.31	1.31	0.4	0.92	0.65	0.97	1.79	1.74	0.5	1.38	1.19	0.43	1.05	0.59	0.76	0.9	0.74	15	19	4	17	19	6	16	22	14	6	18	26	10	14	13	4.07	10	8	10
Gh_A01G0309	13.87	13.5	13.4	14.55	16.6	14.12	18.21	13.58	15.7	15.87	16.82	15.07	21.1	20.64	20.86	18.12	17.91	17.03	23.02	23.18	15.02	23.96	23.91	24.03	22.38	24.25	18.8	19.49	21.95	18.21	124	117.36	122.8	126.12	157.22	130.1	173.25	149.06	166.2	106.11	183.06	156.57	208.68	222.64	208.86	186.49	195.91	211.56	238.53
Gh_A01G0310	0	0	0	0	0	0	0	0.08	0	0	0	0	0	0	0	0	0	0	0	0	0	0	0	0	0	0	0	0	0	0	0	0	0	0	0	0	0	1	0	0	0	0	0	0	0	0	0	0	0
Gh_A01G0311	28.72	30.62	26.5	18.6	19.8	17.87	22.97	16.7	23.18	19.76	15.22	14.89	12.79	13.53	14.21	13.64	15	12.9	10.33	14.64	13.7	9.53	9.11	8.93	15.84	13.25	13.28	9.84	11.31	10.79	539.17	559.35	510.14	338.58	393.83	345.93	459.09	384.97	515.53	277.49	347.97	325.06	265.58	306.57	298.93	294.78	344.57	336.56	224.89
Gh_A01G0312	4.63	4.26	5.25	4.23	3.72	8.94	7.1	4.72	5.63	5.45	5.34	4.63	4.96	4.36	3.27	5.84	5.41	6.25	9.38	4.96	10.51	8.14	8.76	9.28	7.79	6.41	4.63	7.87	7.64	11.28	22.37	20.02	26	19.85	19.07	44.57	36.53	28	32.23	19.71	31.42	26	26.52	25.43	17.68	32.5	32	42	52.58
Gh_A01G0313	37.44	37.27	36.17	37.23	38.59	32.99	33.12	33.8	34.85	34.75	40.03	34.71	57.53	60.13	61.09	53.19	59.37	60.84	27.05	25.41	24.45	28.03	28.84	27.36	30	32.52	33.25	38.32	37.18	36.76	984.85	953.87	975.38	949.71	1075.66	894.57	927.35	1091.67	1086.28	683.83	1282.23	1061.78	1674.45	1909.37	1800.31	1611.04	1911.01	2224.61	824.81
Gh_A01G0314	0	0	0	0	0	0	0	0	0	0	0	0	0	0	0	0	0	0	0	0	0	0	0	0	0	0	0	0	0	0	0	0	0	0	0	0	0	0	0	0	0	0	0	0	0	0	0	0	0
Gh_A01G0315	0	0	0	0	0	0	0	0.03	0	0	0	0	0	0	0	0	0	0	0.03	0	0	0	0	0	0	0	0	0	0	0	0	0	0	0	0	0	0	1	0	0	0	0	0	0	0	0	0	0	1
Gh_A01G0316	0	0	0	0	0	0	0	0	0	0	0	0	0	0	0	0	0	0	0	0	0	0	0	0	0	0	0	0	0	0	0	0	0	0	0	0	0	0	0	0	0	0	0	0	0	0	0	0	0
Gh_A01G0317	0.09	0	0	0.03	0	0.06	0	0.02	0.03	0	0.05	0	0	0.05	0.03	0.13	0.02	0.06	0.05	0.02	0.1	0.03	0.04	0	0.05	0	0.06	0.02	0.06	0.11	3	0	0	1	0	2	0	1	1	0	2	0	0	2	1	5	1	3	2
Gh_A01G0318	1.42	3.01	3.06	1.25	1.53	2.67	1.84	2.01	2.21	1.46	2.96	2.22	2.37	0.94	1.97	2.38	2.2	1.97	3.15	3.61	3.69	3.42	3.88	4.48	3.62	2.12	2.97	2.39	2.77	2.5	12.48	25.68	27.53	10.62	14.22	24.1	17.19	21.66	23	9.56	31.64	22.61	23	10	19.38	24	23.61	24	32
Gh_A01G0319	0	0	0	0	0	0	0	0	0	0	0	0	0	0	0	0	0	0	0	0	0	0	0	0	0	0	0	0	0	0	0	0	0	0	0	0	0	0	0	0	0	0	0	0	0	0	0	0	0
Gh_A01G0320	38.21	45.41	34.9	34.21	31.28	35.7	33.53	29.98	36.17	35.31	30.93	25.44	22.37	19.55	24.08	21.94	22.01	19.73	12.41	11.54	12.66	13.78	19.23	16.5	14.85	17.38	20.84	14.94	23.91	18.95	318.95	368.76	298.67	276.88	276.63	307.2	297.87	307.28	357.68	220.49	314.35	246.95	206.55	196.96	225.15	210.87	224.76	228.89	120.11
Gh_A01G0321	0.12	0.25	0.2	0.29	0.27	0.16	0.23	0.2	0.27	0.54	0.23	0.21	0.25	0.1	0.11	0.21	0.23	0.03	0.28	0.22	0.31	0.28	0.03	0.23	0.21	0.4	0.58	0.17	0.46	0.32	3	6	5	7	7	4	6	6	8	10	7	6	7	3	3	6	7	1	8
Gh_A01G0322	2.36	2.43	3	0.85	1.23	2.06	2.67	2.12	1.9	3.48	2.52	1.83	3.95	3.82	4.96	2.46	3.09	4.68	3.06	3.83	4.03	1.15	1.29	1.24	6.04	6.69	6.03	1.39	3.76	2.67	20	20	26	7	11	18	24	22	19	22	26	18	37	39	47	24	32	55	30
Gh_A01G0323	6.9	7.17	7.45	8.54	7.13	9.86	4.5	6.15	6.94	8.54	8.35	7.87	8.01	7.94	8.82	9.3	12.11	10.34	12.78	13.44	10.54	13.59	10.16	13.76	8.52	10.98	12.35	12.26	10.83	10.38	47.48	48	52.58	57	52	70	33	52	56.58	44	70	63	61	66	68	73.75	102	99	102
Gh_A01G0324	0	0.45	0	0.11	0.2	0	0	0.09	0	0	0.18	0.09	0	0	0.1	0	0	0	0	0	0	0.19	0.07	0	0	0.08	0	0	0.12	0.08	0	4.07	0	1	2	0	0	1	0	0	2	1	0	0	1	0	0	0	0
Gh_A01G0325	0.68	0.5	0.66	0.3	0.64	0.56	0.73	0.55	0.57	0.39	0.72	0.33	0.44	0.4	0.61	0.59	0.24	0.77	1.42	1.38	1.71	2.23	2.12	1.7	0.89	1.28	0.5	1.06	1.26	0.64	7	5	7	3	7	6	8	7	7	3	9	4	5	5	7	7	3	11	17
Gh_A01G0326	0	0	0	0	0	0	0	0	0	0	0	0	0	0	0	0	0	0	0	0	0	0	0	0	0	0	0	0	0	0	0	0	0	0	0	0	0	0	0	0	0	0	0	0	0	0	0	0	0
Gh_A01G0327	0	0	0	0	0	0	0	0	0	0	0	0	0	0	0	0	0	0	0	0	0	0	0	0	0	0	0	0	0	0	0	0	0	0	0	0	0	0	0	0	0	0	0	0	0	0	0	0	0
Gh_A01G0328	0.04	0.04	0.03	0.07	0.03	0.24	0.07	0.26	0.06	0.09	0.22	0.18	0.19	0.2	0.34	0.21	0.32	0.37	0.45	0.44	0.81	0.43	0.49	0.34	0.4	0.33	0.45	0.47	0.25	0.24	1	1	1	2	1	7.09	2	9	2	2	7.5	6	6	7	11	7	11	14.73	14.86
Gh_A01G0329	3.91	3.16	3.69	3.43	2.08	3.36	4.6	4.47	5.58	3.73	6.73	4.05	12.87	13.45	10.81	13.31	17.82	16.57	12.01	11.05	18.42	14.61	13.12	15.82	14.23	14.88	12.29	20.96	21.93	21.79	111.7	87.69	107.91	94.83	63	98.87	139.9	156.77	188.87	79.6	233.87	134.62	406.73	463.6	345.65	437.73	622.54	657.69	397.59
Gh_A01G0330	0	0	0	0	0	0.06	0	0	0.15	0	0	0	0	0	0	0	0.09	0.12	0	0	0	0	0	0	0	0	0	0.05	0	0	0	0	0	0	0	1	0	0	3	0	0	0	0	0	0	0	2	3	0
Gh_A01G0331	0.41	0.82	0.4	0	0.77	0.79	1.54	0.33	0	0	0.67	0.35	0.37	1.36	0.37	0.36	0	0	0	0	0	0	0.26	0	0	0	0	0	0	0	1	1.95	1	0	2	2	4	1	0	0	2	1	1	4	1	1	0	0	0
Gh_A01G0332	0	0	0	0	0	0	0	0	0	0	0	0	0	0	0	0	0	0	0	0	0	0	0	0	0	0	1.58	0	0	0	0	0	0	0	0	0	0	0	0	0	0	0	0	0	0	0	0	0	0
Gh_A01G0333	0	0	0	0	0	0	0	0	0	0	0	0	0	0	0	0	0	0	0	0	0	0	0	0	0	0	0	0	0	0	0	0	0	0	0	0	0	0	0	0	0	0	0	0	0	0	0	0	0
Gh_A01G0334	0	0	0	0	0	0	0	0	0	0	0	0	0	0	0	0	0	0	0	0	0	0	0	0	0	0	0	0	0	0	0	0	0	0	0	0	0	0	0	0	0	0	0	0	0	0	0	0	0
Gh_A01G0335	1.19	0	1.93	0.41	0	0	0	0.32	1	0.53	0.32	0.34	1.07	0.33	0.35	0	0	0.28	0.34	0.3	0	0	0	0	0	0	0	0.33	0	0	3	0	5	1	0	0	0	1	3	1	1	1	3	1	1	0	0	1	1
Gh_A01G0336	0	0	0	0	0	0	0	0	0	0	0	0	0.33	0	0	0	0	0	0	0	0	0	0	0	0	0	0	0	0	0	0	0	0	0	0	0	0	0	0	0	0	0	1	0	0	0	0	0	0
Gh_A01G0337	0	0	0	0	0	0	0	0	0	0	0	0	0	0	0	0	0	0	0	0	0	0	0	0	0	0	0	0	0	0	0	0	0	0	0	0	0	0	0	0	0	0	0	0	0	0	0	0	0
Gh_A01G0338	0	0	0	0	0	0	0	0	0	0	0	0	0	0	0	0	0	0	0	0	0	0	0	0	0	0	0	0	0	0	0	0	0	0	0	0	0	0	0	0	0	0	0	0	0	0	0	0	0
Gh_A01G0339	0	0	0	0	0	0	0	0	0	0	0	0	0	0	0	0	0	0	0	0	0	0	0	0	0	0	0	0	0	0	0	0	0	0	0	0	0	0	0	0	0	0	0	0	0	0	0	0	0
Gh_A01G0340	0	0	0	0	0	0	0	0	0	0	0	0	0	0	0	0	0	0	0	0	0	0	0	0	0	0	0	0	0	0	0	0	0	0	0	0	0	0	0	0	0	0	0	0	0	0	0	0	0
Gh_A01G0341	4.17	4.19	6.15	5.04	5.25	2.82	5.52	3.44	2.92	2.32	3.9	3.53	3.06	3.08	3.72	3.1	2.46	2.76	3.12	3.98	3.51	4.81	3.94	3.23	1.5	3.15	3.03	4.18	2.68	3.33	34	33.26	51.39	39.84	45.33	23.71	47.87	34.39	28.17	14.16	38.67	33.41	27.56	30.28	34	29.12	24.55	31.23	29.47
Gh_A01G0342	0	0	0	0	0	0	0	0	0	0	0	0	0	0	0	0	0	0	0	0	0	0	0	0	0	0	0	0	0	0	0	0	0	0	0	0	0	0	0	0	0	0	0	0	0	0	0	0	0
Gh_A01G0343	0.68	2.26	1.76	0.93	0.28	1.92	0.85	0.37	0.95	2.59	2.22	2.31	0.2	1.31	0.76	0.88	0.48	1.5	0.19	0.72	1.24	0	0.97	1.54	1.5	0.96	0	1.37	0.82	0.8	3	9.77	8	4	1.34	8.81	4	2	5	8.59	12	11.92	1	7	3.77	4.51	2.61	9.23	1
Gh_A01G0344	0	0	0	0.08	0	0	0.07	0.06	0.26	0	0.06	0	0.07	0	0	0.13	0	0	0.27	0.79	0.35	0.07	0.59	0.66	0.24	0.42	0.41	0.45	0.17	0.11	0	0	0	1	0	0	1	1	4	0	1	0	1	0	0	2	0	0	4
Gh_A01G0345	41.2	38.31	35.51	35.7	34.14	35.96	38.7	39.07	50.77	33.6	38.51	29.66	44.52	42.97	44.29	38.18	38.55	41.54	64.75	66.24	77.17	61.33	58.17	55.39	66.59	67.32	66.24	63.94	62.76	61.3	552.34	499.69	488.03	464.06	484.87	496.96	552.25	643.16	806.43	336.88	628.56	462.34	660.32	695.42	665.18	589.38	632.4	774.11	1006.24
Gh_A01G0346	0	0	0	0	0	0	0	0	0	0	0	0	0	0	0	0	0	0	0	0	0	0	0	0	0	0	0	0	0	0	0	0	0	0	0	0	0	0	0	0	0	0	0	0	0	0	0	0	0
Gh_A01G0347	0	0	0	0	0	0	0	0	0	0	0	0	0	0	0	0	0	0	0	0	0	0	0	0	0	0	0	0	0	0	0	0	0	0	0	0	0	0	0	0	0	0	0	0	0	0	0	0	0
Gh_A01G0348	0	0	0	0	0	0	0	0	0	0	0	0	0	0	0	0	0	0	0	0	0	0	0	0	0	0	0	0	0	0	0	0	0	0	0	0	0	0	0	0	0	0	0	0	0	0	0	0	0
Gh_A01G0349	0.61	0	0	0	0	1.04	0	0.75	0.52	0	1.01	0	0	0.32	0.55	0.27	0	0	1.59	0	0.79	2.71	0.21	0.26	0.47	0	0.96	0	0.22	1.9	2	0	0	0	0	3.49	0	3	2	0	4	0	0	1.24	2	1	0	0	6
Gh_A01G0350	0	0	0.26	0.14	0.19	0.07	0.19	0.28	0.18	0.18	0.28	0.47	0	0	0.18	0.06	0.06	0	0.18	0.21	0.07	0.06	0	0.1	0.15	0	0.28	0.06	0.05	0	0	0	4.07	2.06	3.08	1.02	3.07	5.18	3.15	2.07	5.13	8.25	0	0	3.06	1.02	1.03	0	3.07
Gh_A01G0351	4.73	3.73	3.96	5.33	5.26	5.5	5.1	4.94	3.65	5.66	6.83	5.26	4.34	6.41	5.25	6.06	6.29	7.04	7.64	7.2	8.44	6.49	8.06	7.96	8.29	8.5	4.88	7	5.82	8.58	51.5	39.48	44.13	56.24	60.61	61.72	59	66.03	47	46.02	90.49	66.5	52.23	84.11	63.94	75.88	83.69	106.51	96.33
Gh_A01G0352	0	0	0	0	0	0	0	0	0	0	0	0	0	0	0	0	0	0	0	0	0	0	0	0	0	0	0	0	0	0	0	0	0	0	0	0	0	0	0	0	0	0	0	0	0	0	0	0	0
Gh_A01G0353	0	0	0	0	0	0	0.38	0	0	0	0	0	0	0	0	0	0	0	0	0.32	0	0	0.26	0	0	0	0	0	0	0.59	0	0	0	0	0	0	1	0	0	0	0	0	0	0	0	0	0	0	0
Gh_A01G0354	0	0	0	0	0	0	0	0	0	0	0	0	0	0	0	0	0	0	0	0	0	0	0	0	0	0	0	0	0	0	0	0	0	0	0	0	0	0	0	0	0	0	0	0	0	0	0	0	0
Gh_A01G0355	0	0	0	0	0	0	0	0	0	0	0	0	0	0	0	0	0	0	0.02	0	0	0	0	0	0	0	0	0.03	0	0	0	0	0	0	0	0	0	0	0	0	0	0	0	0	0	0	0	0	1
Gh_A01G0356	0.96	0.49	0	0	0.45	2.8	0	0.78	0.41	0	1.97	1.65	0.43	0.8	0.43	1.25	0.79	0.69	0.83	0	0	1.27	0.62	1.01	0.73	1.12	1.5	0	0.35	4.21	2	1	0	0	1	6	0	2	1	0	5	4	1	2	1	3	2	2	2
Gh_A01G0357	11.33	10.78	9.92	11.27	10.66	11.98	12.76	13.24	10.5	11.64	13.27	13.81	15.38	16.33	14.11	13.42	14.71	15.3	31.75	28.97	33.94	28.45	31.2	28.65	24.61	22.1	24.16	21.46	24.94	23.93	199	184.19	178.56	191.94	198.4	216.96	238.57	285.47	218.47	153	283.93	282	298.94	346.25	277.72	271.52	316.15	373.5	646.43
Gh_A01G0358	0.22	0.4	0.42	0.44	0.62	0.31	0.35	0.15	0.31	0.36	0.27	0.43	0.1	0.5	0.38	0.14	0.48	0.31	0.89	0.76	0.87	0.66	0.25	0.3	0.17	0.45	0.51	0.45	0.91	0.4	4.11	7.23	8	8	12.27	6	7	3.42	6.94	5	6.13	9.49	2	11.25	8	3.13	11	8.15	19.36
Gh_A01G0359	0	0	0	0	0	0	0	0	0	0	0.04	0	0	0	0	0	0	0	0	0	0	0	0.06	0.25	0.04	0	0	0	0	0.11	0	0	0	0	0	0	0	0	0	0	1	0	0	0	0	0	0	0	0
Gh_A01G0360	31.5	34.47	28.93	34.76	34.96	35.64	39.18	37.07	35.92	36.47	35.01	34.34	55.43	55.45	53.42	46.78	43.99	53.16	48.42	50.47	68.89	45	43.29	44.17	80.17	76.3	80.8	66.59	73.9	69.36	288.62	307.27	271.7	308.82	339.37	336.67	382.05	417.02	389.87	249.96	390.6	365.87	561.93	613.27	548.26	493.56	493.21	677.06	514.29
Gh_A01G0361	0	0.22	0	2.2	1.45	2.8	0.64	0.22	0	1.1	1.23	1.71	0.14	0.12	0	0.95	0.67	0.49	0	0.11	0	1.29	2	1.82	0	0	0	1.55	1.58	1.65	0	3.12	0	31.18	22.39	42.22	10	4	0	12	21.82	29	2.34	2.05	0	16	12	10	0
Gh_A01G0362	0	0	0	0	0	0	0	0	0	0	0	0	0	0	0	0	0	0	0	0	0	0	0	0	0	0	0	0	0	0	0	0	0	0	0	0	0	0	0	0	0	0	0	0	0	0	0	0	0
Gh_A01G0363	0	0	0	0	0	0	0	0	0	0	0	0	0	0	0	0	0	0	0	0	0	0	0	0	0	0	0	0	0	0	0	0	0	0	0	0	0	0	0	0	0	0	0	0	0	0	0	0	0
Gh_A01G0364	2.16	3.54	3.15	2.44	2.14	2.28	2.56	2.33	2.78	2.43	2.6	2.57	3.79	1.8	2.75	2.84	2.23	1.79	4.68	3.2	4.11	4.01	3.15	5.26	5.53	3.61	2.91	3.15	2.61	2.91	30.18	47.96	45.02	32.94	31.67	32.79	38.01	39.88	45.98	25.34	44.19	41.63	58.47	30.22	43	45.57	37.98	34.65	75.7
Gh_A01G0365	35.23	35.3	34.6	29.9	29.86	30.27	32.03	32.58	38.68	27.02	24.6	26.24	35.21	33.2	30.93	29.48	26.26	27.58	29.63	25.89	24.15	28.52	32.71	30.28	35.26	38.37	44.72	35.8	32.69	38.58	466.31	454.58	469.49	383.74	418.79	413.12	451.28	529.52	606.61	267.54	396.58	403.85	515.62	530.53	458.63	449.32	425.43	507.49	454.64
Gh_A01G0366	9.64	8.67	10.83	7.26	7.8	9.72	7.59	8.54	9.59	8.91	6.67	8.36	9.1	8.69	8.96	10.04	8.85	10.81	10.02	11.29	12.82	10.52	10.23	8.88	11.4	11.94	7.13	10.27	9.43	11	120.51	105.53	138.84	88.02	103.32	125.35	101.07	131.08	142.04	83.32	101.65	121.6	125.89	131.18	125.46	144.61	135.5	187.85	145.28
Gh_A01G0367	0	0	0.12	0.25	0.11	0	0	0	0	0.16	0	0.1	0	0	0	0	0	0	0	0.1	0	0	0	0	0	0	0.13	0.1	0	0	0	0	1	2	1	0	0	0	0	1	0	1	0	0	0	0	0	0	0
Gh_A01G0368	0	0	0	0	0	0	0	0	0.13	0	0	0.28	0	0	0	0	0.19	0.11	0	0	0	0	0	0	0.12	0.16	0.17	0	0	0.11	0	0	0	0	0	0	0	0	0.33	0	0	0.67	0	0	0	0	0.48	0.33	0
Gh_A01G0369	0	0	0	0	0	0	0	0	0	0	0	0	0	0	0	0	0	0	0	0	0	0	0	0	0	0	0	0	0	0	0	0	0	0	0	0	0	0	0	0	0	0	0	0	0	0	0	0	0
Gh_A01G0370	10.59	10.66	9.13	12.45	11.44	10.32	7.48	9.23	7.77	8.97	6.73	6.44	8.25	8.88	7.94	10.03	7.94	6.85	5.73	3.92	9.81	6.27	4.48	6.45	6.24	6.17	4.77	7.56	5.66	5.22	45.25	44.29	40	51.55	51.77	45.44	34	48.4	39.31	28.67	35	32	39	45.81	38	49.36	41.53	40.66	28.36
Gh_A01G0371	6.23	4.77	4.82	4.54	5.27	4.22	5.64	5.34	4.93	6.27	3.88	3.95	6.25	5.66	5.82	4.73	5.33	4.96	7.7	6.27	6.57	6.26	6.53	6.41	5.5	4.6	4.87	4.22	4.69	5.09	95.53	71.14	75.76	67.57	85.73	66.78	92.11	100.66	89.63	71.98	72.45	70.46	106.13	104.79	100.06	83.59	100.11	105.75	136.91
Gh_A01G0372	6.15	4.11	4.14	8.02	4.5	5.19	4.13	2.58	2.76	5.49	3.86	3.95	3.97	2.4	2.95	3.13	3.81	2.65	1.25	1.28	0.86	0.84	1.48	0.73	0.75	2.12	1.14	1.21	1.16	2.94	41.16	26.77	28.42	52.04	31.92	35.76	29.42	21.19	21.89	27.46	31.46	30.72	29.41	19.39	22.12	24.11	31.21	24.62	9.72
Gh_A01G0373	0.37	0.77	1.27	0.77	0.35	0.54	0.35	0.61	0.94	0.5	0.31	0.64	0.34	0	0	0	0	0.54	0	0	0.2	0	0.12	0	0.14	0	0	0	0.13	0	2	4	7	4	2	3	2	4	6	2	2	4	2	0	0	0	0	4	0
Gh_A01G0374	11.83	12.59	11.12	7.82	9.8	10.31	8.37	9.71	9.37	9.28	9.36	9.51	8.64	10.81	9.41	7.74	9.26	10.6	9.4	11.67	12.59	8.86	9.1	10.17	10.92	8.07	9.48	9.32	9.01	9.19	138	142.81	133	88.47	121.11	124	103.94	139	129.43	81	133	129	111.46	152.16	122.94	104	132.1	171.78	127.14
Gh_A01G0375	1.59	0	0.52	1.64	0.5	0	0	0	0.45	0.71	1.74	0	0	0	0	0	0.87	0	0.46	0.42	1.17	0	0	0	1.21	0.82	1.11	0.89	0.38	0	3	0	1	3	1	0	0	0	1	1	4	0	0	0	0	0	2	0	1
Gh_A01G0376	1.36	1	1.14	0.8	1.84	0.57	1.1	1.11	0.82	3.64	1.6	0.69	0.7	0.48	0.87	0.17	1.91	0.57	1.57	0.92	1.92	0.69	0.5	1.09	1.33	1.66	2.63	2.33	1.3	1.28	7	5	6	4	10	3	6	7	5	14	10	4.11	4	3	5	1	12	4.11	9.34
Gh_A01G0377	45.92	43.11	46.25	43.93	38.25	43.01	40.58	50.49	45.48	38.93	38.69	36.12	38.56	35.78	34.19	37.43	36.29	35.66	22.97	19.28	22.77	20.71	21.56	20.59	23.1	19.56	13.76	22.43	18.53	22.62	503.29	459.76	519.72	466.85	444.18	486.05	473.43	679.42	590.58	319.16	516.43	460.4	467.61	473.42	419.85	472.37	486.72	543.38	291.84
Gh_A01G0378	93.32	93.68	98.8	68.31	86.17	64.96	75.99	75.38	79.79	87.03	63.08	83.87	47.57	46.29	37.2	51.68	50.28	36.34	57.5	45.32	35.22	52.56	46.89	40.96	49.9	44.7	39.04	48.72	44.04	48.03	375.04	366.3	407.1	266.22	366.93	269.13	325.08	371.95	379.93	261.63	308.71	391.94	211.51	224.56	167.46	239.16	247.28	203.02	267.88
Gh_A01G0379	8.64	7.34	9.44	10.48	8.83	7.72	7.86	8.88	8.33	9.67	9.01	9.72	8.09	8.03	6.85	8.39	7.79	10.56	14.18	16.75	13.03	15.71	17.91	15.61	12.22	12.84	13.48	12.04	12.94	15.42	153.94	127.23	172.51	181	166.71	141.78	149.03	194.31	175.82	128.92	195.48	201.48	159.48	172.65	136.66	172.15	169.88	261.55	292.92
Gh_A01G0380	5.24	7.99	6.12	8.59	10.16	9.26	5.81	7.86	6.37	10.64	9.54	10.15	6.26	4.96	7.52	9.51	9.26	8.66	14.1	12.07	13.03	16.99	15.36	15.11	13.99	13.03	12.78	16.66	13.93	13.42	56	83	67	89	115	102	66	103	80.58	85	124	126	74	64	90	117	121	128.53	174.51
Gh_A01G0381	3.87	2.89	3.7	3.55	3.18	2.83	3.19	2.77	3.79	3.48	2.83	4.11	2.25	2.53	2.39	2.17	2.25	1.61	2.29	3.14	3.77	3.15	3.34	2.58	2.78	3	3.87	3.12	3.45	3.47	49.85	36.18	48.89	44.34	43.4	37.51	43.71	43.72	57.84	33.48	44.42	61.46	32.06	39.38	34.5	32.11	35.47	28.72	34.18
Gh_A01G0382	0	0	0	0	0	0	0	0	0	0	0	0	0	0	0	0	0	0	0	0	0	0	0	0	0	0	0	0	0	0	0	0	0	0	0	0	0	0	0	0	0	0	0	0	0	0	0	0	0
Gh_A01G0383	0	0	0	0	0	0	0	0	0	0	0	0	0	0	0	0	0	0	0	0	0	0	0	0	0	0	0	0	0	0	0	0	0	0	0	0	0	0	0	0	0	0	0	0	0	0	0	0	0
Gh_A01G0384	0	0	0	0	0	0	0	0	0	0	0	0	0	0	0	0	0	0	0	0	0	0	0	0	0	0	0	0	0	0	0	0	0	0	0	0	0	0	0	0	0	0	0	0	0	0	0	0	0
Gh_A01G0385	0.11	0.04	0.11	0.16	0.07	0.07	0.19	0.18	0.22	0.06	0.06	0.13	0	0.09	0	0.03	0.19	0.15	0.17	0.49	0.45	0.39	0.27	0.38	0.25	0.34	0.6	0.19	0.18	0.14	3	1.06	3	4.18	2	2.08	5.43	6	7	1.23	2.14	4.21	0	3	0	1.06	6.47	5.53	5.29
Gh_A01G0386	0	0	0	0	0	0	0	0	0	0	0	0	0	0	0	0	0	0	0	0	0	0	0	0	0	0	0	0	0	0	0	0	0	0	0	0	0	0	0	0	0	0	0	0	0	0	0	0	0
Gh_A01G0387	0	0	0	0	0	0	0	0	0	0	0	0	0	0	0	0	0	0	0	0	0	0	0	0	0	0	0	0	0	0	0	0	0	0	0	0	0	0	0	0	0	0	0	0	0	0	0	0	0
Gh_A01G0388	16.79	9.61	11.65	30.2	19.4	18.99	15.08	10.45	12.26	17.67	27.59	18.68	15.74	16.59	10.28	14.03	16.99	22.72	13.54	6	23.7	14.84	15.85	28.75	20.54	7.45	7.93	23.59	12.71	28.96	208.1	115.92	148	362.91	254.75	242.62	199	158.95	180.09	163.8	416.36	269.21	215.81	248.21	142.78	200.22	257.7	391.36	194.49
Gh_A01G0389	0	0.26	0	0.42	0	0.16	0.3	0.13	0	0.33	0.54	0.07	0.38	0.4	0.29	0.35	0.92	0.53	0.35	0.06	0.62	0.07	0.47	2.04	0.87	0.44	0.17	0.68	0.18	0.83	0	3.11	0	5	0	2	4	2.05	0	3.06	8.12	1	5.19	6.05	4.02	5	14	9.06	5.04
Gh_A01G0390	22.4	18.5	18.8	18.46	16.6	19.07	21.59	21.91	24.66	21.53	22.05	20.34	34.37	33.33	34.78	25.84	26.2	27.34	33.7	39.14	41.07	26.13	30.43	31.91	43.54	48.86	46.27	37.01	37.76	38.17	610.61	490.78	525.33	487.92	479.55	536	626.53	733.26	796.55	439.02	731.9	644.66	1036.67	1096.76	1062.03	811.24	873.85	1036.18	1064.92
Gh_A01G0391	5.31	5.69	5.86	3.94	3.7	3.58	4.34	2.82	1.95	3.96	2.28	2.57	2.3	3.64	2.48	3.61	2.08	1.33	6.57	2.91	4.03	3.67	5.34	3.22	6.31	5.55	7.22	2.72	5.02	4.38	22.98	23.98	26	16.53	16.96	15.97	19.99	15	10	12.83	12	12.95	11	19	12	18	11	8	32.98
Gh_A01G0392	0.24	0.92	0.69	0.55	0.76	0.35	0.43	0.25	0.92	0.13	0.47	0.76	0.2	0.24	0.61	0.98	0.58	0.86	1.85	1.96	1.03	1.55	1.82	2.1	1.79	2.49	3.15	1.56	1.53	1.43	4.74	17.33	13.6	10.25	15.55	7	8.81	5.85	21.13	1.86	11.02	17.2	4.28	5.64	13.24	21.91	13.65	23.27	41.63
Gh_A01G0393	1.18	1.81	2.58	3.64	2.22	3.71	2.21	3.35	5.71	7.47	4.59	4.8	2.92	1.46	2.63	7.15	5.53	7.4	1.78	0.7	0.65	2.6	1.32	0.83	0.67	1.6	1.53	1.23	1.28	0.43	4	6	9	12	8	13	8	14	23	19	19	19	11	6	10	28	23	35	7
Gh_A01G0394	0.1	0.21	0.2	0.11	0.29	0.3	0.1	0.17	0.17	0.14	0.25	0.09	0.19	0.08	0.46	0.45	0.08	0.15	0	0.24	0.68	0.18	0.2	0	0	0	0.11	0	0.15	0.07	1	2	2	1	3	3	1	2	2	1	3	1	2	1	5	5	1	2	0
Gh_A01G0395	198.58	209.58	217.88	199.38	222.85	190.61	202.3	212.05	204.47	197.41	199.12	188.03	136.55	144.68	147.32	164.58	147.88	159.85	111.47	108.64	105.28	120.09	123.49	110.81	117.48	97.57	99.74	106.03	118.92	105.99	2427.85	2492.91	2730.79	2363.55	2886.53	2402.39	2632.41	3183.02	2961.73	1805.26	2964.13	2673	1847.06	2135.11	2017.47	2316.91	2212.2	2716.59	1579.82
Gh_A01G0396	0	0	0	0	0	0	0	0	0	0	0	0	0	0	0	0	0	0	0	0.07	0	0	0	0	0	0	0	0	0	0	0	0	0	0	0	0	0	0	0	0	0	0	0	0	0	0	0	0	0
Gh_A01G0397	0	0	0	0	0	0	0	0	0	0	0	0	0	0	0	0	0	0	0	0	0	0	0	0	0	0	0	0	0	0	0	0	0	0	0	0	0	0	0	0	0	0	0	0	0	0	0	0	0
Gh_A01G0398	74.12	73.5	75.93	77.89	63.79	78.53	79.48	93.49	85.39	81.48	84.1	75.34	102.12	94.58	93.87	88.48	90.04	95.8	75.27	75.8	77.93	66.96	73.38	71.49	86.66	68.24	62.28	68.46	76.1	67.87	816.61	787.81	857.57	832.03	744.52	891.91	932.03	1264.64	1114.55	671.48	1128.25	965.16	1244.76	1257.75	1158.46	1122.44	1213.85	1467.1	961.26
Gh_A01G0399	0	0.35	0	1.76	0	0	0	0	0	1.37	0	0.88	0.31	0	0	0.3	0.28	0.25	0.3	0.27	0	0.3	0.44	0	0	0	0	0.29	0	0	0	1	0	5	0	0	0	0	0	3	0	3	1	0	0	1	1	1	1
Gh_A01G0400	0	0	0	0	0.34	0	0	0	0	0	0	0	0	0	0	0	0	0	0	0	0	0	0	0	0	0	0	0	0	0	0	0	0	0	1	0	0	0	0	0	0	0	0	0	0	0	0	0	0
Gh_A01G0401	1.76	1.1	1.57	0.79	1.13	1.63	0.5	0.93	0.84	1.23	1.45	0.86	0.07	0.51	0.55	0.33	0.38	0.33	0.07	0.12	0.51	0.27	0.2	0.27	0.29	0.24	0	0.13	0.22	0.11	23	14	21	10	15.63	22	7	15	13	12	23	13	1	8	8	5	6	6	1
Gh_A01G0402	15.13	12.91	11.81	17.21	13.21	16.1	15.42	18.08	15.33	12.87	12.2	13.01	12.76	14.13	12.12	12.58	12.44	11.21	13.69	12.26	14.93	11.66	9.53	12.29	10.2	12.3	13.37	11.47	8.3	11.9	165	136.96	132	182	152.66	181	179	242	198	105	162	165	154	186	148	158	166	170	173
Gh_A01G0403	0	0	0	0.06	0	0.09	0.06	0.17	0	0	0.05	0.05	0.08	0.02	0.13	0.05	0.02	0.02	0.1	0.12	0.35	0	0.19	0.14	0.2	0.09	0.09	0.1	0.08	0.09	0	0	0	2	0	3	2	7	0	0	2	2	3	1	5	2	1	1	4
Gh_A01G0404	3.85	5.4	5.51	3.59	4.22	3.64	3.77	3.56	3.81	3.83	2.87	3.17	4.66	3.82	3.88	3.97	4.73	4.47	8.04	7.45	9.97	8.57	7.3	9.92	12.62	13.02	11.33	6.3	6.93	8.82	36.78	50.18	53.94	33.28	42.75	35.81	38.38	41.77	43.11	27.35	33.35	35.26	49.29	44.03	41.57	43.68	55.28	59.4	89.01
Gh_A01G0405	102.88	115.81	103.75	102.33	101.36	87.99	119.69	104.44	99.52	102.51	100.59	98.99	123.63	112.43	132.63	101.77	89.11	89.82	57.49	70.71	41.75	53.53	69.07	64.43	49.82	50.29	66.9	59.86	63.5	54.7	1269.37	1390.13	1312.39	1224.17	1324.96	1119.13	1571.81	1582.07	1454.82	945.99	1511.19	1420.24	1687.58	1674.37	1833.07	1445.89	1345.33	1540.51	822.23
Gh_A01G0406	18.52	18.76	15.12	19.2	17.93	18.28	19.57	20.68	20.51	18.05	18.16	18.54	26.14	23.79	23.93	19.44	20.26	24.09	14.76	18.59	14.22	15.35	17.07	17.76	26.87	19.64	22.33	21.07	20.55	19.72	318.06	313.45	266.26	319.75	326.21	323.68	357.63	435.92	417.24	231.8	379.75	370.24	496.66	493.07	460.25	384.35	425.78	575.04	293.91
Gh_A01G0407	0	0	0	0	0	0	0	0	0	0	0	0	0	0	0	0	0	0	0	0	0	0	0	0	0	0	0	0	0	0	0	0	0	0	0	0	0	0	0	0	0	0	0	0	0	0	0	0	0
Gh_A01G0408	0	0	0	0	0	0	0	0	0	0	0	0	0	0	0	0	0	0	0	0	0	0	0	0	0	0	0	0	0	0	0	0	0	0	0	0	0	0	0	0	0	0	0	0	0	0	0	0	0
Gh_A01G0409	0	0	0	0	0.78	0	0	0	0	0.37	0	0	0.5	0	0.74	0.48	0	0	0.48	1.31	0	0	0	0	0.84	0.21	1.15	0.69	0	0	0	0	0	0	3	0	0	0	0	1	0	0	2	0	3	2	0	0	2
Gh_A01G0410	0	0	0	0	0	0	0	0	0	0	0	0	0	0	0	0	0	0	0	0	0	0	0	0	0	0	0	0	0	0	0	0	0	0	0	0	0	0	0	0	0	0	0	0	0	0	0	0	0
Gh_A01G0411	0	0	0	0	0	0	0	0	0	0	0	0	0	0	0	0	0	0	0	0	0	0	0	0	0	0	0	0	0	0	0	0	0	0	0	0	0	0	0	0	0	0	0	0	0	0	0	0	0
Gh_A01G0412	0	0.04	0	0	0	0	0	0	0	0	0	0	0	0	0	0	0	0	0	0	0	0	0	0	0	0	0	0	0	0	0	1	0	0	0	0	0	0	0	0	0	0	0	0	0	0	0	0	0
Gh_A01G0413	0.66	1.09	1.39	1.55	1	1.52	0.76	1.48	0.95	0.92	1.33	1.18	1.85	2.02	1.79	1.63	1.74	2.1	3.54	4.24	4.26	3.42	2.53	3.12	2.48	2.91	2.18	1.97	2.94	3.76	10.49	17	22.84	24	17	25	13	29	18	11	25.93	22	32.8	39	32	30	34	46.7	65.7
Gh_A01G0414	7.96	9.07	6.47	11.16	10.32	12.87	13.27	13.89	9.76	11.85	13	14.51	28.69	26.35	25.15	25.82	32.7	37.18	50.31	67.55	72.42	51.81	50.68	49.1	49.46	49.61	54.54	48.68	45.59	47.85	99.97	110.91	83.31	135.93	137.3	166.67	177.4	214.24	145.27	111.31	198.82	212	398.72	399.55	353.93	373.46	502.7	649.34	732.73
Gh_A01G0415	0.14	0.14	0	0	0	0	0	0	0	0.37	0.11	0.24	0	0	0.12	0	0	0.1	0	0.22	0.15	0	0	0	0.1	0	0	0	0	0	1	1	0	0	0	0	0	0	0	2	1	2	0	0	1	0	0	1	0
Gh_A01G0416	0	0	0	0	0	0	0	0	0	0	0	0	0	0	0	0	0	0	0.08	0.36	0.1	0	0	0	0	0	0	0	0	0	0	0	0	0	0	0	0	0	0	0	0	0	0	0	0	0	0	0	1
Gh_A01G0417	0.18	0.19	0.3	0.13	0	0.12	0.35	0.05	0	0.08	0	0.26	0.11	0.05	0.22	0	0.4	0.35	0.37	1.07	1.76	0.33	0.12	0.69	0.28	0.33	0.77	0.15	0.22	0.22	3	3	5	2	0	2	6	1	0	1	0	5	2	1	4	0	8	8	7
Gh_A01G0418	1.19	0.91	0	0	0	0	1.39	0.48	0.75	0.4	0.49	0.51	0.54	0	1.32	0.26	0.24	0	0.77	0.94	0.33	0	0.19	1.25	0.9	1.15	1.54	0	0.21	0	4	3	0	0	0	0	5	2	3	1	2	2	2	0	5	1	1	0	3
Gh_A01G0419	0	0	0	0	0	0	0	0	0	0	0	0	0	0	0	0	0	0.16	0.2	0.36	1.01	0.2	0.22	0.4	0.09	0.09	0	0	0	0.25	0	0	0	0	0	0	0	0	0	0	0	0	0	0	0	0	0	2	2
Gh_A01G0420	22.69	23.8	22.49	15.06	21.66	13.26	20.27	19.65	19.61	15.14	12.95	15.36	10.47	11.08	9.37	8.31	8.3	9.05	8.49	8.56	9.87	9.15	8.11	7.76	7.16	5.24	5.71	7.51	8.41	5.15	302.23	308.47	307.13	194.55	305.73	182.09	287.42	321.35	309.57	150.89	210.1	237.91	154.26	178.14	139.89	127.45	135.22	167.65	131.07
Gh_A01G0421	17.75	15.54	16.29	18.86	17.59	21.49	18.98	14.11	16.23	21.85	23.89	25.16	15.29	16.37	14.19	15.6	17.4	14.6	15.58	11.36	9.62	16.64	15.02	12.83	13.53	11.49	6.87	13.5	16.14	15.55	108.26	92.18	101.83	111.52	113.66	135.09	123.21	105.67	117.24	99.66	177.43	178.44	103.2	120.51	96.91	109.55	129.86	123.76	110.17
Gh_A01G0422	6.29	3.9	5.45	4.96	3.71	3.55	2.98	4.48	3.77	4.7	3.12	3.4	2.48	1.87	2.76	2.5	2.06	3.07	2.3	2.21	1.51	3.02	3.11	3.68	3.77	2.57	3.18	2.92	2.64	2.42	55.86	33.69	49.63	42.71	34.94	32.53	28.18	48.8	39.64	31.2	33.78	35.07	24.41	20.07	27.46	25.61	22.37	37.91	23.73
Gh_A01G0423	0	0	0.2	0.1	0.09	0	0.09	0	0	0	0	0	0	0.17	0	0	0	0	0	0	0	0	0	0	0	0	0	0	0	0	0	0	2	1	1	0	1	0	0	0	0	0	0	2	0	0	0	0	0
Gh_A01G0424	18.77	15.29	13.98	9.46	11.24	9.63	8.05	6.82	11.91	15.11	6.61	8.95	6.05	4.34	5.8	4.88	5.61	5.17	5.45	2.99	3.24	5.63	4.33	5.18	8.5	8.05	6.12	9.48	6.55	5.86	249.58	197.72	190.56	121.88	158.32	131.92	113.91	111.27	187.59	150.26	106.94	138.34	89.04	69.63	86.37	74.74	91.27	95.5	83.91
Gh_A01G0425	33.65	38.87	38.03	24.46	26.23	26.51	37.37	41.07	39.41	35.25	29.83	32.27	20.72	21.53	22.6	20.16	18.89	17.62	13.1	10.91	10.72	10.73	11.61	11.94	9.04	10.04	7.81	8.72	9.64	9.62	493.75	554.76	571.93	347.93	407.7	400.92	583.57	739.72	685.07	386.79	532.89	550.48	336.38	381.23	371.43	340.55	339.09	359.36	222.86
Gh_A01G0426	1.13	0.5	0.73	0.77	0.64	0.66	2.03	1.92	0.38	0.33	0.82	0.91	1.22	0.75	0.4	1.17	0.55	0.32	0	0.77	0	0.99	0	1.26	1.54	1.05	0.94	0.76	0.49	1.48	5	2.16	3.32	3.3	3	3	9.6	10.46	2	1.1	4.41	4.68	6	4	2	6	3	2	0
Gh_A01G0427	0	0	0	0	0	0	0	0	0	1.41	0	0	0	0	0	0	0	0	0	0	0	0.31	0	0	0	0	0	0	0	0	0	0	0	0	0	0	0	0	0	3	0	0	0	0	0	0	0	0	0
Gh_A01G0428	0.7	0.95	2.54	1.55	1.61	1.85	2.64	2.61	1.48	2.41	1.76	2.88	1.45	1.87	1.52	2.58	3.19	2.27	5.38	3.28	6.27	3.6	4.74	6.12	3.54	3.37	2.61	2.78	3.08	3.17	7	9.22	26	15	17	19.03	28	32	17.55	18	21.38	33.4	16	22.58	17	29.65	39	31.43	62.21
Gh_A01G0429	2	3.58	3.23	3.31	2.89	2.19	3.25	3.24	1.71	2.19	2.51	2.69	1.7	2.43	1.47	2.86	2.56	1.88	3.48	2.58	3.26	3.09	2.6	2.65	3.08	2.61	2.94	2.46	2.45	2.94	18.68	32.48	30.87	29.91	28.53	21.05	32.31	37.1	18.88	15.28	28.53	29.15	17.52	27.41	15.32	30.74	29.28	24.41	37.66
Gh_A01G0430	0.21	0.11	0.1	0.37	0.1	0.2	0.15	0.17	0.17	0.21	0.51	0.4	0.14	0.13	0.23	0.18	0.38	0.15	0.53	1.18	0.51	0.73	0.99	1.73	0.75	1.4	0.8	0.86	0.56	0.23	4	2	2	7	2	4	3	4	4	3	12	9	3	3	5	4	9	4	12
Gh_A01G0431	1.41	0	0.74	1.25	1.42	0.73	0.57	0.72	1.34	0.78	0.9	1.38	1.07	0.81	0.75	1.14	1.19	1.4	2.88	3.46	3.04	2.78	2.37	1.83	3.6	0.46	1.27	2.38	1.77	1.25	11.2	0	6	9.62	12	6	4.86	7	12.6	4.67	8.75	12.8	9.38	7.75	6.67	10.46	11.6	15.47	26.59
Gh_A01G0432	1.03	1.53	2.57	1.42	0.65	0.69	1.29	0.47	0.68	1.8	1.5	1.8	1.34	0.41	0.82	2.38	1.99	1.75	0.59	3.86	2.33	0.71	1.03	2.17	1.22	0.53	1.07	0.19	0.75	0.75	9	13	23	12	6	6.21	12	5	7	11.76	16	18.3	13	4.36	8	24	21.33	21.27	6
Gh_A01G0433	0	0.08	0	0	0	0	0	0	0	0.31	0.13	0	0	0	0	0.13	0	0	0	0.12	0	0	0	0	0	0	0	0	0.11	0	0	1	0	0	0	0	0	0	0	3	2	0	0	0	0	2	0	0	0
Gh_A01G0434	22.71	23.59	28.19	17.91	22.81	17.79	19.74	19.48	18.35	24.35	16.16	16.6	12.18	12.37	12.47	11.5	10.22	13.02	11.31	12	11.62	12.11	12	10.06	10.74	7.53	8.47	8.05	9.67	8.77	187	189	238	143	199	151	173	197	179	150	162	159	111	123	115	109	103	149	108
Gh_A01G0435	7.66	7.74	6.22	7.92	8.34	8.63	8.49	8.37	7.97	8.67	9.06	7.72	9.98	10.21	11.06	9.64	9.44	9.74	7.67	9.18	7.62	8.84	9.21	8.58	7.66	7.92	10.27	9.12	8.88	7.66	416.71	409.89	347.14	418.04	480.86	484.2	491.93	559.4	514.02	352.97	600.26	488.15	600.92	670.45	674.15	604.21	628.26	736.45	484.06
Gh_A01G0436	5.47	4.87	5.13	4.23	4.27	4.29	3.96	3.17	3.29	3.94	4.11	4.07	2	2.01	0.94	2.56	1.73	2.5	3.72	4.58	2.55	3.07	3.85	3.75	2.65	2.61	2.08	2.47	2.44	1.84	52	45	50	39	43	42	40	37	37	28	47.54	45	21	23	10	28	20.06	33	41
Gh_A01G0437	5.31	5.28	6.22	4.75	5.35	4.88	5.16	5.77	4.6	4.97	5.67	4.01	3.84	4.69	3.63	4.77	4.4	3.61	7.79	7.56	7.98	6.09	5	4.88	8.1	7.6	7.56	4.66	6.41	5.29	30	29	36	26	32	28.43	31	40	30.82	21	39	26.37	24	32	23	31	30.39	28.37	51
Gh_A01G0438	0.64	0	0.62	0	0	0	0.6	0	0	0	0	0	0	0	0	0.55	0	0	1.1	0	0	0	0	0	0	0	0	0.53	0.46	0	1	0	1	0	0	0	1	0	0	0	0	0	0	0	0	1	0	0	2
Gh_A01G0439	0	0	0	0	0	0	0	0	0	0	0	0	0	0	0	0	0	0	0	0	0	0	0	0	0	0	0	0	0	0	0	0	0	0	0	0	0	0	0	0	0	0	0	0	0	0	0	0	0
Gh_A01G0440	0	0	0	0	0	0	0	0	0	0	0	0	0	0	0	0.09	0	0.14	0	0	0.11	0	0	0	0.23	0.23	0	0.25	0.14	0.22	0	0	0	0	0	0	0	0	0	0	0	0	0	0	0	1	0	2	0
Gh_A01G0441	4.04	5.87	3.65	5.37	4.72	5.24	3.35	4.93	2.61	7.62	3.1	3.87	2.67	2.71	0.77	1.56	1.26	1.91	3	2.42	0.97	2.31	4.04	2.09	2.72	2.47	3.35	1.8	3.81	2.97	15.79	22.3	14.62	20.36	19.54	21.1	13.93	23.63	12.1	22.27	14.74	17.59	11.54	12.77	3.38	7	6	10.37	13.59
Gh_A01G0442	18.72	19.99	17.93	18.43	19.15	21.3	20.48	21.27	19.85	19.26	17	17.48	23.99	23.13	21.37	18.21	15.49	19.39	16.14	17.13	16.44	17.55	16.45	16.41	18.98	14.56	16.05	15.88	15.05	15.4	321	333.43	315.14	306.42	347.9	376.53	373.66	447.68	403.22	247	354.78	348.4	455	478.75	410.39	359.45	325.05	462	320.77
Gh_A01G0443	5.84	6.11	5.53	6.59	4.65	5.67	5.27	7.33	6.15	5.96	6.06	5.13	6.28	8.32	7.28	7.26	6.7	6.45	9.46	8.88	8.91	6.66	6.28	8.33	6.12	6.2	6.19	5.25	7.02	5.75	114	116	110.48	124.57	96	114	109.5	175.55	142.03	87	143.9	116.32	135.48	195.85	159	163.15	160	175	214
Gh_A01G0444	62.98	58.89	66.73	52.68	56.93	46.65	51.18	54.91	62.92	45.63	41.63	42.42	39.19	42.65	40.04	39.29	41.22	41.79	31.19	32.23	42.35	36.9	35.39	39.35	42.54	38.42	35.14	41.28	41.93	41.19	722.17	657.02	784.46	585.69	691.58	551.42	624.7	773.08	854.86	391.37	581.28	565.57	497.22	590.28	514.32	518.76	578.43	666.11	414.65
Gh_A01G0445	0	0	0	0	0	0	0	0	0	0	0	0	0	0	0	0	0	0	0	0	0	0	0	0	0	0	0	0	0	0	0	0	0	0	0	0	0	0	0	0	0	0	0	0	0	0	0	0	0
Gh_A01G0446	69.39	78.56	69.77	79.6	81.04	68.02	53.16	50.63	47.34	67.73	56.73	64.21	17.92	19.2	19.78	30.19	26.26	22.63	6.66	4.49	5.27	10.02	12.71	12.8	34.24	26.87	26.78	38.96	33.31	39.15	612.38	674.53	631.23	681.09	757.71	618.78	499.37	548.61	494.94	447.09	609.58	658.94	174.98	204.48	195.5	306.82	283.58	277.57	68.09
Gh_A01G0447	0	1	0.38	0.6	0.93	0.94	1.1	0.48	1.31	1.87	0.64	1.34	0.37	0	0	0.18	0	0.42	0	0	0	0	0	0.27	0	0	0	0	0	0	0	5	2.02	3	5.07	5	6	3	8	7.2	4	8	2.1	0	0	1.07	0	3	0
Gh_A01G0448	504.8	553.43	556.75	567.57	767.04	517.29	424.87	327.05	361.17	529.99	431.35	473.2	169.69	178.21	214.56	303.02	279.51	213.04	49.99	29.46	28.84	137.3	169.14	136.23	248.07	275.45	251.2	368.82	397.06	418.33	2426.06	2587.7	2743.14	2644.86	3905.58	2562.89	2173.36	1929.81	2056.46	1905.21	2524.24	2644.42	902.29	1033.8	1155.1	1676.88	1643.72	1423.22	278.48
Gh_A01G0449	5.63	6.43	5.59	6.79	7.43	8.57	5.86	6.67	6.09	6.25	8.05	6.74	6.97	6.52	5.54	7.79	7.69	7.16	6.58	8.03	11	8.45	9.15	8.99	6.86	6	5.11	7.8	6.34	7.05	166.72	185.23	169.51	194.74	232.93	261.4	184.56	242.21	213.48	138.3	290.08	231.95	228.34	233.06	183.61	265.62	278.33	294.61	225.58
Gh_A01G0450	12.1	11.82	13.09	10.13	11.58	10.69	11.37	11.71	11.83	10.41	9.45	10.51	7.9	9.03	11.34	8.01	9.3	8.96	8.47	8.15	10.41	6.77	7.23	5.55	5.57	5.11	5.24	7.14	4.77	6.55	101	96	112	82	102.37	92	101	120	117	65	96	102	73	91	106	77	95	104	82
Gh_A01G0451	2.64	3.65	2.28	2.41	3.68	2.13	2.89	2.75	2.92	2.78	3.32	2.64	1.99	2.81	3.43	3.05	0.46	2.53	2.93	3.43	1.2	2.43	1.62	2.77	3.59	3.44	2.68	1.24	2.21	1.5	6	8.08	5.32	5.32	8.87	5	7	7.68	7.87	4.74	9.2	7	5	7.71	8.74	8	1.27	8	7.73
Gh_A01G0452	0.77	0	0.6	0	0.3	0	0	0.23	0.39	0	0	0.2	0	0	0	0.38	0	0.24	0	0	0	0	0	0	0	0	0.19	0	0.41	0.24	4.54	0	3.67	0	1.91	0	0	1.7	2.77	0	0	1.38	0	0	0	2.6	0	1.97	0
Gh_A01G0453	0	0.08	0	0	0	0.07	0	0	0	0	0.06	0.14	0	0.06	0.07	0.06	0	0.05	0.06	0.12	0.25	0.26	0	0.05	0	0.23	0.15	0.12	0.05	0.05	0	1.02	0	0	0	1	0	0	0	0	1	2.28	0	1	1	1	0	1	1.02
Gh_A01G0454	0	0	0	0	0	0	0	0	0	0	0	0	0	0	0	0	0	0	0	0	0	0	0	0	0	0	0	0	0	0	0	0	0	0	0	0	0	0	0	0	0	0	0	0	0	0	0	0	0
Gh_A01G0455	0	0	0	0	0	0	0	0	0	0	0	0	0	0	0	0	0	0	0	0	0	0	0	0	0	0	0	0	0	0	0	0	0	0	0	0	0	0	0	0	0	0	0	0	0	0	0	0	0
Gh_A01G0456	0	0	0	0	0	0	0	0	0	0	0	0.06	0	0	0	0	0	0	0	0	0	0	0	0.14	0.05	0	0.07	0	0	0	0	0	0	0	0	0	0	0	0	0	0	1	0	0	0	0	0	0	0
Gh_A01G0457	29.83	29.14	29.28	26.32	24.46	21.16	29.49	26.28	30.06	26	23.17	24.38	19.89	21.52	20.81	20.15	17.76	17.75	25.61	32.87	30.97	24.51	22.65	24.91	34.34	22.76	23.44	22.04	24.91	23.52	430.15	408.74	432.86	367.95	373.68	314.58	452.55	465.16	513.41	280.39	406.81	408.74	317.2	374.49	336.11	334.55	313.39	355.81	428.1
Gh_A01G0458	0	0.14	0.07	0	0.07	0	0	0	0.18	0.09	0	0.18	0.06	0.12	0.13	0.12	0.17	0.1	0	1	0.62	0.12	0.81	0.98	0.6	0.22	0.29	0.71	0.3	0.17	0	1	0.5	0	0.5	0	0	0	1.5	0.5	0	1.5	0.5	1	1	1	1.5	1	0
Gh_A01G0459	0.09	0.04	0.04	0.3	0.37	0.17	0	0.04	0.07	0.17	0.04	0.11	0.16	0.07	0.15	0.34	0.07	0.19	0	0.24	0.1	0.15	0.36	0.24	0.03	0.2	0	0.07	0.13	0.13	2	1	1	6.75	9	4	0	1	2	3	1	3	4	2	4	9	2	6	0
Gh_A01G0460	0.05	0	0	0	0.04	0	0	0	0	0.07	0	0	0	0	0	0	0	0.07	0	0	0	0	0	0	0	0	0	0	0	0	1	0	0	0	1	0	0	0	0	1.21	0	0	0	0	0	0	0	2	0
Gh_A01G0461	0.23	0.66	0.73	0.54	1.13	0.89	0.27	0.38	0.62	0.56	0.65	0.36	0.94	0.48	0.37	0.29	0.65	0.28	0.49	0.49	0.62	0.67	0.63	0.34	0.71	0.41	0.29	0.74	0.38	0.34	4.13	11.45	13.19	9.33	21.32	16.28	5.06	8.35	13.09	7.47	14	7.51	18.47	10.24	7.26	6	14.16	7	10
Gh_A01G0462	0	0	0	0	0	0	0	0	0	0	0	0	0.08	0	0	0	0	0	0	0	0	0	0	0	0.06	0	0	0	0	0	0	0	0	0	0	0	0	0	0	0	0	0	1	0	0	0	0	0	0
Gh_A01G0463	2.24	1.15	2.15	2.04	1.77	2.33	1.18	1.48	1.5	1.68	1.97	1.65	1.85	2.32	1.29	1.8	2.19	1.75	2.06	3.17	3.71	2.92	2.69	2.89	1.63	2.14	1.22	2.21	1.75	1.96	36.05	17.98	35.51	31.8	30.21	38.73	20.16	29.23	28.62	20.24	38.7	30.91	32.96	45.12	23.29	33.33	43.22	39.07	38.4
Gh_A01G0464	1.23	1.77	2.15	2.7	3.24	3.09	0.69	0.6	1.45	2.3	2.02	3.38	1.55	1.42	1.31	3.32	3.41	0.71	0.11	0	0	0	0.16	0.34	0	0.38	0	0	0.36	0.89	5	7	9	10.67	14	13	3	3	7	7	10	16	7	7	6	15.6	17	4	0.5
Gh_A01G0465	0	0	0	0	0	0	0	0	0	0	0	0	0	0	0	0	0	0	0	0	0	0	0	0	0	0	0	0	0	0	0	0	0	0	0	0	0	0	0	0	0	0	0	0	0	0	0	0	0
Gh_A01G0466	21.66	24.46	19.23	23.69	17.37	21.59	23.68	28.81	24.91	18.84	22.56	20.07	30.43	28.68	26.81	24.13	24.47	24.22	26.92	24.61	30.62	25.36	23	23.48	23.23	24.75	21.04	25.39	25.13	28.01	402.45	442.14	366.32	426.69	341.81	413.47	468.16	657.05	548.37	261.73	510.28	433.55	625.39	643.08	557.91	516.13	556.32	625.58	579.73
Gh_A01G0467	0.23	0.39	0.48	0.84	0.61	0.74	0.46	0.56	0.26	0.81	0.62	0.59	0.31	0.09	0.14	0.23	0.31	0.3	0.07	0	0	0.03	0.05	0	0.03	0.03	0.16	0.19	0	0.19	6	10	13	21.39	17	20	13	18	8	16	20	18	9	3	4	7	10	11	2
Gh_A01G0468	0	0	0	0	0	0	0	0	0	0	0	0	0	0	0	0	0	0	0	0	0	0	0	0	0	0	0	0	0	0	0	0	0	0	0	0	0	0	0	0	0	0	0	0	0	0	0	0	0
Gh_A01G0469	0	0	0	0	0	0	0	0	0	0	0	0	0	0	0	0	0	0	0	0	0	0	0	0	0	0	0	0	0	0	0	0	0	0	0	0	0	0	0	0	0	0	0	0	0	0	0	0	0
Gh_A01G0470	0	0	0	0	0	0	0	0	0	0	0	0	0	0	0	0	0	0	0	0	0	0	0	0	0	0	0	0	0	0	0	0	0	0	0	0	0	0	0	0	0	0	0	0	0	0	0	0	0
Gh_A01G0471	0	0	0	0	0	0	0	0	0	0	0	0	0	0	0	0	0	0	0	0	0	0	0	0	0	0	0	0	0	0	0	0	0	0	0	0	0	0	0	0	0	0	0	0	0	0	0	0	0
Gh_A01G0472	18.12	16.04	21.63	20.95	18.58	18.36	20.79	22.51	19.46	20.17	20.71	18.49	20.31	21.55	21.72	18.16	20.71	19.83	18.34	18.68	19.61	13.71	18.09	17.17	14.64	15.81	16.18	14.49	14.84	15.13	278.5	239.87	340.92	312.31	302.65	290.98	340.24	424.95	354.48	231.99	387.76	330.62	345.51	399.86	374.11	321.46	389.55	423.83	326.92
Gh_A01G0473	0	0	0	0	0	0	0	0	0	0	0	0	0	0	0	0	0	0	0	0	0	0	0	0	0	0	0	0	0	0	0	0	0	0	0	0	0	0	0	0	0	0	0	0	0	0	0	0	0
Gh_A01G0474	0	0	0	0	0	0	0	0	0	0	0	0	0	0	0	0	0	0	0	0	0	0	0	0	0	0	0	0	0	0	0	0	0	0	0	0	0	0	0	0	0	0	0	0	0	0	0	0	0
Gh_A01G0475	0.91	0.55	0.95	0.42	1.02	0.75	0.79	1.1	0.83	0.63	0.66	0.37	0.79	0.98	1.05	1.05	1.1	0.73	1.31	1.84	1.89	1.22	1	1.25	1.31	2.17	2.11	1.16	1.44	1.18	27	16	29	12	32	23	25	40	29	14	24	12.59	26	35	35	36	40	30	45
Gh_A01G0476	21.22	19.99	21.38	16.57	18.76	11.65	21.81	24.37	21.85	25.94	17.49	20.93	5.96	5.12	3.85	6.92	4.38	6.48	7.53	5.65	7.49	6.31	6.7	7.28	7.36	6.18	3.58	4.09	4.47	6.07	154.49	141.55	159.57	116.93	144.69	87.44	169.01	217.76	188.48	141.21	155	177.17	48	45	31.38	58	39	65.58	63.54
Gh_A01G0477	0	0	0.14	0	0	0.13	0	0	0.35	0	0.34	0.12	0	0	0	0	0	0.1	0	0	0	0	0	0	0	0.11	0	0	0	0	0	0	1	0	0	1	0	0	3	0	3	1	0	0	0	0	0	1	0
Gh_A01G0478	2.7	3.57	2.63	2.23	2.22	2.54	3.73	2.58	2.48	1.78	2.24	2.5	2.75	3.66	3.31	2.95	3.26	3.87	4.57	4.32	3.66	5.27	4.49	4.8	4.17	3.35	2.85	4.09	4.23	3.42	38.48	49.57	38.44	30.9	33.57	37.44	56.62	45.19	42	19	39	41.48	43.41	63	53	48.44	57	76.85	75.64
Gh_A01G0479	0.72	1.41	1.87	1.68	1.77	0.85	1.48	1.54	1.7	1.52	1.46	1.19	1.44	1.34	1.43	1.13	1.49	1.29	4.73	2.66	3.94	2.86	2.17	1.9	1.65	1.7	2.05	3.11	1.43	1.96	15.99	30.43	42.59	36.35	41.79	19.47	35.08	42.11	44.83	25.34	39.7	30.68	35.48	35.99	35.75	28.88	40.67	39.89	121.94
Gh_A01G0480	0	0	0	0	0	0	0	0	0	0	0	0	0	0	0	0	0	0	0	0	0	0	0	0	0	0	0	0	0	0	0	0	0	0	0	0	0	0	0	0	0	0	0	0	0	0	0	0	0
Gh_A01G0481	0.57	0.41	0	0.14	0	0.95	0.25	0.43	0	0	0.7	0.44	0.42	0.92	0.37	0	0	0.3	0.78	1.95	1.57	0.41	1.09	0.74	0.49	0.21	0.96	0.46	0.87	1.18	4.23	3	0	1	0	7.32	2	3.93	0	0	6.34	3.81	3.49	8.26	3.12	0	0	3.07	6.7
Gh_A01G0482	13.89	13.93	13.81	13.61	12.55	12.99	13.82	17.05	14.43	12.8	14.32	12.87	12.98	12.06	12.74	15.44	15.4	15.42	16.5	16.11	15.28	22.29	19.1	16.66	12.5	11.59	13.07	12.47	14.24	17.59	271.01	264.26	276.11	257.48	259.35	261.17	286.94	408.37	333.45	186.77	340.17	291.91	280.09	283.96	278.36	346.79	367.53	417.99	373.03
Gh_A01G0483	0.07	0.42	0	0.07	0.06	0	0.06	0.06	0.11	0.23	0	0	0.06	0	0	0.18	0	0.05	0.06	0	0.15	0	0	0.09	0	0	0	0.17	0.2	0.29	1	6	0	1	1	0	1	1.17	2	2.5	0	0	1	0	0	3	0	1	1
Gh_A01G0484	1.11	0.61	1.16	1.79	0.49	0	0	0.96	1.99	0	0.49	0.48	0	0	0	0	0.95	0.43	1.49	0.94	1.96	0.38	0.35	2.44	0.45	0.46	1.85	0.46	1.22	0.43	1.87	1	2	2.93	0.88	0	0	1.99	3.97	0	1	0.94	0	0	0	0	1.96	1	2.92
Gh_A01G0485	0	0	0	0	0	0	0	0	0.06	0	0	0	0	0	0	0	0	0	0	0	0	0	0	0	0	0	0	0	0	0	0	0	0	0	0	0	0	0	1	0	0	0	0	0	0	0	0	0	0
Gh_A01G0486	62.1	72.44	74.71	91.44	73.88	73.51	100.47	108.69	104.29	111.69	139.46	145.2	88.59	90.36	76.83	86.82	122.99	128.03	104.2	96.79	104.09	93.33	86.77	110.82	71.57	76.22	67.64	62.95	68.31	74.48	705.16	800.2	869.62	1006.71	888.76	860.5	1214.2	1515.16	1403.01	948.55	1928.09	1917.14	1112.87	1238.45	977.19	1135.13	1708.79	2020.72	1371.54
Gh_A01G0487	352.59	358.53	360.6	250.69	268.31	235.81	290.5	284.9	314.65	257.14	215.32	242.16	234.61	253.61	227.94	210.62	204.99	196.33	210.83	184.04	173.64	204	209.14	230.32	229.95	220.02	183.71	223.08	197.06	229.48	2536.9	2509.72	2659.82	1748.91	2045.26	1749.04	2224.63	2516.69	2682.14	1383.85	1886.39	2026.01	1867.56	2202.59	1837.12	1744.91	1804.68	1963.62	1758.46
Gh_A01G0488	4.27	4.04	4.61	1.3	3.21	1.79	3.3	3.2	4.32	4.55	2.94	1.63	1.17	1.39	1.63	1.1	1.12	1.18	2.43	3.33	2.39	2.87	2.39	2.76	1.98	2.42	1.17	1.76	2.63	1.71	64.54	59.44	71.49	19.11	51.47	27.85	53.15	59.46	77.36	51.47	54.18	28.71	19.55	25.33	27.57	19.07	20.74	24.7	42.53
Gh_A01G0489	0	0	0	0	0	0	0	0	0	0	0	0	0	0	0	0	0	0	0	0.95	1.1	0	0.13	0	0.3	0	0	0	0	0	0	0	0	0	0	0	0	0	0	0	0	0	0	0	0	0	0	0	0
Gh_A01G0490	0	0	0	0	0	0	0	0	0	0	0	0	0	0	0	0	0	0	0	0	0	0	0	0	0	0	0	0	0	0	0	0	0	0	0	0	0	0	0	0	0	0	0	0	0	0	0	0	0
Gh_A01G0491	9.33	8.07	7.49	9.49	9.05	5.5	6.72	6.68	8.65	7.46	4.94	9.07	2.05	2.67	4.13	3.41	3.21	3.83	2.11	2.41	2.01	3.46	2.85	2.63	3.46	2.37	2.82	4.25	2.34	3.05	107	90	88	105.56	110	65	82	94	117.54	64	69	121	26	37	53	45	45	61	28
Gh_A01G0492	4.59	4.01	3.22	4.04	3.6	3.52	4.55	5.37	3.87	4.08	4.85	4.61	2.39	3.15	3.06	3.62	3.67	3.33	4.71	5.45	5.56	4.62	3.96	4.28	4.53	5.36	3.91	4.53	4.28	3.35	102.77	87.43	73.99	87.75	85.38	81.18	108.36	147.63	102.82	68.35	132.18	120	59.23	85.17	76.8	93.46	100.52	103.67	122.42
Gh_A01G0493	0	0.42	1.2	0	0	0	0	0.33	0	0	0	0	0	0	0	0	0	0.29	0.35	0.65	0	0.36	0.26	0	0.31	0.32	0	0	0	0	0	1	3	0	0	0	0	1	0	0	0	0	0	0	0	0	0	1	1
Gh_A01G0494	0	0.21	0	0.43	0	0	0	0	0	0	0	0.18	0	0	0	0	0	0.15	0	0.16	0.23	0.09	0.13	0.07	0	0	0	0	0	0.15	0	1	0	2	0	0	0	0	0	0	0	1	0	0	0	0	0	1	0
Gh_A01G0495	0.03	0.13	0.15	0.16	0	0.12	0.29	0.18	0.21	0.08	0.25	0.53	0.08	0.2	0.03	0.16	0.28	0.15	0.9	1.4	1.21	0.76	0.85	1.02	0.14	0.61	0.76	0.39	0.35	0.54	1	4	5	5	0	4	10	7	8	2	10	20	3	8	1	6	11	7	34
Gh_A01G0496	0	0	0	0	0	0	0	0	0	0	0	0	0	0	0	0	0	0	0	0	0	0	0	0	0	0	0	0	0	0	0	0	0	0	0	0	0	0	0	0	0	0	0	0	0	0	0	0	0
Gh_A01G0497	0	0	0.1	0	0	0	0	0	0	0	0	0	0	0.26	0	0	0	0	0	0.17	0	0	0	0.15	0.48	0.16	0.11	0.09	0	0	0	0	1	0	0	0	0	0	0	0	0	0	0	3	0	0	0	0	0
Gh_A01G0498	0	0	0	0	0	0	0	0	0	0	0	0.24	0	0	0	0	0	0	0	0	0	0	0	0	0	0	0	0	0	0	0	0	0	0	0	0	0	0	0	0	0	1	0	0	0	0	0	0	0
Gh_A01G0499	2.21	1.99	1.62	2.71	2.11	3.21	2.68	1.94	2.27	2.74	2.7	3.05	1.65	1.77	2.27	2.55	2.35	2.64	6.61	7.95	7.06	7.07	8.01	9.66	5.18	7.01	6.65	5.65	6.8	5.82	78.43	68.78	58.8	93.18	79.24	117.46	100.98	84.52	95.12	72.67	116.73	125.67	64.87	75.9	90.01	104.17	101.79	129.89	271.7
Gh_A01G0500	0	0	0	0	0.27	0	0.13	0	0.12	0.1	0.06	0.12	0	0.12	0.06	0.19	0.06	0.1	0	0.06	0.23	0.13	0.09	0	0.05	0.11	0	0.12	0.15	0.1	0	0	0	0	4	0	2	0	2	1	1	2	0	2	1	3	1	2	0
Gh_A01G0501	5.94	6.2	4.57	5.68	5.95	7.31	6.1	7.49	7.22	7.75	6.23	5.65	7.42	6.94	6.49	6.35	6.76	5.97	7.76	8.79	9.62	7.54	8.52	8.64	5.08	5.61	6.46	7.19	5.04	6.37	118.26	120	93.22	109.52	125.54	149.98	129.09	183.04	170.12	115.31	151.04	130.75	163.32	166.75	144.57	145.6	164.49	165.06	179.11
Gh_A01G0502	0.12	0.13	0	0	0	0.12	0.11	0	0	0.16	0	0.11	0.34	0.3	0.11	0.21	0.3	0.18	0	0.13	0.13	0	0	0	0.09	0.56	0.13	0.21	0.27	0	1	1	0	0	0	1	1	0	0	1	0	1	3.04	3	1	2	3	2	0
Gh_A01G0503	0.67	0.95	0.36	0.57	0.18	0.81	0.52	1.06	1.2	1.24	0.23	0.56	0.7	0.31	1.33	0.4	0.61	0.8	1.68	2.28	2.96	0.36	1.31	1.53	0.85	1.22	0.97	0.55	0.55	0.54	7.23	10	4	6	2	9	6	14	15.32	10	3	7	8.35	4	16	5	8	12	21
Gh_A01G0504	0	0	0	0	0	0	0	0	0	0	0	0	0	0	0	0	0	0	0	0	0	0	0	0	0	0	0	0	0	0	0	0	0	0	0	0	0	0	0	0	0	0	0	0	0	0	0	0	0
Gh_A01G0505	2.3	2.47	1.89	6.09	3.77	4.86	2.97	4.43	3.43	6.25	7.94	6.23	9.68	11.09	10.03	14.07	19.45	15.21	3.6	6.56	4.96	5.32	3.47	5.57	5.67	5.25	5.2	5.5	5.29	4.55	54.19	56.84	45.69	139.42	94.18	118.29	74.63	128.31	96	110.42	228.18	170.97	252.84	316.13	265.14	382.48	561.73	499.02	98.49
Gh_A01G0506	0.87	0.76	0.85	0.9	0.88	1.42	0.75	0.71	0.45	0.18	1.21	1.26	0.3	0.26	0.36	1.22	0.47	0.67	0.69	1.03	1.45	0.29	0.86	0.84	0.96	0.74	0.25	0.22	0.33	0	13	11.09	13	13.02	14	21.92	12	13	8.02	2	22	22	5	4.69	6	21	8.53	14	12.01
Gh_A01G0507	0	0	0	0	0	0	0	0	0	0	0	0	0	0	0	0	0	0	0	0	0	0	0	0	0	0	0	0	0	0	0	0	0	0	0	0	0	0	0	0	0	0	0	0	0	0	0	0	0
Gh_A01G0508	0	0	0	0	0	0	0	0	0	0	0	0	0	0	0	0	0	0	0	0	0	0	0	0	0	0	0	0	0	0	0	0	0	0	0	0	0	0	0	0	0	0	0	0	0	0	0	0	0
Gh_A01G0509	0	0	0	0	0	0	0	0	0	0	0	0	0	0	0	0	0	0	0	0	0	0	0	0	0	0	0	0	0	0	0	0	0	0	0	0	0	0	0	0	0	0	0	0	0	0	0	0	0
Gh_A01G0510	0	0	0	0	0	0	0	0	0	0	0	0	0	0	0	0	0	0	0	0	0	0	0	0	0	0	0	0	0	0	0	0	0	0	0	0	0	0	0	0	0	0	0	0	0	0	0	0	0
Gh_A01G0511	0	0	0	0	0	0	0	0	0	0	0	0	0	0	0	0	0	0	0	0	0	0	0	0	0	0	0	0	0	0	0	0	0	0	0	0	0	0	0	0	0	0	0	0	0	0	0	0	0
Gh_A01G0512	0.9	0.67	0.54	0.38	0.54	1.17	1.36	1.02	0.66	0.56	0.9	1.69	0.75	0.99	0.98	0.92	1.14	0.45	2.28	1.96	2.23	1.74	1.82	3.08	1.78	2.03	1.72	1.82	2.23	2.1	11.25	8.12	6.94	4.54	7.1	15	17.96	15.64	9.72	5.2	13.71	24.52	10.29	14.92	13.65	13.19	17.43	7.74	32.95
Gh_A01G0513	5.44	3.01	2.99	2.16	2.77	3.65	3.28	3.18	3.89	2.98	2.52	3.24	2.14	2.66	2.86	3.27	2.39	1.61	3.73	5.3	3.38	3.94	6.05	3.72	4.36	3.14	3.92	4.1	4.75	4.17	39	21	22	15	21	27	25	28	33	16	22	27	17	23	23	27	21	16	31
Gh_A01G0514	18.47	16.61	21.75	15.53	15.68	15.04	9.29	11.72	11.39	11.16	11.91	11.61	5.26	3.71	4.37	5.89	3.63	5.86	6.2	8.1	8.16	4.93	6.12	9.47	18.22	18.9	11.95	12.34	16.15	16.33	156.75	137.13	189.25	127.82	140.98	131.6	83.94	122.11	114.53	70.87	123.14	114.61	49.43	38	41.53	57.61	37.65	69.17	61
Gh_A01G0515	1.26	1.87	2.43	3.02	4.07	1.88	2.02	2.06	1.66	2.43	2.74	1.69	1.99	1.99	1.56	2.24	1.86	2.49	0.89	1.11	1.93	2.6	2.39	2.46	2.4	3.32	2.35	2.69	3.89	3.28	13.62	19.73	27	31.78	46.75	21	23.3	27.45	21.38	19.69	36.2	21.27	23.88	26.09	19	27.93	24.65	37.51	11.16
Gh_A01G0516	14.94	9.14	11.8	13.21	13.43	14.15	11.7	9.85	11.41	16.65	13.15	18.05	12.1	14.32	11.12	14.83	12.21	6.66	30.08	20.26	19.57	18.85	16.44	19.73	21	24.28	29.88	14.34	22.45	22.71	42	25	34	36	40	41	35	34	38	35	45	59	37.61	48.59	35	48	42	26	98
Gh_A01G0517	0	0	0	0	0.52	0	0	0	0	0	0	0	0	0	0	0	0	0.4	0	0	0	1.47	0	0	0	0	0	0	0	0	0	0	0	0	1	0	0	0	0	0	0	0	0	0	0	0	0	1	0
Gh_A01G0518	14.84	14.23	12.83	12.01	10.43	14.04	18.68	17.17	16.58	13.29	12.71	13.49	19.94	19.59	18.21	14.02	16.39	17.75	21.3	23.32	21.91	20.24	20.57	21.14	15.47	15.72	20.15	14.43	14.53	15.46	504	470.02	446.43	395.49	375.16	491.27	675.03	715.54	666.81	337.49	525.37	532.47	748.98	802.96	692.49	547.98	681.01	837.55	838.13
Gh_A01G0519	0	0.23	0	0	0	0	0	0	0	0	0	0	0	0	0	0.13	0	0	0	0	0	0	0	0	0	0	0	0	0	0	0	3	0	0	0	0	0	0	0	0	0	0	0	0	0	2	0	0	0
Gh_A01G0520	4.84	4.44	5.01	3.14	3.77	3.18	4.32	4.36	4.78	4.19	3.93	3.7	1.87	2.37	2.25	2.37	2.42	2.01	1.37	0.71	0.63	1.19	1.67	1.55	0.91	1.27	0.78	1.48	2.43	1.9	96.51	86.15	102.56	60.67	79.72	65.38	91.85	106.74	113.12	62.61	95.39	85.86	41.32	57.2	50.21	54.41	59.05	55.83	31.64
Gh_A01G0521	0	0	0	0	0.61	0.31	0	0	0.55	0	0	0.28	0.29	0	0.29	1.12	0.79	0	0.84	0.51	0.36	1.14	0.21	1.82	3.7	2.76	3.71	1.36	0.47	0.24	0	0	0	0	2	1	0	0	2	0	0	1	1	0	1	4	3	0	3
Gh_A01G0522	1.8	1.62	0.76	1.37	2.23	1.9	1.77	2.02	1.57	2.41	2.62	1.62	0.99	4.38	2.01	3.38	2.97	3.14	5.74	4.61	4.39	4.7	4.01	4.87	3.65	5.53	2.45	4.4	4.23	4.56	12.62	11.02	5.43	9.31	16.5	13.68	13.16	17.33	13	12.61	22.33	13.22	7.64	37.02	15.78	27.22	25.47	30.57	46.53
Gh_A01G0523	0	0	0	0	0	0	0	0	0	0	0	0	0	0	0	0	0	0	0.37	0	0	0	0	0	0	0	0	0	0	0	0	0	0	0	0	0	0	0	0	0	0	0	0	0	0	0	0	0	1
Gh_A01G0524	0	0	0	0.73	0	0	0	0	1.2	0	0	1.22	0	0	0.32	0	0	0.77	0	0.84	0.39	0	0	0	0.54	0.28	0	0	0.77	0	0	0	0	2	0	0	0	0	4	0	0	4	0	0	1	0	0	3	0
Gh_A01G0525	0.14	0	0	0	0	0	0	0	0	0	0	0.06	0	0	0.13	0.06	0	0.05	1.12	0.53	1.82	0.76	1.09	0.62	0.91	0.78	1.29	0.23	0.57	0.12	2	0	0	0	0	0	0	0	0	0	0	1	0	0	2	1	0	1	18.17
Gh_A01G0526	0	0	0	0	0	0	0	0	0	0	0.09	0	0	0	0	0	0	0.16	0.09	0	0	0	0	0.23	0.08	0.08	0	0	0.08	0.24	0	0	0	0	0	0	0	0	0	0	1	0	0	0	0	0	0	2	1
Gh_A01G0527	5.26	4.64	3.42	1.68	1.77	1.22	2.59	2.86	2.43	0.33	1.03	1.62	1.13	1.25	0.67	0.44	0.41	0.72	1.08	1.09	1.52	0.77	0.48	0.62	1.72	0.58	1.3	0	0.54	0.46	42	36	28	13	15	10	22	28	23	2	10	15	10	12	6	4	4	8	10
Gh_A01G0528	8.56	10.43	7.4	6.2	8.18	5.56	8.21	7.15	8.12	6.35	4.3	6.5	4.81	5.17	4.14	3.47	4.4	4.41	4.43	4	5.56	4.97	4.45	5.33	5.04	5.56	4.74	4.05	4.01	4.05	140.51	166.63	124.6	98.65	142.28	94	143.35	144.12	157.87	78.01	86	124.05	87.26	102.33	76.11	65.61	88.3	100.57	84.38
Gh_A01G0529	0	0	0	0	0	0	0	0	0	0	0	0	0	0	0	0	0	0	0	0	0	0	0	0	0	0	0	0	0	0	0	0	0	0	0	0	0	0	0	0	0	0	0	0	0	0	0	0	0
Gh_A01G0530	14.01	12.58	12.94	13.99	15.04	11.15	11.19	12.33	9.24	12.91	9.57	12.74	11.35	7.92	9.92	10.49	10.05	7.07	7.89	7.31	6.91	6.4	8.28	7.23	6.38	6.87	8.29	7.3	7.23	7.28	87	76	82.4	84.28	99	71.38	74	94	68	60	72.41	92	78	59.4	69	75	76.37	61	56.79
Gh_A01G0531	8.36	8.6	7.33	4.82	4.82	5.5	6.66	4.85	7.18	5.88	4.66	5	8.71	9.04	8.1	3.82	6.37	6.53	6.6	5.49	5.93	6.38	4.46	6.27	18.26	15.06	17.28	12.61	12.83	11.79	59	59	53	32.95	36	40	50	42	60	31	40	41	68	77	64	31	55	64	54
Gh_A01G0532	0	0	0	0	0	0	0	0	0	0	0	0	0	0	0	0	0	0	0	0	0	0	0	0	0	0	0	0	0	0	0	0	0	0	0	0	0	0	0	0	0	0	0	0	0	0	0	0	0
Gh_A01G0533	0	0	0	0	0	0	0	0.02	0	0	0	0	0	0.02	0	0	0	0	0	0	0	0	0	0.03	0	0	0	0	0	0	0	0	0	0	0	0	0	0.5	0	0	0	0	0	0.5	0	0	0	0	0
Gh_A01G0534	0	0	0.09	0.05	0.08	0	0	0.04	0.04	0.12	0.11	0	0.09	0.15	0.08	0.04	0.08	0.13	0	0.04	0.05	0.24	0.38	0.2	0.07	0.21	0	0.08	0.22	0.07	0	0	2.21	1	2	0	0	1.02	1.08	2.1	3	0	2.26	4.28	2.18	1.03	2.14	4.21	0
Gh_A01G0535	0.05	0	0.09	0.1	0	0.05	0	0.11	0	0.06	0	0	0.25	0.27	0.08	0	0	0	0	0.04	0.26	0	0.09	0	0.04	0	0	0	0	0	1	0	2	2	0	1	0	3	0	1	0	0	6	7	2	0	0	0	0
Gh_A01G0536	0.19	0	0.11	0.23	0.16	0.11	0.08	0.2	0.05	0	0.18	0.19	0.07	0.09	0.05	0.1	0	0.08	0.07	0	0	0.1	0.05	0.12	0	0	0	0.07	0.08	0.16	7	0	4	8	6	4	3	9	2	0	8	8	3	4	2	4	0	4	3
Gh_A01G0537	1.41	0.58	0	1.16	2.13	2.47	0.27	1.61	1.91	2.64	3.21	2.62	0.77	0.23	0.5	1.96	2.44	1.83	0.49	1.23	0.93	0.98	0.18	1.36	0.22	0.66	0.29	0.47	0.41	0.62	5	2	0	4	8	9	1	7	8	7	13.84	10.77	3	1	2	8	10.59	9	2
Gh_A01G0538	0	0	0	0	0	0	0	0	0	0	0	0	0	0	0	0	0	0	0	0	0	0	0	0	0	0	0	0	0	0	0	0	0	0	0	0	0	0	0	0	0	0	0	0	0	0	0	0	0
Gh_A01G0539	0	0	0	0	0	0	0	0	0	0	0	0	0	0	0	0	0	0	0	0	0	0	0	0	0	0	0	0	0	0	0	0	0	0	0	0	0	0	0	0	0	0	0	0	0	0	0	0	0
Gh_A01G0540	0.65	0.17	0.32	0.34	0.92	0.95	0	0.66	0.69	0.65	1.21	0.42	0	0.54	0.15	1.13	1.33	0.59	0.28	0.52	1.08	0.86	0.73	2.18	1.12	1.52	0.17	0.27	1.18	1.31	4	1	2	2	6	6	0	5	5	3	9	3	0	4	1	8	10	5	2
Gh_A01G0541	0.93	0.41	0.91	1.71	0.69	1.55	0.37	0.54	0.78	1.6	0.98	1.54	1.32	0.88	0.89	1.79	1.36	0.96	1.72	1.42	1.46	1.41	1.79	1.63	2.23	2.01	2.14	1.78	2.4	2.52	14	6	14	25	11	24	6	10	14	18	18	27	22	16	15	31	25	20	30
Gh_A01G0542	2.46	2.12	2.25	2.81	2.72	2.78	2	2.68	2.57	1.5	2.33	2.36	2.94	2.52	2.42	1.57	2.22	2.33	3.93	3.18	3.7	2.33	2.4	3.27	1.9	1.54	3.34	2.17	2.48	1.73	67.85	56.85	63.8	75.3	79.51	79.16	58.68	91	84	31	78.24	75.86	89.72	84	75	50	75.13	89.55	125.78
Gh_A01G0543	53.54	43.98	48.84	53.36	46.77	56.17	54.94	55.9	41.2	60.25	56.61	62.35	58.47	52.32	51.51	53.67	55.23	58.35	59.92	49.66	53.28	44.98	45.55	50.97	58.04	50.72	53.49	51.84	40.45	61.45	306.99	245.3	287.05	296.64	284.1	331.98	335.26	393.53	279.85	258.37	395.22	415.68	370.91	362.11	330.84	354.33	387.44	465.05	398.22
Gh_A01G0544	0	0	0	0	0	0.11	0	0	0	0	0	0	0	0	0.2	0	0.06	0	0.19	0.12	0	0	0.14	0.11	0.17	0	0	0.13	0	0	0	0	0	0	0	1.5	0	0	0	0	0	0	0	0	3	0	1	0	3
Gh_A01G0545	3.78	4.07	5.09	4.83	5.56	4.78	4.64	5.01	6.42	3.65	5.25	4.01	4.25	5.13	4.04	4.15	4.71	4.67	3.27	3.32	4.26	3.03	3.72	2.38	2.32	3.52	3.75	3	1.92	3.34	45.17	47.24	62.28	55.97	70.39	58.88	59	73.5	90.87	32.65	76.31	55.72	56.16	73.95	54.11	57.01	68.81	77.49	45.33
Gh_A01G0546	0	0.06	0	0.12	0	0.22	0	0.28	0	0.23	0	0	0.1	0	0	0	0.05	0.08	0.1	0.13	0	0	0.16	0.28	0.15	0.16	0	0.15	0.04	0	0	1	0	2	0	4	0	5.88	0	3	0	0	2	0	0	0	1	2	2
Gh_A01G0547	0.56	0.06	0.11	0.34	0.14	0.3	0.13	0.17	0.99	0.31	0.19	0.2	0.21	0.12	0.24	0.11	0.09	0.08	0.47	0.61	1.1	0.69	0.37	0.53	0.7	1.1	1.26	0.78	0.34	0.58	9.64	1	2	5.71	2.5	5.36	2.44	3.5	20.25	4	4	4	4	2.4	4.57	2.15	2	2	9.38
Gh_A01G0548	0.42	0.56	1.19	0.86	0.99	0.37	0.51	0.92	0.42	0.5	0.59	0.43	0.04	0	0.11	0.18	0.03	0.06	0	0.03	0.05	0.02	0.22	0	0.06	0	0.04	0.04	0	0.09	10	13	29	20	25	9	13	27	12	9	17	12	1	0	3	5	1	2	0
Gh_A01G0549	0	0	0	0	0	0	0	0	0	0	0	0	0	0	0	0	0	0	0	0	0	0	0	0	0	0	0	0	0	0	0	0	0	0	0	0	0	0	0	0	0	0	0	0	0	0	0	0	0
Gh_A01G0550	3.43	2.45	2.42	3.05	2.79	3.42	2.06	3.03	2.58	2.93	2.74	2.95	5.95	5.53	5.62	5.72	5.61	5.35	5.92	5.36	7.03	5.64	5.88	5.69	6.25	6.21	4.57	6.09	5.66	4.59	36	25	26	31	31	37	23	39	32	23	35	36	69	70	66	69	72	78	72
Gh_A01G0551	0.2	0	0	0	0	0	0.74	0.48	0.67	0	0	0	0	0	0.18	0.17	0.32	0.28	1.19	0.47	0.65	0	0	0.28	0.6	1.23	0.82	0.33	0.29	0.43	1	0	0	0	0	0	4	3	4	0	0	0	0	0	1	1	2	2	7
Gh_A01G0552	0.56	0.29	0.54	0.57	0	0.81	1.04	1.36	0.47	0.74	0.46	0.48	1.76	2.3	1.24	0.48	0.91	0	0.48	0.22	0	0.49	0.36	0	0.64	0.65	0	0	0	0	2	1	2	2	0	3	4	6	2	2	2	2	7	10	5	2	4	0	2
Gh_A01G0553	38.72	39.7	41.2	44.11	46.91	37.71	34.45	33.24	33.33	39.2	39.63	36.91	37.18	39.1	34.32	38.91	44.77	46.9	13.68	12.69	13.41	19.61	21.47	18.31	35.56	31.87	29.89	35.9	38.84	39.56	583.28	581.89	636.35	644.29	748.63	585.61	552.36	614.79	594.91	441.7	726.94	646.62	619.7	710.95	579.14	674.88	825.32	982.07	238.89
Gh_A01G0554	0	0	0	0	1.89	0	1.17	0.3	0	0	0	0	2.15	0	0.67	0	0	0	2.59	0	0	0	0	0.66	0	0.72	0	0	0.83	0	0	0	0	0	4.33	0	2.7	0.81	0	0	0	0	5.14	0	1.62	0	0	0	6.5
Gh_A01G0555	0	0.13	0.25	0.13	0.12	0.25	0.06	0	0	0.7	0.32	0.39	0	0.16	0.06	0.11	0.64	0.61	0.9	1.49	0.86	1.73	1	1.69	0.89	0.71	0.81	1.48	1.42	1.47	0	2	4	2	2	4	1	0	0	8	6	7	0	3	1	2	12	13	16
Gh_A01G0556	61.14	65.93	59.68	50.64	57.24	53.24	55.26	58.63	63.93	48.16	44.55	38.07	51.54	45.3	51.81	43.71	45.86	39.35	35.25	27.95	38.45	44.32	44.32	38.31	94.45	91.69	85.97	79.8	79.97	82.46	1005.31	1054.55	1005.99	807.33	997.06	902.42	967.03	1183.48	1245.35	592.3	891.81	727.82	937.58	899.11	954.15	827.45	922.53	899.32	671.84
Gh_A01G0557	18.32	13.4	12.96	12.71	11.64	12.56	15.32	18.24	17.54	16.23	13.81	16.42	11.15	13.81	10.91	12.08	11.96	11.49	12.01	10.5	11.04	12.75	10.72	15.3	13.9	11.68	11.32	12.73	10.95	11.17	221.41	157.6	160.52	148.92	149.07	156.52	197.02	270.64	251.16	146.72	203.27	230.81	149.02	201.46	147.66	168.09	176.8	193.03	168.29
Gh_A01G0558	18.01	16.41	16.32	10.3	16.11	12.75	14.64	16.91	17.08	10.78	14.15	14.29	11.32	14.21	12.2	12.63	12.23	12.79	26.98	23.67	27.76	28.93	22.5	20.25	27.65	28	21.73	23.9	25.22	25.87	102.73	91.11	95.43	57	97.37	75	88.9	118.42	115.46	46	98.32	94.83	71.46	97.86	78	83	85.4	101.46	178.44
Gh_A01G0559	25.74	22.9	27.47	21.58	20.47	18.73	18.78	23.59	23.13	23.64	19.7	28.87	18.24	21.56	23.19	22.74	20.33	18.15	39.52	26.05	33.45	27.53	24.86	28.28	30.42	32.35	28.66	26.99	22.27	25.49	97.67	84.52	106.85	79.39	82.29	73.25	75.85	109.9	103.98	67.09	91.02	127.39	76.57	98.74	98.55	99.34	94.4	95.72	173.81
Gh_A01G0560	18.82	12.91	12.08	13.56	13.36	11.99	7.07	11.38	7.56	14.09	15.38	12.32	7.15	9.83	7.29	14.83	18.73	7.87	16.14	13.34	18.32	16.61	14.33	11.56	15.87	18.19	14.55	15.27	16.52	19.22	71.4	47.66	47	49.88	53.71	46.9	28.55	53	34	40	71.07	54.34	30	45	31	64.77	86.97	41.53	71
Gh_A01G0561	1.51	1.86	2.16	1.76	1.99	1.95	1.98	0.74	1.7	1.08	1.57	1.64	1.27	0.75	0.54	1.48	0.82	1.01	1.21	1.99	2.43	1.51	1.35	2.4	1.38	1.25	1.15	0.93	1.46	0.66	15	18	22	17	21	20	21	9	20	8	19	19	14	9	6	17	10	14	14
Gh_A01G0562	0.16	0	0	0.29	0	0.19	0	0	0	0	0.24	0.28	0	0	0	0.36	0	0	0.11	0.2	0.36	0	0.21	0.2	0.5	0.46	0.17	0.1	0.3	0	2	0	0	3.43	0	2.33	0	0	0	0	3.5	4	0	0	0	5	0	0	1.5
Gh_A01G0563	0	0	0	0	0	0	0	0	0	0	0	0.15	0	0.15	0	0	0	0	0.46	0	0	0	0	0	0.07	0	0	0	0	0.13	0	0	0	0	0	0	0	0	0	0	0	1	0	1	0	0	0	0	3
Gh_A01G0564	0.05	0.18	0.11	0.44	0.21	0.21	0.14	0.18	0	0.27	0.24	0.32	0.08	0.07	0.05	0.26	0.43	0.33	0.42	0.31	0.36	0.66	0.62	0.51	0.18	0.4	0.42	0.55	0.43	0.31	1.24	3.98	2.66	9.64	5	4.88	3.48	4.99	0	4.49	6.63	8.39	2	2	1.24	6.63	12	10.24	10.89
Gh_A01G0565	1.38	0	0	0.28	0.78	0	0	0.22	0.47	0	0.23	0.47	0	0.23	0	0	0	0.2	0.24	0.22	0	0.24	0.53	0.77	0	0	0	1.16	1.4	0.4	5	0	0	1	3	0	0	1	2	0	1	2	0	1	0	0	0	1	1
Gh_A01G0566	36.3	31.32	35.95	31.3	31.84	30.05	35.42	33.92	38.44	33.23	27.24	31.28	27.58	30.25	26.45	29.72	25.18	23.14	32.15	33.18	33.61	34.98	42.2	38.17	36.96	27.66	34.09	30.04	30.63	31.17	243.81	204.65	247.58	203.86	226.6	208.12	253.23	279.73	305.88	166.97	222.76	244.33	204.98	245.24	199	229.83	207	216.11	250.32
Gh_A01G0567	1.83	2.02	3.52	1.99	3.43	3.56	3.91	2.05	2.9	1.71	1.85	2.4	2.88	3.19	3.45	3.36	3.45	4.12	7.88	8.67	9.01	10.19	7.86	9.71	11.24	10.61	9.96	11.43	8.86	8.57	18.61	20	36.76	19.66	37	37.39	42.31	25.56	35	13	22.86	28.34	32.45	39.17	39.27	39.34	42.92	58.31	92.9
Gh_A01G0568	0.3	0.52	1.26	0.21	0.94	0.48	0.51	0.9	0.46	0.22	0.25	0.6	0.13	0.52	0.36	0.06	0.6	0.24	0.36	0.64	0.71	0.95	0.4	0.6	0.77	0.23	0.56	0.26	0.29	0.47	4.5	7.64	19.46	3	15.03	7.37	8.24	16.62	8.27	2.5	4.57	10.42	2.14	9.43	6	1	11	5.09	6.36
Gh_A01G0569	11.18	8.64	10.4	10.78	10.26	9.84	11	12.4	12.21	11.32	10.7	9.72	11.39	12.51	11.29	9.54	11.24	11.29	9.5	9.62	9.2	8.02	8.88	7.6	10.14	8.53	9.91	10.06	8.91	8.28	262	197	249.84	245	254.9	237.83	274.34	356.76	339	198.46	305.41	265	295.29	353.88	296.4	257.43	322.48	368	258.01
Gh_A01G0570	14.22	12.24	13.22	15.54	15.17	16.12	17.26	16.3	16.9	14.68	16.02	15.29	17.02	16.32	16.37	16.26	15.93	15.7	14.57	13.8	16.42	13.35	13.4	15.17	18.17	15.09	15.98	15.95	13.77	15.2	482.84	404.45	460.12	511.45	545.74	564.34	623.62	679.63	679.8	372.78	662.23	603.59	639.2	668.68	622.66	635.61	661.98	740.76	573.28
Gh_A01G0571	0.12	0	0.18	0.38	0.17	0.3	0.12	0.1	0.16	0.08	0.2	0.11	0.11	0.1	0.06	0.05	0.1	0	0.05	0	0.2	0	0.04	0	0	0	0	0.1	0.09	0.04	2	0	3	6	3	5	2	2	3	1	4	2	2	2	1	1	2	0	1
Gh_A01G0572	27.94	23.41	26.86	24.62	26.35	27.01	27.77	29.94	29.37	28.85	27.72	26.92	31.23	31.27	31.93	26.65	25.06	24.7	19.6	17.04	18.39	19.21	18.97	17.35	16.96	15.28	15.95	16.26	14.21	15.08	683.2	556.94	673.33	583.66	682.68	680.82	722.74	898.87	850.82	527.65	825.41	765.33	844.92	922.94	874.64	750.29	749.9	839.39	555.44
Gh_A01G0573	0	0	0	0	0	0	0	0	0	0	0	0	0	0	0	0	0	0	0	0	0	0	0	0	0	0	0	0	0	0	0	0	0	0	0	0	0	0	0	0	0	0	0	0	0	0	0	0	0
Gh_A01G0574	12.31	11.14	12.81	8.69	5.93	8.45	8.05	7.09	9.03	8.6	6.04	8.28	6.41	5.65	6.93	4.88	4.49	6.46	4.97	4.87	4.86	3.54	3.35	4.22	3.77	4.06	4.32	1.57	2.9	2.15	92	81	98.18	63	47	65.11	64.03	65.04	80	48.11	55	72	53	51	58.02	42	41.08	67.1	43.03
Gh_A01G0575	377.75	393.1	396.54	411.08	330.67	402.95	404.82	415.8	416.3	408.74	429.69	386.4	467.72	412.31	454.74	407.4	457.99	433.33	263.86	231.74	240.35	231.43	272.5	262.07	270.15	210.23	220.39	234.61	254.75	268.64	4862.55	4922.92	5232.98	5130.79	4509.58	5347.09	5546.29	6571.36	6348.73	3935.4	6734.77	5783.61	6661.02	6406.29	6556.91	6038.29	7213.59	7753.63	3937.24
Gh_A01G0576	0	0	0	0	0.75	0	0	0	0	0	0.21	0	0	0	0	0	0	0	0	0	0	0	0	0	0	0	0	0.22	0	0	0	0	0	0	3.12	0	0	0	0	0	1.03	0	0	0	0	0	0	0	0
Gh_A01G0577	7.18	7.38	4.57	6.12	3.54	9.08	4.56	5.59	4.48	8.76	5.13	6.44	4.8	3.51	3.9	5.96	3.32	2.57	12.39	6.17	3.09	10.65	8.21	8.54	5.95	6.05	5.53	9.43	4.74	9.79	23	23	15	19	12	30	15.56	22	17	21	20	24	17	13.59	14	22	13	11.44	46
Gh_A01G0578	0	0	0	0.24	0	0	0	0	0	0	0	0	0	0	0	0	0	0	0	0	0	0	0	0	0.7	0	0	0	0	0.67	0	0	0	0.5	0	0	0	0	0	0	0	0	0	0	0	0	0	0	0
Gh_A01G0579	11.23	9.44	9.25	13.14	15.92	12.85	13.75	13.87	10.05	13.73	12.07	14.76	11.76	11.51	10.32	10.33	11.46	9.59	12.82	15.98	10.2	18.02	14.14	14.37	15.08	12.96	14.03	14.4	15.98	15.75	94.71	77.45	79.96	107.43	142.21	111.73	123.41	143.62	100.38	86.57	123.93	144.7	109.74	117.14	97.47	100.29	118.22	112.38	125.34
Gh_A01G0580	1.25	0.64	0	0.32	0.59	1.21	0.88	0.51	0.26	0.83	0	1.61	0	1.03	0.28	0.81	0.26	0	2.15	2.22	0	1.1	1	1.31	1.9	1.45	0	0.26	0.45	0.68	4	2	0	1	2	4	3	2	1	2	0	6	0	4	1	3	1	0	8
Gh_A01G0581	12.44	15.74	15.63	14.12	13.88	13.76	16.44	13.42	13.14	12.46	13.07	15.07	16.03	15.87	15.07	15.54	16.27	16.86	19.69	19.67	19.33	20.13	18.75	18.1	28.76	25.07	19.3	23.54	23.96	24.42	125.21	154.04	161.18	137.8	147.98	142.77	176.11	165.82	156.63	93.8	160.1	176.27	178.41	192.71	169.82	180.05	200.26	235.85	229.64
Gh_A01G0582	0.91	0.66	0.21	0.27	0.45	0.36	0.35	0.56	0.49	0.28	0.22	0.32	0.63	0.79	0.67	0.69	0.13	0.34	0.6	0.8	1.23	0.94	0.44	0.34	0.57	0.7	0.5	0.36	0.69	0.31	17	12	4	5	9	7	7	13	11	4	5	7	13	18	14	15	3	9	13
Gh_A01G0583	0	0	0	0	0	0	0	0	0	0	0	0	0	0	0	0	0	0	0	0	0	0	0	0	0	0	0	0	0	0	0	0	0	0	0	0	0	0	0	0	0	0	0	0	0	0	0	0	0
Gh_A01G0584	0	0	0	0	0	0	0.18	0	0.16	0	0	0.16	0	0	0.33	0	0	0	0	0	0	0	0	0	0	0	0	0	0	0	0	0	0	0	0	0	1	0	1	0	0	1	0	0	2	0	0	0	0
Gh_A01G0585	0	0	0	0	0	0.19	0	0	0	0	0.17	0	0	0	0	0	0	0	0	0.33	0	0	0	0	0	0.13	0	0	0	0	0	0	0	0	0	1.17	0	0	0	0	1.2	0	0	0	0	0	0	0	0
Gh_A01G0586	0	0.17	0	0	0	0	0	0	0	0	0	0	0	0.14	0	0	0	0	0	0	0.19	0	0	0	0	0	0	0	0	0	0	1	0	0	0	0	0	0	0	0	0	0	0	1	0	0	0	0	0
Gh_A01G0587	3.43	5	6.41	5.63	4.46	5.67	4.79	4.42	5.34	6.58	8.2	6.22	4.54	5.65	4.29	4.42	4.94	6.16	8.06	9.36	8.1	8.16	8.83	11.57	7.55	8.78	5.06	8.36	7.32	6.4	34.15	48.43	65.42	54.32	46.96	58.2	50.71	54	63	49	99.28	71.95	50	67.89	47.82	50.67	60.15	85.25	92.94
Gh_A01G0588	0	0	0	0	0	0	0	0	0	0	0	0	0	0	0	0	0	0	0	0	0	0	0	0	0	0	0	0	0	0	0	0	0	0	0	0	0	0	0	0	0	0	0	0	0	0	0	0	0
Gh_A01G0589	0	0	0	0	0	0	0	0	0	0	0	0	0	0	0	0	0	0	0	0	0	0	0	0	0	0	0	0	0	0	0	0	0	0	0	0	0	0	0	0	0	0	0	0	0	0	0	0	0
Gh_A01G0590	0	0	0	0	0	0	0	0	0	0	0	0	0	0	0	0	0	0	0	0	0	0	0	0	0	0	0	0	0	0	0	0	0	0	0	0	0	0	0	0	0	0	0	0	0	0	0	0	0
Gh_A01G0591	2.03	3	1.62	2.08	2.42	2.7	2.26	1.95	3.13	2.3	3.22	2.76	2.43	2.16	2.56	1.79	1.79	2.76	4.89	4.94	4.96	4.48	4.4	4.9	4.68	2.69	4.06	3.13	3	4.22	32.67	46.88	26.74	32.5	41.27	44.75	38.61	38.5	59.7	27.64	63.06	51.53	43.27	42	46.02	33.15	35.26	61.63	91.17
Gh_A01G0592	0	0	0.44	0.46	0.43	0	0	0	0	0	0	0	0	0.75	0	0.39	0	0	1.55	0	0	0	0	0	0.69	0	0	0	0	0	0	0	1	1	1	0	0	0	0	0	0	0	0	2	0	1	0	0	4
Gh_A01G0593	0	0	0	0	0	0	0	0	0	0	0	0	0	0	0	0	0	0	0	0	0	0	0	0	0	0	0	0	0	0	0	0	0	0	0	0	0	0	0	0	0	0	0	0	0	0	0	0	0
Gh_A01G0594	3.15	2.32	2.75	3.76	2.14	2.32	3.21	2.27	2.77	3.62	3.03	3.55	2.63	4.22	1.96	5.23	2.62	5.09	6.77	9.9	7.7	6.43	6.23	8.84	6.41	6.65	7.06	5.38	5.5	6.5	34.59	24.76	30.95	40.1	24.89	26.25	37.59	30.67	36.05	29.72	40.59	45.38	31.96	56	24.07	66.14	35.21	77.72	86.22
Gh_A01G0595	1.91	0.7	0.74	1.05	1.08	1.23	0.6	1.08	1.5	0.85	0.83	0.8	0.46	0.67	0.68	0.66	1.56	0.91	3.13	2.39	3.48	1.96	2.2	2.05	2.82	3.3	3.71	0.66	3.04	2.5	15	5.38	6	8	9	10	5	10.48	14	5	8	7.32	4	6.33	6	6	15	10	28.52
Gh_A01G0596	18.06	16.86	15.54	16.66	19.33	18.47	12.96	21.49	17.05	18.77	17.51	18.07	18.6	20.62	17.02	18.16	18.33	18.02	20.95	18.6	19.82	15.58	17.82	15.73	15.31	16.99	14.69	18.26	16.05	16.67	200.53	182.13	176.9	179.28	227.37	211.38	153.15	292.93	224.27	155.88	236.76	233.26	228.42	276.29	211.71	232.1	248.97	278.02	269.59
Gh_A01G0597	1.96	0.87	1.17	0	0.72	2.09	0.34	1.23	0	5.29	0.95	1.8	1.77	0.64	1.28	1.37	1.37	1	1.96	1.51	2.37	2.07	0.69	2.29	1.93	1.53	0.37	3.17	3.7	2.38	5.45	2.36	3.33	0	2.11	6	1	4.2	0	11	3.23	5.83	5.45	2.15	4	4.4	4.67	3.86	6.32
Gh_A01G0598	0.45	0.53	0.89	0.11	0.25	1.22	0.14	0.18	0.51	1.08	0	1.05	0.27	0.1	0.28	0.31	0.43	0.28	0.33	0.33	1.18	0.3	0.54	0.48	0.68	1.02	0.41	1.02	0.71	0.51	4.27	4.86	8.71	1	2.5	11.96	1.37	2.1	5.75	7.66	0	11.61	2.8	1.2	3	3.38	5	3.75	3.6
Gh_A01G0599	5.14	5.92	6.02	2.97	3.69	5.99	2.71	3.35	2.43	3.57	5.07	7.25	3.9	3.58	2.57	5	5.38	3.26	6.21	3.9	4.52	7.08	3.83	6.35	4.7	3.35	6.21	5.7	5.66	5.7	25	28	30	14	19	30	14	20	14	13	30	41	21	21	14	28	32	22	35
Gh_A01G0600	0	0	0	0	0	0	0	0	0	0	0	0	0	0	0	0	0	0	0	0	0	0	0	0	0	0	0	0	0	0	0	0	0	0	0	0	0	0	0	0	0	0	0	0	0	0	0	0	0
Gh_A01G0601	1.06	0.84	0.16	1.1	0.31	1.35	0.54	0.47	0.41	0.87	0.81	1.41	0.3	0.88	0.29	1.49	0.87	0.82	0	0.06	0.45	0.43	0.52	0.75	1.12	0.63	1.19	1.1	1.12	1.31	13	10	2	13	4	17	7	7	6	8	12	20	4	13	4	21	13	14	0
Gh_A01G0602	4.13	2.33	2.69	3.09	2.98	3.62	1.75	1.39	1.85	1.84	2.33	2.23	1.83	2.35	1.88	2.82	1.79	3.03	1.05	0.45	1.43	1.65	1.87	1.08	2.22	2.2	3.46	2.45	2.35	1.24	51	28	34	37	39	46	23	21	27	17	35	32	25	35	26	40	27	52	15
Gh_A01G0603	0	0.44	0	0.44	1.01	0.21	0	0	0	0.28	0.52	0.18	0	0	0	0.19	0.52	0.31	0	0.17	0	1.13	2.19	0.75	0	0	0.67	0.18	0.62	0.47	0	2	0	2	5	1	0	0	0	1	3	1	0	0	0	1	3	2	0
Gh_A01G0604	0.12	0.43	0.22	0.23	0.8	0.2	0.21	0.15	0.06	0.56	0.19	0.26	0.27	0.13	0.25	0.1	0.03	0.05	0.24	0.33	0.48	0.4	0.15	0.32	0.17	0.12	0.39	0.1	0.36	0.14	3.27	11	6	6	22.55	5.33	6	5	2	11	6	8	8	4	7.5	3	1	2	7.26
Gh_A01G0605	16.34	15.91	15.8	18.04	19.83	19.71	21.34	22.15	20.14	19.96	24.96	21.65	28.03	25.75	28.92	27.51	26.48	31.68	31.75	35.74	29.17	33.89	38.32	32.72	23.64	27.4	30.38	33.39	33.22	31.22	546.14	517.1	541.39	584.52	702.16	679.1	758.87	908.69	797.22	498.8	1015.54	841.13	1036.17	1038.84	1082.62	1058.35	1082.59	1471.54	1229.76
Gh_A01G0606	0.08	0	0.07	0.44	0.32	0.42	0	0	0.06	0	0.82	0.43	0	0.12	0.06	1.42	2.7	1.18	0	0	0.24	0	0.59	0.05	0.05	0	0	0	0	0.16	1.11	0	1	6	4.75	6	0	0	1	0	14	7	0	2	1	23	46.35	23	0
Gh_A01G0607	0	0	0	0.09	0	0	0	0	0	0	0	0	0	0	0	0	0	0	0	0	0	0	0.12	0.13	0	0	0	0.15	0	0.13	0	0	0	1	0	0	0	0	0	0	0	0	0	0	0	0	0	0	0
Gh_A01G0608	1.18	0.19	0.62	0	0.69	0	0.51	0.44	0.91	0.24	0.52	0.16	0	0.23	0.08	0.08	0.07	0	0	0	0	0.08	0.12	0.13	0	0	0	0	0	0	13	2	7	0	8	0	6	6	11.89	2	7	2	0	3	1	1	1	0	0
Gh_A01G0609	6.18	9.14	7.53	5.79	3.76	5.77	4.18	6.48	5.01	7.2	6.15	4.63	3.46	5.51	6.06	4.88	5.74	5.22	9.49	7.78	12.36	8.21	6.01	6.74	5.6	7.62	9.02	4.91	4.74	5.12	26.39	38	33	24	17	25.4	19	34	25.38	23	32	23	16.36	28.42	29	24	30	31	47
Gh_A01G0610	5.71	4.57	4.05	6.97	4.82	6	6.97	5.19	5.11	5.9	5.47	6.74	5.02	5.9	4.96	6.88	6.04	5.08	8.61	8.51	7.46	6.92	8.19	11.05	7.57	7.16	6.55	6.26	4.92	9.09	40.1	31.23	29.15	47.48	35.86	43.43	52.16	44.79	42.53	31	46.78	55.03	39	50.05	39	55.64	51.92	49.65	70.11
Gh_A01G0611	5.25	4.45	4.97	4.94	4.31	6.42	5.68	4.64	4.24	6.71	4.08	7.06	4.02	5.48	4.28	5.25	3.82	5.17	4.43	2.62	4.14	3.62	2.56	3.36	3.13	2.56	3.68	3.33	2.31	2.5	46	38	44.67	42	40	58	53	50	44	44	43.58	72	39	58	42	53	41	63	45
Gh_A01G0612	8.95	9.07	10.74	15.77	10.21	15.64	10.6	11.15	9.69	10.8	13.16	13.49	15.48	14.9	15.58	16.32	16.04	16.66	12.78	12.72	12.63	13.64	12.27	16.72	8.97	9.36	10.01	12.49	10.82	11.71	134	132.22	165	229.06	162	241.55	169	205	172	121	240	234.97	256.5	269.48	261.48	281.49	294	346.98	222
Gh_A01G0613	0.15	0.21	0.32	0.15	0.07	0.25	0.35	0	0.14	0.11	0.46	0.29	0	0	0	0	0	0.05	0	0	0	0	0	0.18	0	0	0	0	0	0.07	2	2.67	4.33	2	1	3.5	5	0	2.29	1.14	7.44	4.47	0	0	0	0	0	1	0
Gh_A01G0614	0	0	0	0	0	0	0	0	0	0	0	0	0	0	0	0	0	0	0	0	0	0	0	0	0	0	0	0	0	0	0	0	0	0	0	0	0	0	0	0	0	0	0	0	0	0	0	0	0
Gh_A01G0615	73.89	78.64	80.84	68.78	64.06	67.78	64.82	67.88	78.56	64.59	62.1	60.11	56.71	55.84	54.74	52.45	55.51	56.8	57.01	60.7	54.43	63.44	59.1	64.88	50.47	50.34	52.85	56.37	55.89	54.57	870.11	901	975.98	785.34	799.28	822.85	812.44	981.42	1096.04	568.96	890.44	823.09	738.87	793.73	722.1	711.2	799.88	929.72	778.29
Gh_A01G0616	3.62	3.66	4.16	5.75	3.25	5.06	4.22	3.67	3.5	3.11	4.17	5.18	5.12	5.7	5.97	7.81	7.35	6.9	4.89	5.91	7.9	5.38	4.86	7.06	8.39	8.91	7.17	7.37	7.5	9.67	30.55	30	36	47	29	44	37.85	37.95	35	19.64	42.86	50.79	47.78	58	56.4	75.82	75.88	80.86	47.83
Gh_A01G0617	0	0	0	0	0	0	0	0	0	0	0	0	0	0	0	0	0	0	0	0	0	0	0	0	0	0	0	0	0	0	0	0	0	0	0	0	0	0	0	0	0	0	0	0	0	0	0	0	0
Gh_A01G0618	14.64	13.17	14.39	11.12	11.06	12.75	15.54	15.19	16.01	14.75	12.75	13.85	12.71	12.68	12.9	11.3	11.62	11.93	12.39	12.43	12.19	13.18	11.24	13.06	12.77	13.25	12.64	12.36	14.48	11.49	289.29	253.24	291.5	212.95	231.52	259.71	326.81	368.6	374.73	217.99	306.66	318.29	277.86	302.41	285.44	257.05	281.01	327.73	283.81
Gh_A01G0619	21.62	20.65	18.6	16.5	19.37	17.34	16.63	17.82	18.3	17.17	17.2	21.67	18.78	19.83	15.35	18.48	16.14	21.26	30.09	25.85	35.4	33.04	22.95	28.36	27.5	24.69	17.38	24.22	21.69	23.21	127	118	112	94	120.52	105	104	128.51	127.34	75.42	123	148	122.02	140.57	101	125	116	173.57	204.89
Gh_A01G0620	0	0	0	0	0	0	0.14	0	0	0	0	0	0.14	0	0	0	0	0.22	0.39	0.7	1.25	0	0	0.21	0	0	0.16	0.25	0	0	0	0	0	0	0	0	1	0	0	0	0	0	1	0	0	0	0	2	3
Gh_A01G0621	4.26	7.21	5.09	7.92	6.1	7.08	5.88	5.8	4.89	8.58	6.74	8.2	7.87	7.52	8.17	8.23	11.53	9.44	6.55	7.93	8.24	8.37	9.5	8.83	9.77	8.96	8.69	10.55	10.24	9.92	64.39	106.12	78.89	116.06	97.66	110.31	94.71	107.59	87.56	97.05	124.18	144.09	131.62	137.18	138.33	143.22	213.34	198.4	114.77
Gh_A01G0622	27.41	20.67	20.69	10.91	14.71	14.47	15.11	15.92	14.56	15.29	10.18	11.91	15.39	21.41	11.12	13.18	8.13	7.85	19.61	12.3	15.24	12.05	12.5	16.97	18.51	16.44	15.31	11.89	8.32	9.36	87.04	63.87	67.38	33.59	49.49	47.37	51.06	62.09	54.8	36.32	39.36	44	54.09	82.09	39.57	48.18	31.61	34.65	72.19
Gh_A01G0623	29.3	24.72	28.85	23.42	26.69	24.08	23.54	21.13	22.56	19.42	17.2	19.8	18.82	25.38	18.68	23.25	19.4	18.85	23.78	20.73	22.33	26.11	19.89	21.61	18.64	19.33	17.38	19.62	20.24	22.85	288.22	236.58	290.98	223.37	278.16	244.17	246.51	255.21	262.94	142.92	206.06	226.47	204.84	301.37	205.8	263.35	233.51	257.71	271.17
Gh_A01G0624	7.56	4.84	5.92	5.91	5.29	6.35	5.01	4.59	6.61	6.26	7.43	5.05	3.84	4.06	4.39	5.24	5.97	5.54	5.79	8.08	7.1	5.87	6.01	7.13	7.36	8.21	8.51	6.18	7.44	5.83	329.5	205	264.43	249.63	244	285.32	232.38	245.42	341	204	394.19	256	185	213.68	214	262.68	318.42	335.33	292.23
Gh_A01G0625	1.8	1.44	0.58	1.7	0.57	0	1.37	0.65	0.17	2.67	0.49	1.38	1.63	0.83	1.78	0	1.14	0.72	1.55	1.29	1.79	1.61	2.69	0.99	2.29	1.43	2.54	2.01	2.35	1.37	9	7	3	8.25	3	0	7.28	4	1	10	3	8	9	5	10	0	7	5	9
Gh_A01G0626	4.99	1.85	3.62	4.01	3.43	4.09	4.99	3.88	4.38	5.98	3.03	3.71	4.2	3.28	3.75	3.97	3.43	2.5	5.86	4.83	4.02	3.98	5.99	4.81	8.3	5.64	5.71	4.22	5.12	4.15	53.06	19.16	39.4	41.27	38.64	44.83	56.39	50.63	55.11	47.5	39.24	45.78	49.41	42.07	44.68	48.51	44.57	36.97	72.19
Gh_A01G0627	0.21	0	0	0	0	0	0	0	0	0.27	0.17	0	0	0	0	0	0	0	0	0	0	0	0	0	0.31	0.32	0	0	0	0.3	1	0	0	0	0	0	0	0	0	1	1	0	0	0	0	0	0	0	0
Gh_A01G0628	0.18	0	0	0.18	0.17	0	0	0	0	0.96	0	0.46	0.16	0	0	0.31	0.15	0	0	0	0	0	0.34	0	0.14	0.28	0	0.15	0.13	0.13	1	0	0	1	1	0	0	0	0	4	0	3	1	0	0	2	1	0	0
Gh_A01G0629	0	0.12	0	0.12	0.45	0.12	0	0.1	0.1	0	0	0.21	0	0	0	0.1	0	0.09	0.31	0.19	0.13	0.11	0	0.25	0	0.47	0	0.3	0	0	0	1	0	1	4	1	0	1	1	0	0	2	0	0	0	1	0	1	3
Gh_A01G0630	17.55	20.75	20.6	20.29	22.22	21.74	18.95	18.65	14.26	24.11	17.45	18.59	14.81	14.82	14.25	12.73	12.36	12.43	10.05	14.39	12.24	14.06	10.38	12.97	15.09	14.97	13.24	14.34	12.15	15.35	200.71	230.95	241.57	224.99	269.23	256.34	230.67	261.92	193.2	206.28	243.05	247.26	187.46	204.6	182.53	167.7	172.99	197.68	133.25
Gh_A01G0631	0	0	0	0	0	0	0	0	0	0	0	0	0	0	0	0	0	0	0	0	0	0	0	0	0	0	0	0	0	0	0	0	0	0	0	0	0	0	0	0	0	0	0	0	0	0	0	0	0
Gh_A01G0632	0	0	0	0	0	0.4	0	0	0	0	0.68	0	1.35	0	0	0	0	0	0	0	0	0	0	0.29	0.63	0	0	0.35	0	0	0	0	0	0	0	1	0	0	0	0	2	0	3.6	0	0	0	0	0	0
Gh_A01G0633	2.14	1.15	2.12	2.44	1.38	1.67	2.22	2.07	1.84	0.99	1.98	1.55	2.64	1.16	2.41	2.25	2.55	1.91	4.84	4.53	4.14	3.17	3.15	2.82	1.97	3.08	1.35	2.01	2.75	3.2	23.63	12.36	24	26.09	16.15	18.99	26.06	28.02	24	8.18	26.6	19.92	32.22	15.36	29.69	28.58	34.33	29.19	61.79
Gh_A01G0634	0	0	0	0	0	0.09	0.17	0.07	0	0.25	0.15	0.08	0.66	0.61	0.16	0.56	1.8	0.76	0.87	0.87	0.81	0.49	0.59	0.84	1.47	1.21	1.43	0.69	0.55	0.54	0	0	0	0	0	1	2	1	0	2	2	1	8	8	2	7	24	11.58	11
Gh_A01G0635	0	0	0	0	0	0	0	0	0	0	0	0	0	0	0	0	0	0	0.87	0	0.83	0.45	0	0	1.73	0.78	0.79	0.42	0	0	0	0	0	0	0	0	0	0	0	0	0	0	0	0	0	0	0	0	4
Gh_A01G0636	0	0	0	0	0	0	0	0	0	0	0	0	0	0	0	0	0	0	0	0	0	0	0	0	0	0	0	0	0	0	0	0	0	0	0	0	0	0	0	0	0	0	0	0	0	0	0	0	0
Gh_A01G0637	0	0	0	0	0.15	0	0	0.13	0	0.22	0.07	0.21	0	0	0	0	0	0	0.28	0.26	0.27	0.22	0.1	0.23	0.12	0.13	0.08	0	0.29	0	0	0	0	0	2	0	0	2	0	2	1	3	0	0	0	0	0	0	4
Gh_A01G0638	27.28	21.83	20.47	28.07	22.62	31.29	27.4	23.23	23.3	30.02	28.55	30.14	30.03	30.54	29.12	28.34	31.01	30.73	50.7	45.36	41.3	45.84	46.9	49.61	49.44	42.76	46.41	38.36	39.55	38.71	393.37	306.22	302.52	392.36	345.54	465.14	420.45	411.29	398.09	323.74	501.26	505.27	479.01	531.52	470.29	470.41	547.01	615.97	847.46
Gh_A01G0639	0.07	0.42	0	0.07	0.24	0.07	0	0	0	0	0.11	0.12	0.15	0.17	0.06	0.18	0.17	0.49	0.16	0	0.15	0	0.04	0.14	0	0.05	0	0.11	0	0	1	6	0	1	3.75	1	0	0	0	0	2	2	2.5	3	1	3	3	10.01	2.67
Gh_A01G0640	7.25	7.72	7.34	7.09	6.51	6.92	7.46	7.84	8.88	8.45	7.75	7.76	9.08	10.75	9.56	8.28	8.53	8.7	12.57	11.79	14.51	10.8	8.98	10.2	9.63	9.56	9.82	8.28	8.75	9.47	188.04	194.95	195.08	178.33	178.92	185.13	206.05	249.62	272.84	163.93	244.82	234.16	260.73	336.66	277.9	247.44	270.8	313.81	378.14
Gh_A01G0641	0	0	0	0	0	0	0	0	0	0	0	0	0	0	0	0	0	0	0	0	0	0	0	0	0	0	0	0	0	0	0	0	0	0	0	0	0	0	0	0	0	0	0	0	0	0	0	0	0
Gh_A01G0642	0	0	0	0	0	0	0	0	0	0	0	0	0	0	0	0	0	0	0	0	0	0	0	0	0	0	0	0	0	0	0	0	0	0	0	0	0	0	0	0	0	0	0	0	0	0	0	0	0
Gh_A01G0643	0	0	0	0	0	0	0	0	0	0	0	0	0	0	0	0	0	0	0	0	0	0	0	0	0	0	0	0	0	0	0	0	0	0	0	0	0	0	0	0	0	0	0	0	0	0	0	0	0
Gh_A01G0644	0	0	0	0	0	0	0	0	0	0	0	0	0	0	0	0	0	0	0	0	0	0	0	0	0	0	0	0	0	0	0	0	0	0	0	0	0	0	0	0	0	0	0	0	0	0	0	0	0
Gh_A01G0645	0	0	0	0	0	0	0	0	0	0	0	0	0	0	0	0	0	0	0	0	0	0	0	0	0	0	0	0	0	0	0	0	0	0	0	0	0	0	0	0	0	0	0	0	0	0	0	0	0
Gh_A01G0646	65.32	59.46	65.18	54.2	51.44	56.49	60.07	62.19	66.38	51.78	62.31	54.72	73.64	77.01	73.3	61.88	60.63	64.14	97.79	94.11	81.99	82.61	79.92	79.29	103.38	82.72	93.5	77.2	72.47	77.94	842.66	746.26	861.97	678	703	751.27	824.8	985	1014.55	499.61	978.82	820.79	1051	1199.22	1059.18	919.18	957	1150.16	1462.39
Gh_A01G0647	0	0.07	0	0	0	0	0	0	0	0.09	0.06	0	0	0	0	0	0	0	0	0	0	0	0	0	0	0	0	0	0	0	0	1	0	0	0	0	0	0	0	1	1	0	0	0	0	0	0	0	0
Gh_A01G0648	0	0	0.16	0	0	0	0	0	0	0	0	0	0	0	0	0	0	0	0	0.14	0	0	0	0	0	0.12	0	0	0	0	0	0	1	0	0	0	0	0	0	0	0	0	0	0	0	0	0	0	0
Gh_A01G0649	0.26	0	0	0.1	0	0.1	0	0	0	0.13	0	0.21	0	0	0	0	0.09	0.07	0	0	0	0	0	0	0	0	0	0	0	0.22	2.81	0	0	1.04	0	1.14	0	0	0	1.07	0	2.63	0	0	0	0	1.15	1.07	0
Gh_A01G0650	35.07	36.37	36.12	33.28	25.31	32.3	29.52	28.73	31.89	30.91	27.97	27.85	26.45	27.67	25.17	24.94	23.49	27.99	11.81	9.5	12.95	11.68	10.25	11.86	26.45	19.22	14.41	17.49	15.35	16.52	230.67	232.7	243.55	212.2	176.38	219	206.64	232	248.51	152.06	224	213	192.44	219.68	185.44	188.89	189	255.86	90
Gh_A01G0651	0	0	0	0	0	0	0	0.07	0	0	0	0	0	0	0	0	0	0.06	0.07	0	0	0	0.11	0	0	0	0	0	0	0	0	0	0	0	0	0	0	1.01	0	0	0	0	0	0	0	0	0	1.01	1.01
Gh_A01G0652	10.58	9.41	8.77	11.05	8.84	12.31	10.52	10.74	9.84	10.96	11.43	10.94	10.21	12.38	10.08	12.12	12.78	13.11	13.58	13.61	15.61	13.06	13.53	13.72	14.39	13.74	12.58	10.78	13.86	12.45	169.23	146.36	143.83	171.32	149.69	202.88	178.98	210.94	186.39	131.04	222.54	203.36	180.62	238.98	180.49	223.15	250.13	291.32	251.7
Gh_A01G0653	0	0	0	0	0	0	0	0	0	0	0	0	0	0	0	0	0	0	0	0	0	0	0	0	0	0	0	0	0	0	0	0	0	0	0	0	0	0	0	0	0	0	0	0	0	0	0	0	0
Gh_A01G0654	8.62	6.89	9.22	9.63	7.16	7.92	8.46	8.42	10.24	6.86	8.05	9.27	9.81	10.53	10.62	10.1	13.23	11.41	17.03	15.41	16.04	14.11	14	15.88	14.73	15.29	16.11	16.75	14.64	12.69	73.86	57.47	81	80	65	70	77.21	88.61	104	44	84	92.43	93	109	102	99.71	138.77	136.01	169.19
Gh_A01G0655	30.94	31.47	31.33	29.12	32.06	24.17	26.16	21.07	31.06	31.39	25.96	33.95	16.67	18.55	20.5	19.6	22.27	18.42	15.77	12.96	13.2	18.59	17.12	22.69	14.91	12.59	15.84	13.12	15.57	15.49	165.2	163.49	171.5	150.78	181.37	133.05	148.7	138.16	196.48	125.37	168.77	210.82	98.48	119.56	122.65	120.53	145.54	136.74	97.6
Gh_A01G0656	1.18	1.41	0.96	1.15	1.11	0.32	0.86	1.01	1.44	0.88	0.75	1.18	1.01	1.09	1.64	0.97	0.93	1.41	3.28	3.47	2.64	3.82	2.99	2.99	2.1	2.9	2.59	2.57	3.27	2.53	18	21	15	17	18	5	14	19	26	10	14	21	17	20	28	17	17.34	30	58
Gh_A01G0657	12.7	9.65	12.82	15.3	16.93	16.71	8.56	10.54	11.12	12.3	14.24	15.18	9.61	10.35	11.25	17.03	15.28	12.14	4.65	3.05	3	5.51	6.65	4.78	8.79	7.63	7.25	10.64	9.75	10.27	167.8	124	173.56	196	237	227.49	120.36	171	174	121.52	229.02	233.24	140.47	165	166.51	259.03	246.98	223	71.26
Gh_A01G0658	3.82	3.75	2.3	2.76	2.88	3.31	3.37	3.18	3.74	2.83	3.25	4.21	6.5	5.65	6.84	6.08	6.17	6.79	17.42	20.04	16.05	16.3	16.17	20.28	25.76	25.08	22.93	18.29	18.46	18.05	62.78	59.84	38.66	44	50	56	58.87	64	72.77	34.74	65	80.41	117.98	111.85	125.77	115	124	154.84	331.48
Gh_A01G0659	21.06	17.59	19.79	20.57	15.56	21.8	17.75	19.26	16.23	20.32	17.53	15.48	18.69	15.02	19.84	19.85	18.02	20.58	10.63	12.7	13.53	14.53	17.36	15.25	12.18	12	12.85	15.46	14.16	17.62	249.14	202.49	240.09	235.99	195.01	265.97	223.56	279.78	227.53	179.87	252.51	212.96	244.61	214.48	263	270.45	260.88	338.49	145.75
Gh_A01G0660	0	0	0.19	0	0	0	0	0	0	0	0	0	0	0	0	0	0	0	0	0	0	0	0	0	0	0	0	0	0	0	0	0	1	0	0	0	0	0	0	0	0	0	0	0	0	0	0	0	0
Gh_A01G0661	0.28	0.19	0	0.09	0	0	0.17	0.22	0.08	0	0.08	0	0	0	0	0	0.08	0	0	0.15	0.2	0	0.12	0.19	0	0	0	0	0	0	3	2	0	1	0	0	2	3	1	0	1	0	0	0	0	0	1	0	0
Gh_A01G0662	3.84	5.15	4.88	6.07	5.63	6.02	6.17	7.09	6.17	5.25	6.72	7.83	7.25	9.33	7.77	8.86	9.09	6.84	10.6	11.79	10.14	12.7	11.55	14.27	10.35	9.98	8.89	9.72	10.05	10.61	45	58.75	58.58	69	69.9	72.77	77	102	85.71	46	95.83	106.71	94	132	102	119.5	130.41	111.42	144
Gh_A01G0663	17.25	19.29	17.28	14.13	16.51	9.93	14.25	13.89	14.16	9.57	14.1	13.95	5.23	7.94	5.81	7.18	7.12	4.58	8.79	5.66	10.97	7.5	7.42	6.01	8.09	6.54	8.58	8.05	10.69	10.51	112	121.84	114.98	88.94	113.55	66.48	98.5	110.7	108.89	46.47	111.44	105.28	37.54	62.21	42.24	53.65	56.59	41.35	66.16
Gh_A01G0664	0	0.6	0	0	0	0	0	0	0	0	1.44	0.25	0	0	0.26	0.25	0.24	0	0	0.23	0.32	0	0	0	0.22	0	0	0.24	1.06	0	0	2	0	0	0	0	0	0	0	0	6	1	0	0	1	1	1	0	0
Gh_A01G0665	14.56	15.23	14.78	16.63	18.49	19.38	17.86	16.2	17.12	19.47	19.72	17.51	17.26	16.31	15.6	17.89	17.68	16.87	19.99	21.7	21.08	21.16	24.52	19.85	13.8	14.44	16.35	16.07	17.31	16.98	560.51	570.59	583.35	621.03	754.17	769.22	731.85	765.65	780.77	560.8	924.68	784.08	735.21	757.83	673.03	793.13	832.99	903.19	892.25
Gh_A01G0666	68.22	60.81	61.29	83.46	84.11	85.35	65.36	71.95	67.96	82.93	97.92	91.25	99.77	104.79	105	120.01	120.83	103.43	61.74	51.8	55.57	75.46	79.15	70.16	79.92	88.52	81.7	105.14	101.72	98.03	1307.6	1134	1204.29	1551.22	1708.1	1686.57	1333.37	1693.28	1543.33	1189	2285.42	2033.92	2115.71	2424.47	2254.56	2648.6	2833.94	2755.72	1371.84
Gh_A01G0667	0	0	0	0	0	0	0	0	0	0	0	0	0	0	0	0	0	0	0	0	0	0	0	0	0	0	0	0	0	0	0	0	0	0	0	0	0	0	0	0	0	0	0	0	0	0	0	0	0
Gh_A01G0668	30.44	29.4	31.03	32.29	38.46	30.53	24.71	27.12	27.62	32.11	34.31	32.23	27.92	33.99	30.25	44.78	39.33	37.75	18.82	13.79	18	31.76	31.11	27.91	57.03	58.74	67.19	68.18	63.1	70.29	435.45	409.15	455.11	447.9	582.89	450.17	376.3	476.25	468.1	343.62	597.64	536.05	441.95	586.88	484.7	737.6	688.52	750.72	312.1
Gh_A01G0669	4.94	3.69	4.74	5.83	6.57	6.61	5.97	5	4.28	6.43	7.98	7.8	8.6	9.65	8.45	13.81	14.03	13.24	4.95	6.02	4.86	8.4	8.81	8.94	10.71	9.86	6.77	9.3	9.27	8.32	105.94	76.94	104.21	121.29	149.2	146.17	136.22	131.53	108.8	103.13	208.29	194.43	203.92	249.9	202.92	340.91	368.24	394.63	122.98
Gh_A01G0670	0.12	0	0	0.61	0	0.23	0	0	0.1	0	0	0.1	0.53	0.39	0.1	0.31	0.1	0.59	0	0.19	0	0	0	0	0.36	0.09	0	0	0	0.09	1	0	0	5	0	2	0	0	1	0	0	1	5	4	1	3	1	7	0
Gh_A01G0671	9.39	6.52	6.43	6.78	6.23	8.09	7.7	7.27	7.58	7.05	5.38	5.8	7.9	5.66	6.69	6.28	6.44	7.77	5.57	6.38	4.53	4.06	4.36	5.51	4.85	4.94	6.13	5.76	4.88	5.23	134.39	90.8	94.37	94.09	94.37	119.36	117.17	127.75	128.41	75.48	93.63	96.4	125.04	97.68	107.19	103.47	112.67	154.52	92.34
Gh_A01G0672	108.92	100.94	117.97	101.45	87.02	103.11	107.68	101.48	96.94	88.45	93.59	101.2	90.31	103.17	88.17	97.18	94.63	93.91	141.9	133.52	138.71	108.69	106.97	121.06	117.33	120.76	111.72	100.34	110.18	108.13	673.48	607.21	747.83	608.24	570.05	657.22	708.67	770.4	710.1	409.09	704.6	727.62	617.77	770.04	610.65	691.85	715.97	807.12	1017.08
Gh_A01G0673	0	0	0	0	0	0.63	0	0	0	0	0	0	0	0	0	0	0	0.47	0	0	0	0	0	0	0	0	0	0	0	0	0	0	0	0	0	1	0	0	0	0	0	0	0	0	0	0	0	1	0
Gh_A01G0674	4.08	2.65	2.69	1.96	3	3.14	2.29	1.21	1.65	2.08	1.67	2.66	2.89	2.55	2.22	5.38	3.06	1.99	3.5	3.85	4	2.66	4.02	3.89	4.25	3.02	2.31	3.94	2.79	4.52	35.52	22.44	24	16.59	27.67	28.16	21.2	12.99	17.01	13.55	17.74	26.9	27.82	26.84	21.65	53.93	32.63	24.16	35.33
Gh_A01G0675	0.21	0.11	0.1	0	0.1	0	0.1	0.08	0.09	0	0	0	0	0	0	0.09	0	0	0	0	0	0	0	0	0	0	0	0	0	0	2	1	1	0	1	0	1	1	1	0	0	0	0	0	0	1	0	0	0
Gh_A01G0676	18.3	16.89	17.35	17.12	18.51	22.94	13.65	17.63	15.59	14.5	18.89	23.25	18.07	22.18	18.91	25.28	21.95	22.31	32.01	27.3	29.63	26.16	24.49	26.81	25.18	22.47	24	24.28	19.38	19.89	108	97	105	98	115.75	139.58	85.73	127.73	109	64	135.79	159.58	118	158	125	171.79	158.5	183	219
Gh_A01G0677	39.02	39.65	42.8	38.15	37.34	39.03	46.79	48.5	45.37	40.23	39.64	45.56	59.61	59.06	59.54	56.91	55.06	59.37	58.75	61.07	65.15	51.09	52.09	51.85	63.19	51.97	52.17	50.71	49.99	44.94	465.02	459.73	522.9	440.76	471.4	479.5	593.45	709.65	640.51	358.59	575.2	631.33	785.92	849.53	794.8	780.83	802.84	983.39	811.57
Gh_A01G0678	1.98	2.69	3.24	2.33	2.74	2.32	2.25	2.94	2.12	3	2.86	2.44	2.17	2.12	2.46	2.68	2.88	2.98	3.68	4.31	3.36	4.33	3.22	4.53	3.5	4.38	3.19	3.47	3.49	2.81	76.97	101.69	129	87.74	112.51	92.63	93.01	140.34	97.69	87.2	135.34	110.32	93.38	99.29	106.78	119.92	136.98	160.59	165.48
Gh_A01G0679	0	0	0	0	0	0	0	0	0	0	0	0	0	0	0	0	0	0	0	0	0	0	0	0	0	0	0	0	0	0	0	0	0	0	0	0	0	0	0	0	0	0	0	0	0	0	0	0	0
Gh_A01G0680	0.96	1.09	0.75	0.4	0.54	1.21	0.81	1.33	0.73	1.03	1.03	0.74	0.43	1.04	0.17	0.5	1.89	0.86	1.62	0.46	1.8	0.36	0.93	0.74	1.69	0.97	0.4	0.4	1.04	1.12	10	11	8	4	6	13	9	17	9	8	13	9	5	13	2	6	24	12.48	19.51
Gh_A01G0681	16.63	14.94	16.39	17.33	15.25	17.46	19.03	21.63	22.59	23.01	20.42	21.39	19.63	21.93	22.91	19.36	18.24	19.05	14.32	13.26	13.71	12.27	12.45	11.81	10.71	10.54	9.04	8.45	8.77	9.37	265.44	232	268.26	268.21	257.88	287.3	323.29	423.93	427.32	274.7	396.99	397.03	346.67	422.52	409.6	355.95	356.32	422.69	265.01
Gh_A01G0682	83.91	88.58	81.48	85.65	81.1	80.6	63.72	69.78	77.56	67.7	71.88	70.59	55.72	51.94	48.79	66.7	89.69	62.49	19.7	19.22	21.41	20.38	23.49	21.4	28.89	26.23	23.77	27.35	26.85	27.34	1273.44	1307.89	1267.69	1260.39	1303.99	1261.01	1029.38	1300.17	1394.53	768.57	1328.38	1245.67	935.66	951.53	829.44	1165.52	1665.54	1318.31	346.58
Gh_A01G0683	0	0	0	0.17	0	0	0	0	0	0	0.07	0	0	0	0	0	0	0	0	0	0	0.07	0.05	0	0	0	0	0	0.06	0	0	0	0	2	0	0	0	0	0	0	1	0	0	0	0	0	0	0	0
Gh_A01G0684	0	0	0	0	0.47	0	0	0.2	0	0.33	0	0.21	0	0.2	0	0	0	0	0.43	0	0.27	0	0.16	0	0	0	0	0	0.18	0.54	0	0	0	0	2	0	0	1	0	1	0	1	0	1	0	0	0	0	2
Gh_A01G0685	0.47	0.4	0.46	0.53	0.73	0.79	0.36	0.94	0.29	1.09	0.81	1	0.81	0.75	0.8	0.6	0.42	0.52	0.85	0.64	1.32	0.76	1.1	1.08	0.36	0.57	0.85	0.43	0.62	0.63	11	9	11	12	18	19	9	27	8	19	23	27	21	21	21	16	12	17	23
Gh_A01G0686	0	0	0	0	0	0	0	0	0	0	0	0	0	0	0	0	0	0.17	0	0	0	0	0	0	0	0.18	0	0	0	0	0	0	0	0	0	0	0	0	0	0	0	0	0	0	0	0	0	1	0
Gh_A01G0687	0	0	0	0.19	0	0	0	0	0	0.08	0	0.1	0	0	0	0	0	0.04	0	0	0	0	0	0	0	0	0	0	0	0	0	0	0	3	0	0	0	0	0	1	0	2	0	0	0	0	0	1	0
Gh_A01G0688	0	0.8	0.38	1.21	0	0.76	0.37	0	0.33	0	0.32	0	0	0.32	0	0.34	0.32	0	1.01	0.93	1.29	1.73	0.25	0	0	0.61	0	0.33	0.28	0.29	0	2	1	3	0	2	1	0	1	0	1	0	0	1	0	1	1	0	3
Gh_A01G0689	0.94	1.42	1.4	1.51	1.43	1.28	1.61	1.29	1.03	1.95	1.93	1.81	1.72	1.11	1.64	1.68	1.65	1.44	2.64	3.58	3.57	3.55	2.75	3.17	1.22	2.29	2	1.83	1.68	1.89	16.81	24.57	25.53	26.13	27.09	23.52	30.67	28.29	21.79	26.09	41.85	37.56	34	23.97	32.72	34.5	35.97	35.7	54.58
Gh_A01G0690	0.07	0.21	0	0.29	0.07	0	0	0	0.06	0.09	0.17	0.12	0.06	0	0	0.18	0.06	0	0	0	0	0	0	0.15	0.05	0.11	0	0.06	0.05	0.1	1	3	0	4	1	0	0	0	1	1	3	2	1	0	0	3	1	0	0
Gh_A01G0691	0	0	0.41	0	0	0	0	0	0.71	0	0	0	0.38	0	0.37	0	0	0.3	0	0	0	0	0	0.29	0.32	0.32	0	0	0	0	0	0	1	0	0	0	0	0	2	0	0	0	1	0	1	0	0	1	0
Gh_A01G0692	0	0	0	0	0	0	0	0	0	0	0	0	0	0	0	0	0	0	0	0	0	0	0	0	0	0	0	0	0	0	0	0	0	0	0	0	0	0	0	0	0	0	0	0	0	0	0	0	0
Gh_A01G0693	1	0.51	1.7	0.26	0.7	0.72	0.47	0.2	0	1	1.02	1.07	0.45	0	1.78	0.43	0.61	0.18	1.49	0.79	0.27	1.1	0.16	1.05	0.38	0.39	0	0.84	0.54	1.45	4	2	7	1	3	3	2	1	0	3	5	5	2	0	8	2	3	1	6.93
Gh_A01G0694	0	0	0	0	0	0	0	0	0	0	0	0	0	0	0	0	0.06	0	0	0	0	0	0	0	0	0	0	0	0	0	0	0	0	0	0	0	0	0	0	0	0	0	0	0	0	0	1	0	0
Gh_A01G0695	5.83	5.56	9.67	5.61	10.85	5.85	6.39	7.13	6.24	4.94	8.77	5.68	5.8	6.12	5.55	9.29	9.06	6.43	9.55	7.53	7.7	9.27	8.36	7.21	6.37	6.63	7.49	6.37	6.3	4.82	30	27.82	51	28	59.13	31	34.99	45	38	19	54.92	33.95	33	38	32	55	57	46	56.93
Gh_A01G0696	0.35	0.36	0.55	0.36	0.27	0.21	0.33	0.35	0.06	0.28	0.7	0	0.38	0.29	0.13	0.12	0.12	0.25	0.18	0	0.86	0.19	0.14	0.3	0.38	0.22	1.03	0.48	0.26	0.77	5	5	8	5	4	3	5	6	1	3	12	0	6	5	2	2	2	5	3
Gh_A01G0697	0.2	0.07	0.52	0.14	0	0.06	0	0	0	0.36	0.28	0	0.36	0.17	0.06	0.17	0	0.05	0.12	0	0.29	0.18	0.17	0.19	0.56	0.47	0.35	0.34	0.1	0.54	3	1	8	2	0	1	0	0	0	4	5	0	6	3	1	3	0	1	2
Gh_A01G0698	1.32	1.79	2	0.95	1.8	1.99	1.1	0.67	0.49	1.96	0.6	1.39	0.44	0.61	0.26	1.4	0.48	0.74	0.25	0.35	0.16	0.26	0	0.41	0.52	0.91	0.31	1.11	1.06	0.21	9	11.88	14	6.26	13	14	8	5.62	4	10	5	11	3.31	5.04	2	11	4	7	2
Gh_A01G0699	0	0	0.07	0.08	0.14	0.14	0	0	0	0	0	0.13	0	0.06	0.07	0.06	0.18	0.11	0	0	0	0	0	0.1	0.06	0.06	0	0	0.11	0.05	0	0	1	1	2.04	2	0	0	0	0	0	2	0	1	1	1	3	2	0
Gh_A01G0700	11.58	12.11	8.71	11.9	9.85	10.97	6.76	6.46	7.34	11.95	11.14	9.96	8.56	9.26	8.86	10.78	13	17.14	6.01	6.33	5.26	4.76	5.84	5.43	4.14	5.11	4.69	3.56	5.52	5.76	125.61	127.83	96.91	125.2	113.19	122.71	78.11	86.09	94.34	97	147.18	125.64	102.77	121.26	107.65	134.68	172.52	258.53	75.61
Gh_A01G0701	48.06	47.61	49.24	53.25	56.34	49.88	44.89	42.34	44.12	53.36	50.01	50.65	51.85	51.3	56.11	62.47	49.07	51.19	38.27	36.72	44.16	56.99	54.95	51.61	40.4	35.72	35.34	50.54	43.56	43.92	253.92	244.75	266.74	272.83	315.38	271.71	252.45	274.69	276.2	210.87	321.72	311.22	303.11	327.16	332.12	380.08	317.28	375.98	234.43
Gh_A01G0702	0.1	0.2	0.29	0.1	0.09	0.1	0.09	0.16	0.08	0.66	0.16	0.08	0	0	0.09	0	0	0.07	0	0	0	0	0	0	0	0	0	0	0	0	1	2	3	1	1	1	1	2	1	5	2	1	0	0	1	0	0	1	0
Gh_A01G0703	12.25	13.13	13.36	14.1	12.62	14.38	13.95	11.7	15.49	14.23	11.56	12.6	16.46	17.78	18.85	15.94	13.52	15.65	21.53	23.62	19.29	18.7	19.62	20.37	17.99	16.9	16.49	18.05	14.96	16.51	235.24	245.13	262.99	262.39	256.67	284.62	284.93	275.75	352.27	204.27	270.15	281.25	349.47	412.09	405.37	352.34	317.62	417.5	479.17
Gh_A01G0704	0.87	0.59	0.98	1.2	1.77	1.96	0.69	0.84	1.05	1.01	1.13	0.9	0.85	0.1	0.6	0.84	1.09	2.18	2.59	3.14	4.81	3.96	4.01	3.77	3.62	2.32	0.95	3.11	2.2	1.87	8.08	5.33	9.33	10.8	17.39	18.76	6.82	9.62	11.5	7	12.73	9.68	8.76	1.15	6.25	9	12.36	28.11	27.81
Gh_A01G0705	0.67	1.33	0.32	0.88	0.43	0.79	1.2	0.38	0.57	1.02	0.69	0.82	0.31	0.59	0.36	0.26	0.41	0.51	1.92	1.44	1.99	0.93	1.7	1.63	2	1.08	0.79	1.49	1.13	0.77	6.6	12.73	3.26	8.38	4.5	8	12.55	4.57	6.63	7.5	8.31	9.45	3.4	7	4	3	5	7	22
Gh_A01G0706	3.02	2.01	2.23	3.08	2.21	3.19	2.09	2.65	2.7	2.21	2.55	2.88	2.84	4.06	3.64	3.98	2.78	3.32	2.27	2.57	2.82	1.91	1.91	1.77	2.34	2.27	1.61	1.85	2.44	2.54	58.82	38	44.5	58.14	45.63	64	43.33	63.38	62.2	32.16	60.47	65.22	61.2	95.49	79.5	89.34	66.24	89.77	51.19
Gh_A01G0707	0	0.1	0	0	0	0	0	0	0	0	0	0	0	0	0	0	0	0	0	0.24	0	0	0.06	0	0	0	0	0.17	0	0	0	1	0	0	0	0	0	0	0	0	0	0	0	0	0	0	0	0	0
Gh_A01G0708	1.67	0.7	1.62	1.41	1.87	1.97	1.81	0.97	2.52	1.49	1.25	1.66	0.55	0.59	0.9	1.06	1.03	1.31	1.05	1.48	1.45	1.61	2.31	1.42	1.93	2.04	1.29	2.7	2.27	2.44	16.49	6.74	16.36	13.45	19.58	20	19	11.72	29.5	11	15	19	6	7	10	12	12.4	18	12
Gh_A01G0709	0.38	0.41	0.83	0.39	0.83	0.55	0.71	0.99	0.17	1.26	0.23	0.19	0	0	0.08	0.08	0.15	0.14	0.16	0.37	0.31	0.58	0.36	0.4	0.14	0.22	0.1	0.08	0.34	0.28	4	4.18	9	4	9.32	6	8	12.9	2.12	10	3	2.31	0	0	1	1	2	2	2
Gh_A01G0710	0.36	0.73	1.39	1.83	0	0	0.33	0	0	0.95	0	0.31	0	0	0	0	0	0	0	0.28	0	0.31	0	0	0	0	0	0.3	0	1.04	1	2	4	5	0	0	1	0	0	2	0	1	0	0	0	0	0	0	0
Gh_A01G0711	0	0	0	0	0	0	0	0	0	0	0	0	0.12	0	0	0	0	0.09	0.23	0.1	0	0	0	0	0	0.1	0	0.44	0.19	0	0	0	0	0	0	0	0	0	0	0	0	0	1	0	0	0	0	1	2
Gh_A01G0712	0.19	0.2	0	0	0.36	0.18	0	0	0	0	0	0	0	0.32	0	0	0	0	0	0.15	0	0	0	0	0.15	0	0	0	0	0	1	1	0	0	2	1	0	0	0	0	0	0	0	2	0	0	0	0	0
Gh_A01G0713	0.34	0	0	0.18	0	0	0	0	0.14	0.23	0	0.15	0.15	0	0	0.44	0	0	0	0	0	0	0	0	0	0.66	0	0.14	0.25	0.12	2	0	0	1	0	0	0	0	1	1	0	1	1	0	0	3	0	0	0
Gh_A01G0714	1.3	1.92	1.99	1.49	1.57	1.82	1.73	1.8	1.04	1.37	1.37	2.33	1.3	0.99	1.22	1.85	0.97	1.22	3.03	4.73	4.13	3.63	3.37	4.09	3.78	3.63	4.04	2.2	3.12	2.51	15.29	22	24	16.94	19.56	22	21.64	26	14.44	12	19.56	31.77	16.89	14	16	25	13.96	20	41.33
Gh_A01G0715	7.8	9.34	9.03	9	8.81	8.72	9.78	11.85	8.37	10.26	7.93	9.1	8.73	11.51	8.42	9.65	8.22	8.09	7.72	5.54	12.08	7.12	6.2	8.66	10.38	7.46	11.3	6.29	6.41	7.52	59	68.7	70	66	70.6	67.96	78.67	110	75	58	73	80	73	105	71.34	84	76	85	67.62
Gh_A01G0716	0.9	0.35	1.1	0.24	0	0.87	1.06	0.28	0.48	0.78	0.65	0.28	0.2	0.47	0.8	0.7	0.55	0.41	0.58	0.53	0.25	0.7	0.17	0.24	0.51	1.31	0.7	1.13	0.98	0.17	8	3	10	2.06	0	8	10	3	5	5.18	7	2.94	2	5	8	7.19	6	5	6
Gh_A01G0717	0.09	0.12	0.09	0.2	0.08	0.16	0.17	0.16	0.07	0.21	0.22	0.19	0.05	0.23	0.13	0.15	0.26	0.19	0.03	0.02	0.04	0.07	0.03	0.01	0.1	0.05	0.04	0.08	0.06	0.1	4.37	5.64	4.32	9.65	4	8	9	10	4	7.88	13.53	10.89	3	13.55	7	8.82	15.69	13	2
Gh_A01G0718	0.28	0.6	0.39	0.72	0.38	0.36	0.16	0.3	0.16	0.55	0.16	0.42	0	0	0	0.33	0	0.15	0.14	0.46	0.51	0.4	0.14	0.33	0	0.12	0	0.11	0.19	0.41	2.75	5.69	3.91	6.82	3.88	3.63	1.66	3.61	1.89	4.01	1.93	4.73	0	0	0	3.73	0	1.97	1.62
Gh_A01G0719	12.09	12.98	12.47	12.03	13.52	13.68	14.96	10.57	12.69	9.88	12.52	13.14	13.1	11.89	15.16	10.86	10.64	12.06	11.72	9.61	8.66	10.91	9.71	11	11.72	10.52	9.95	11.17	9.97	9.74	244.37	255.1	258.36	235.67	289.5	285.03	321.67	262.21	303.91	149.32	307.99	308.77	292.93	289.97	343.14	252.62	263.15	338.72	274.58
Gh_A01G0720	1.42	1.45	1.64	1.6	1.34	1.76	1.52	1.65	1.54	1.26	1.72	1.8	0.91	1.45	1.52	1.84	1.16	1.16	2.44	3.17	1.88	2.86	2.49	2.22	2.36	2.09	2.06	2.09	1.37	2.06	21	21	25	23	21	27	24	30	27	14	31	31	15	26	25.31	31.44	21	24	42
Gh_A01G0721	22.82	22.83	21.85	25.07	24.13	23.93	30.2	30.14	28.95	26.03	27.22	21.75	37.37	36.62	46.24	31.25	37.47	34.13	39.42	50.18	35.84	40.03	39.4	39.49	27.97	40.3	46.42	39.7	39.79	34.7	2405.31	2341.71	2361.74	2563.03	2694.87	2600.36	3388.22	3901.13	3615.9	2052.39	3494.24	2666.57	4358.36	4659.61	5461.09	3792.98	4833.24	5001.4	4817.39
Gh_A01G0722	0.29	0.51	0.17	0.23	0.66	0.71	0.59	0.17	0.21	0.22	0.27	0.4	0.25	0.18	0.13	0.37	0.37	0.35	0.35	0.69	0.56	0.62	0.64	0.64	0.24	0.36	0.3	0.66	0.48	0.37	8.69	14.89	5.33	6.58	21.01	21.81	18.73	6.3	7.56	5	9.83	13.98	8.36	6.55	4.27	12.6	13.51	14.75	12.29
Gh_A01G0723	0.8	1.54	0	2.06	0	0.19	0.38	1.22	2.02	2.14	0.44	0.17	0.96	0.41	2.08	0.35	0.33	0.86	1.55	0.63	1.32	1.06	0.51	0.84	0.97	0.72	0.21	0.34	0.14	0.34	2	3.75	0	5	0	0.5	1	3.75	6	4	1.33	0.5	2.67	1.25	5.83	1	1	3	4.5
Gh_A01G0724	39.76	35.95	42.47	41.46	34.04	37.03	35.08	39.05	38.91	43.63	33.08	39.14	31.35	34.63	29.83	35.91	36.29	35.4	42.46	38.05	46.42	36.33	32.83	33.02	33.63	32.62	28.42	34.43	29.12	32.23	238.04	209.4	260.63	240.67	215.89	228.55	223.49	287.03	275.94	195.34	241.16	272.46	207.66	250.22	200	247.53	265.84	294.62	294.65
Gh_A01G0725	17.56	17.44	17.31	24.96	21.2	24.78	16.81	20	20.79	20.53	26.09	24.61	19.39	16.75	17.82	21.8	25.97	26.68	18.93	19.43	26.03	18.49	15.45	21.48	13.89	13.61	11.52	16.44	14.38	15.95	368.67	356.28	372.64	508.14	471.63	536.29	375.68	515.57	517.03	322.34	666.93	600.81	450.5	424.42	418.99	526.89	667.04	778.53	460.6
Gh_A01G0726	14.96	17.17	15.72	15.47	14.42	17.7	16.84	15.06	13.18	15.59	17.83	16.97	16.54	18.56	17.26	15.74	19.42	21.69	9.05	14.06	13.27	11.43	11.88	10.34	10.78	11.72	10.49	9.5	10.13	10.36	311.62	347.95	335.69	312.33	318.12	379.93	373.31	385.17	325.08	242.9	452.14	411.04	381.01	466.61	402.64	377.45	494.79	627.81	218.38
Gh_A01G0727	9.96	9.94	10.35	10.5	11.03	11.46	12.3	13.42	12.04	12.11	11.93	12.02	9.47	8.5	8.32	9.52	9.23	10.11	6.44	7.3	6.19	6.29	6.16	5.36	5.1	5.64	6.81	6.51	5.96	6.89	201.31	195.37	214.44	205.72	236.25	238.69	264.59	332.92	288.33	183.1	293.54	282.47	211.7	207.23	188.42	221.62	228.24	284.02	150.93
Gh_A01G0728	14.56	13.35	15.29	12	10.13	10.31	10.34	12.52	10.84	13.45	10.8	10.23	9.72	8.59	7.54	7.49	9.65	7.89	9.9	8.97	8.84	7.89	9.38	9.19	8.92	9.19	7.74	8.92	7.45	7.31	178.88	159.47	192.46	142.9	131.8	130.51	135.13	188.76	157.69	123.6	161.57	146.03	132.14	127.36	103.76	105.88	145.07	134.69	140.9
Gh_A01G0729	2.48	1.85	2.57	2.57	2.09	2.55	3.43	0.64	1.52	1.86	1.85	1.84	1.53	1.9	2.34	1.39	1.97	2.51	4.1	4.75	4.88	4.44	3.95	5.92	3.35	3.75	2.58	3.25	2.96	2.55	22	15.97	23.39	22.11	19.71	23.37	32.46	7	16	12.38	20	19	15	20.32	23.26	14.24	21.36	31	42.2
Gh_A01G0730	4.17	3.99	5.28	4.14	2.97	4	5.09	4.12	5.84	3.36	3.16	5.05	2.68	3.55	1.65	2.34	4.03	3.23	6.48	7.25	5.92	5.7	6.36	6.51	5.95	5.54	4.84	4.43	4.38	4.44	68.56	63.89	88.94	65.96	51.69	67.86	89.14	83.07	113.74	41.29	63.31	96.52	48.66	70.48	30.48	44.32	81.11	73.88	123.54
Gh_A01G0731	37.06	34.06	35.66	35.69	34.93	31.6	35.04	32.83	34.32	33.81	33.92	34.51	40.34	42.99	38.64	31.44	37.34	38.62	46.19	50.22	50.08	47.58	47.95	49.04	47.82	44.03	34.2	41.5	45.53	43.98	397.87	355.75	392.51	371.52	397.27	349.75	400.43	432.71	436.5	271.54	443.42	430.86	479.15	557.1	464.64	388.66	490.55	576.43	574.82
Gh_A01G0732	56.88	61.19	53.77	55.89	51.55	62.6	68.83	68.49	69.57	61.27	67.46	64.7	76.25	76.95	78.35	68.56	73.88	80.79	114.12	118.51	97.05	104.91	113.75	110.7	87.48	95.07	90.66	86.06	92.64	92.5	1026.37	1074.21	994.7	977.81	985.45	1164.44	1321.8	1517.28	1487.23	826.86	1482.09	1357.47	1522.2	1676.01	1583.57	1424.44	1631.17	2026.34	2386.92
Gh_A01G0733	1.97	2.07	2.07	1.83	2.35	2.23	2.48	1.45	2.63	2.24	1.61	2.1	2.34	1.55	1.76	1.33	1.14	1.38	3.19	3.68	3.22	4.06	2.62	2.83	1.97	2.42	3.05	1.77	2.35	1.68	41	42	44.18	37	52	48	55	37.11	65	35	41	51	54	39.05	41	32	29	40	77
Gh_A01G0734	0	0	0.12	0.66	0.36	0.37	0	0.1	0	0.34	0	0	0.23	0.11	0.11	0.11	0.1	0.09	0	0.2	0	0.56	0	0	0.2	0	0.8	0.32	0.19	0.09	0	0	1	5	3	3	0	1	0	2	0	0	2	1	1	1	1	1	0
Gh_A01G0735	2.37	3.64	3.08	4.27	2.92	2.91	2.85	2.68	3.07	2.63	2.07	2.45	3.41	2.98	2.75	3.18	1.81	2.57	2.2	2.08	1.83	1.7	0.77	1.25	2.15	2.24	2.13	1.7	2.52	2.39	43.64	65.16	57.95	76.02	56.78	55.18	55.67	60.53	66.89	36.15	46.36	52.43	69.26	66.03	56.69	67.26	40.66	65.62	46.88
Gh_A01G0736	0	0.36	0	0	0	0	0	0.14	0	0	0	0.3	0	0	0	0.15	0	0.25	0	0	0	0.31	0	0	0	0.14	0	0	0	0.13	0	2	0	0	0	0	0	1	0	0	0	2	0	0	0	1	0	2.02	0
Gh_A01G0737	5.58	5	5.6	2.59	2.43	2.37	3.83	4.87	5.85	1.58	2.01	1.62	3.26	1.87	1.59	0.73	1.11	1.3	3.35	2.34	3.2	1.78	1.52	1.91	2.66	2.79	3.38	1.32	1.61	1.31	53.29	46.52	54.83	24	24.64	23.3	39	57.17	66.18	11.3	23.42	18	34.42	21.58	17	8	13	17.23	37.09
Gh_A01G0738	12.61	16.6	14.53	14.33	19.58	16.14	10.65	14.48	15.47	19.37	16.27	14.4	12.91	12.98	11.83	12.96	11.98	11.17	26.9	24.96	21.99	20.8	18.58	21.11	15.93	19.79	20.12	20.72	16.84	16.78	121.55	155.71	143.64	133.9	199.99	160.43	109.26	171.43	176.68	139.67	190.99	161.41	137.67	150.99	127.79	143.86	141.28	149.71	300.65
Gh_A01G0739	0.38	0	0.74	0.78	0	0.73	0.71	0.31	0.64	0	0.62	1.3	0.34	0.63	0	0	0	0	0	0.15	0.42	0	0.49	0	0	0.15	0	0	0	0	1	0	2	2	0	2	2	1	2	0	2	4	1	2	0	0	0	0	0
Gh_A01G0740	25.65	30.54	35.42	29.3	32.27	27.56	30.74	27.78	29.89	27.24	32.56	28.29	28.05	26.01	25.27	25.05	21.5	24.71	25.68	23.13	33.27	26.21	24.67	26.33	28.85	26.8	19.39	29.11	24.37	23.54	163.62	189.57	231.64	181.26	218.14	181.26	208.73	217.64	225.91	130	252.97	209.9	198	200.32	180.58	184	167.83	219.13	189.94
Gh_A01G0741	138.2	146.8	141.12	116.09	105.02	122.23	167.37	153.11	141.41	132.23	135.04	119.64	231.1	220.95	231.9	168.57	168.69	184.3	366.03	405.37	282.78	290.89	282.15	307.11	430.87	376.4	373.98	240.44	281.68	269.03	2718.85	2809.91	2846.25	2214.54	2188.89	2478.93	3504.72	3698.43	3296.16	1945.77	3234.95	2737.02	5030.25	5247.07	5110.62	3818.7	4060.81	5040.1	8347.66
Gh_A01G0742	0.34	0.17	0	0.17	0.16	0.16	0.32	0.14	0.43	0.45	0.14	0.58	0.15	0.28	0.45	0.15	0.14	0	0.44	0.27	0.56	0.15	0	0	0	0.13	0	0.85	0.12	0	2	1	0	1	1	1	2	1	3	2	1	4	1	2	3	1	1	0	3
Gh_A01G0743	0.37	0	0.73	0.39	1.06	1.09	0	0	0	0	0.31	0.97	0.34	0.93	0	0.33	0.61	0.27	0.65	0.3	0	0.33	0	0	0	0	0.78	0	0.27	0	1	0	2	1	3	3	0	0	0	0	1	3	1	3	0	1	2	1	2
Gh_A01G0744	0.05	0.31	0.54	0.27	0.33	0.39	0.38	0.14	0.27	0.34	0.32	0.31	0.26	0.23	0.36	0.54	0.32	0.34	0.31	0.28	0.63	0.5	1	0.89	0.4	1.11	0.69	0.56	0.96	0.49	1.46	9.41	17	8	10.73	12.44	12.52	5.36	10	7.74	12.14	11	9	8.47	12.36	19.2	12	14.68	11
Gh_A01G0745	0.15	0.05	0.23	0.03	0.14	0.09	0	0.12	0.13	0.12	0.07	0.1	0.11	0.1	0.11	0.16	0.1	0.08	0.1	0.15	0.11	0.19	0.13	0.34	0.1	0.2	0	0.1	0	0.22	5	1.5	8	1	5	3	0	5	5	3	3	3.86	4	4.2	4	6	4	3.75	4
Gh_A01G0746	0	0	0	0	0	0	0	0	0.03	0	0	0	0	0	0	0	0.05	0	0	0.05	0.07	0.03	0	0.04	0.02	0.02	0	0	0.02	0.04	0	0	0	0	0	0	0	0	1	0	0	0	0	0	0	0	2	0	0
Gh_A01G0747	8.67	8.84	10.67	8.36	9.19	8.02	10.66	12.65	11.51	9.85	10.98	9.42	11.7	9.89	9.65	10.48	11.58	11.31	15.24	16.59	15.18	13.89	12.45	14.11	15.51	13.34	12.13	13.81	12.71	14.36	118.25	117.28	149.07	110.43	132.72	112.65	154.66	211.72	185.9	100.45	182.32	149.29	176.52	162.8	147.38	164.53	193.13	214.25	240.81
Gh_A01G0748	0	0	0	0	0	0	0	0	0	0	0	0	0	0	0	0	0	0	0	0	0	0	0	0	0	0	0	0	0	0	0	0	0	0	0	0	0	0	0	0	0	0	0	0	0	0	0	0	0
Gh_A01G0749	1.85	1.04	1.39	0.71	1.41	1.55	1.05	1.27	0.8	0.5	0.41	0.51	0.59	0.63	0.55	0.24	0.97	1.05	1.93	1.54	1.03	1.41	0.65	0.77	1.58	1.51	0.98	1.16	0.58	1.52	17.11	9.33	13.14	6.4	13.85	14.82	10.29	14.44	8.8	3.43	4.67	5.5	6	7	5.71	2.57	10.93	13.5	20.64
Gh_A01G0750	20.71	19.08	18.9	19.5	17.03	18.48	17.75	17.45	18.44	16.91	18.23	15.38	24.51	23.55	22.14	22.36	23.82	24.55	20.37	21.12	18.4	18.43	19.84	18.74	19.91	22.86	23.21	20.05	22.62	21.27	392.89	352.12	367.64	358.73	342.25	361.33	358.47	406.33	414.45	239.92	421.03	339.3	514.5	539.21	470.47	488.52	552.99	647.47	447.88
Gh_A01G0751	0.76	0.95	1.14	1.58	2.39	3.08	1.3	2.7	0.72	1.86	1.41	2.16	0	0	1.52	0.6	1.73	1.09	2.9	1.76	1.83	1.84	3.16	2.39	2.57	0	1.59	1.96	1.96	1.09	2.25	2.72	3.45	4.53	7.47	9.36	4.07	9.77	2.51	4.11	5.07	7.4	0	0	5.02	2.05	6.26	4.49	9.91
Gh_A01G0752	0	0	0	0	0	0.58	0	0	0	0	0	0	0	0.28	0	0	0	0	0	0	0	0	0	0.3	0	0	0	0	0	0	0	0	0	0	0	1	0	0	0	0	0	0	0	0.56	0	0	0	0	0
Gh_A01G0753	0	0	0	0	0	0	0	0	0	0	0	0	0	0	0	0	0	0	0	0	0	0	0	0	0	0	0	0	0	0	0	0	0	0	0	0	0	0	0	0	0	0	0	0	0	0	0	0	0
Gh_A01G0754	0.35	0	0	0	0.33	0	0.17	0	0.3	0	0.44	0	0	0	0.32	0.15	0.14	0.13	0.31	0	0	0	0	0	0.27	0	0	0.3	0	0	2	0	0	0	2	0	1	0	2	0	3	0	0	0	2	1	1	1	2
Gh_A01G0755	0	0	0	0	0	0	0	0	0	0	0	0	0.04	0	0	0	0	0	0	0	0	0	0	0	0	0	0	0	0	0	0	0	0	0	0	0	0	0	0	0	0	0	1	0	0	0	0	0	0
Gh_A01G0756	0	0	0	0	0	0	0	0	0.17	0.27	0.33	0.17	0	0	0	0	0.17	0.15	0	0.16	0	0	0	0.14	0	0.16	0.21	0	0	0.15	0	0	0	0	0	0	0	0	1	1	2	1	0	0	0	0	1	1	0
Gh_A01G0757	0	0	0	0	0	0	0	0	0	0	0	0	0	0	0	0	0	0	0	0	0	0	0	0	0	0	0	0	0	0	0	0	0	0	0	0	0	0	0	0	0	0	0	0	0	0	0	0	0
Gh_A01G0758	0.47	0.32	0	0	0.15	0.61	0.15	0	0.4	0	0	0	0	0	0.28	0	0.13	0.11	0	0.12	0.52	0	0.1	0.11	0	0	0.33	0.39	0	0	3	2	0	0	1	4	1	0	3	0	0	0	0	0	2	0	1	1	0
Gh_A01G0759	3.6	4.28	2.53	1.86	4.25	2.73	4.87	2.84	3.61	2.56	2.5	2.52	2.65	2.05	1.41	2.35	3.22	2.92	4.66	3.83	5.57	3.28	3.32	2.37	3.52	2.53	3.52	1.51	2.2	2.58	32	37	23	16	40	25	46	31	38	17	27	26	26	22	14	24	35	36	48
Gh_A01G0760	0	0	0	0	0	0	0	0	0	0	0	0	0	0	0.22	0	0	0	0	0	0	0	0	0	0	0	0	0	0	0	0	0	0	0	0	0	0	0	0	0	0	0	0	0	1	0	0	0	0
Gh_A01G0761	0	0	0	0	0	0	0	0	0	0	0	0	0	0	0	0	0	0	0	0	0	0	0	0	0	0	0	0	0	0	0	0	0	0	0	0	0	0	0	0	0	0	0	0	0	0	0	0	0
Gh_A01G0762	0.45	0	0	0.7	0	0.22	0.21	0	0.19	0	0.18	0	0.41	0.37	0	0	0	0.16	0	0	0.5	0.4	0	0.47	0.34	0.7	0	0.38	0.16	0.66	2	0	0	3	0	1	1	0	1	0	1	0	2	2	0	0	0	1	0
Gh_A01G0763	0	0	0	0	0	0	0	0	0	0	0	0	0	0	0	0	0	0	0	0	0.25	0	0	0	0	0	0	0	0	0	0	0	0	0	0	0	0	0	0	0	0	0	0	0	0	0	0	0	0
Gh_A01G0764	0	0	0	0	0	0	0	0	0	0	0	0	0	0	0	0	0	0	0	0	0.71	0	0	0	0	0	0	0	0	0	0	0	0	0	0	0	0	0	0	0	0	0	0	0	0	0	0	0	0
Gh_A01G0765	0	0	0	0	0.11	0	0.06	0	0	0	0	0	0	0	0	0	0	0	0	0	0	0	0	0	0	0	0	0	0	0	0	0	0	0	2	0	1	0	0	0	0	0	0	0	0	0	0	0	0
Gh_A01G0766	0.09	0	0	0	0	0	0	0	0	0	0	0	0	0	0	0	0	0	0	0	0	0	0	0	0	0	0	0	0.06	0	0.5	0	0	0	0	0	0	0	0	0	0	0	0	0	0	0	0	0	0
Gh_A01G0767	0	0	0.03	0	0.06	0	0	0	0	0	0	0	0	0.03	0.06	0	0	0	0	0.03	0	0	0.07	0.07	0.03	0.04	0	0	0.05	0	0	0	1	0	1.98	0	0	0	0	0	0	0	0	1	2	0	0	0	0
Gh_A01G0768	1.29	1.01	1.14	2.29	1.41	2.28	1.47	1.68	1.8	1.43	1.89	1.61	2.28	2.67	2.49	2.21	1.69	2.17	3.4	2.2	2.98	3.59	2.7	2.29	2.56	2	3.12	1.82	2.32	2.79	31.11	23.69	28.15	53.51	36.07	56.56	37.79	49.82	51.24	25.77	55.53	45.22	60.87	77.7	67.19	61.25	49.88	72.5	94.93
Gh_A01G0769	1	2.58	1.22	1.55	1.6	0.49	0	0.82	0.63	1	0.69	1.51	0.68	0.21	0	0.65	0.41	0	0.43	0.4	0.55	1.11	0.64	0	0.76	0.58	0	0.42	0.54	0.23	4	10	5	6	6.75	2	0	4	3	3	3.33	7	3	1	0	3	2	0	2
Gh_A01G0770	0.91	1.86	1.18	0.94	1.33	1.47	1.42	1.31	0.6	0.81	1.9	0.95	1.55	0.58	1.17	0.61	0.74	0.73	0.7	0.56	0.78	0.62	0.7	0.78	0.54	0.94	1.47	0.68	1.02	0.66	9	18	12	9	14	15	15	16	7	6	23	11	17	7	13	7	9	10	8
Gh_A01G0771	22.15	21.08	20.37	20.63	23.03	21.43	21.65	19.92	21.59	21.19	22.34	22.19	24.32	24.9	25.39	21.58	24.03	23.39	36.28	45.17	29.79	39.13	46.21	42.19	42.08	40.42	41.24	40.99	43.56	36.39	713.49	660.54	672.76	644.36	786.03	711.58	742.36	787.81	823.96	510.46	876.11	831.01	866.53	968.25	916.14	800.4	947.14	1047.05	1354.73
Gh_A01G0772	0.28	0.23	0.28	0.16	0.51	0.29	0.26	0.54	0	0.56	0	0.12	0.36	0.12	0.22	0.24	0.11	0.31	0.05	0.21	0.15	0.04	0.24	0	0.21	0.43	0	0.12	0.2	0	1.99	1.57	2.04	1.12	3.87	2.11	2.02	4.71	0	3	0	1	2.82	1.03	1.8	2.01	1	3.07	0.45
Gh_A01G0773	0	0	0	0	0	0	0	0	0	0	0	0	0	0	0	0	0	0	0	0	0	0	0	0	0	0	0	0	0	0	0	0	0	0	0	0	0	0	0	0	0	0	0	0	0	0	0	0	0
Gh_A01G0774	44.07	44.95	43.41	45.05	43.33	39.42	43.4	43.15	44.26	39.31	45.61	43.84	41.5	43.29	42.93	43.85	45.71	46.08	101.46	111.93	92.89	90.63	85.9	93.82	127.97	118.25	114.56	80.25	99.16	94.95	497.92	494.07	502.76	493.53	518.71	459.19	521.89	598.6	592.5	332.17	627.47	575.91	518.78	590.34	543.3	570.45	631.94	723.63	1328.86
Gh_A01G0775	19.71	18.65	20.24	22.78	20.11	21.82	21.49	19.16	19.2	19.64	20.51	24.06	19.72	18.65	19.03	22.47	23.42	20.61	38.75	39.55	36.44	35.11	33.29	35	39.07	35.49	35.8	32.41	30.83	29.73	270.92	249.41	285.15	303.56	292.75	309.18	314.34	323.24	312.61	201.94	343.18	384.56	299.83	309.34	292.93	355.66	393.88	393.81	617.39
Gh_A01G0776	0	0	0	0	0	0	0	0	0	0	0	0	0	0	0	0	0	0	0	0	0	0	0	0	0	0	0	0	0	0	0	0	0	0	0	0	0	0	0	0	0	0	0	0	0	0	0	0	0
Gh_A01G0777	0.86	0.88	1.12	0.59	0.27	0	0.54	0.7	1.21	1.15	1.18	1.48	0.52	0.48	0.51	0.5	0.23	0	0.25	0.45	0.95	0.25	0.37	1.01	0	0	0	0.72	0	0	3	3	4	2	1	0	2	3	5	3	5	6	2	2	2	2	1	0	1
Gh_A01G0778	0	0	0	0	0	0	0	0	0	0	0	0	0	0	0	0	0	0	0	0	0	0	0	0	0	0	0	0	0	0	0	0	0	0	0	0	0	0	0	0	0	0	0	0	0	0	0	0	0
Gh_A01G0779	0	0	0	0	0	0	0	0	0	0	0	0	0	0.22	0	0	0	0	0	0	0	0	0	0	0	0	0	0	0	0	0	0	0	0	0	0	0	0	0	0	0	0	0	1	0	0	0	0	0
Gh_A01G0780	0	0	0	0	0	0	0	0	0	0	0	0	0	0	0	0	0	0	0	0	0	0	0	0	0	0	0	0	0	0	0	0	0	0	0	0	0	0	0	0	0	0	0	0	0	0	0	0	0
Gh_A01G0781	0	0	0	0	0	0	0	0	0	0	0	0	0.08	0	0	0	0	0	0	0	0	0	0	0	0	0	0	0	0	0	0	0	0	0	0	0	0	0	0	0	0	0	1	0	0	0	0	0	0
Gh_A01G0782	0	0	0	0	0	0	0	0	0	0	0	0	0	0	0	0	0	0	0	0	0	0	0	0	0	0	0	0	0	0	0	0	0	0	0	0	0	0	0	0	0	0	0	0	0	0	0	0	0
Gh_A01G0783	38.73	32.95	43.01	31.78	32.17	28.44	33.23	30.3	27.98	38.67	28.25	37.42	25.77	27.06	27.39	27.72	31.45	22.95	51.45	41.44	49.29	42.6	38.23	42.87	48.62	45.39	45.44	38.46	35.31	45.91	156.75	129.76	178.46	124.73	137.95	118.66	143.16	150.54	134.16	117.07	139.23	176.12	115.39	132.2	124.15	129.17	155.74	129.1	241.39
Gh_A01G0784	6.3	4.88	4.39	5.82	4.67	5.06	6	7.05	6.35	6.15	8.56	6.66	8.24	7.37	8.12	7.12	7.8	8.18	9.86	10.83	10.17	11.77	9.04	9.59	4.27	5.82	6.15	6.59	9.06	5.89	126	95	90	113	99	104.41	127.87	173.14	150.56	92	208.54	154.9	182.49	178	182	164	191	227.43	228.82
Gh_A01G0785	5.5	5.22	4.71	4.38	5.98	5.01	5.56	6.04	5.84	4.9	4.04	4.73	3.54	5.52	3.5	3.84	4.15	3.12	3.45	3.95	4.77	3.68	3.48	4.56	3.62	3.36	2.6	2.52	3.2	2.8	66	61	58	51	76	62	71	89	83	44	59	66	47	80	47	53	61	52	48
Gh_A01G0786	0	0	0	0	0	0	0	0	0	0	0	0	0	0	0	0	0	0	0	0	0	0	0	0	0	0	0	0	0	0	0	0	0	0	0	0	0	0	0	0	0	0	0	0	0	0	0	0	0
Gh_A01G0787	0.08	0.24	0.45	0.63	0.58	0.52	0.36	0.5	0.13	0.92	1.44	1.05	0.07	0.25	0.2	0.86	0.81	0.27	0.4	0.91	0.92	1.95	1.96	1.55	0.58	0.71	0.4	0.9	1.27	1.61	1	3	6	8	8	7	5	8	2	9	23	16	1	4	3	13	13	5	6
Gh_A01G0788	0	1.11	0.21	0.38	0	0.23	0.41	0	0.36	0.33	0.38	0.19	1.17	0.36	0.39	0.23	0.53	0.93	1.15	0.51	1.66	0.19	0.28	0.45	0.66	0.84	1.57	0.59	0.49	0.63	0	5	1	1.72	0	1.08	2	0	2	1.15	2.13	1	6	2	2	1.21	3	6	6.18
Gh_A01G0789	0	0	0	0	0	0	0	0	0	0	0	0	0	0	0	0	0	0	0	0	0	0	0	0	0	0	0	0	0	0	0	0	0	0	0	0	0	0	0	0	0	0	0	0	0	0	0	0	0
Gh_A01G0790	1.42	2.08	0.59	1.88	0.38	1.37	0.76	0.49	1.82	0.54	2.32	0.91	0.32	1.17	0.36	1.05	0	0.49	0.7	0.96	0.67	1.78	1.21	1.13	0.77	1.41	0.63	0	0.29	0.88	7	10	3	9	2	7	4	3	10.65	2	14	5.26	1.76	7	2	6	0	3.35	4
Gh_A01G0791	10.56	9.91	9.19	9.28	10.08	9.83	11.67	10.01	8.56	10.26	10.4	10.09	12.57	12.34	12.89	11.6	13.61	14.11	20.17	24.19	19.69	18.41	18.6	20.69	15.43	18.44	18.42	19.15	19.41	16.21	261.17	238.44	233.12	222.59	264.22	250.65	307.13	303.94	250.91	189.8	313.16	290.25	344.06	368.27	357.15	330.31	411.92	485.21	578.21
Gh_A01G0792	0.65	0.63	0.77	1.33	0.5	0.51	1.07	0.36	0.52	1.05	0.61	0.6	0	0.29	0.47	0.91	0.43	0.82	1.51	0.69	0.67	1.16	0.96	0.33	1.14	0.95	1.55	0.81	0.76	1.25	7.38	7	9	14.68	6	6	13	5	7	9	8.43	8	0	4	6	12	6	13	20
Gh_A01G0793	4.83	4.96	5.47	5.27	4.02	6.82	5.26	5.76	6.04	5.3	5.83	5.8	4.88	5.31	5.07	5.4	3.95	5.52	5.25	6.29	4.91	4.94	3.98	4.52	4.17	4.05	3.25	3.41	3.55	3.26	68	68	79	72	60	99.01	78.81	99.59	100.77	55.79	100	95.01	76	90.24	80	87.54	68	108	85.67
Gh_A01G0794	17.48	17.12	17.29	17.03	16.7	19.58	21.35	19.6	20.25	20.3	21.21	20.51	26.18	24.77	25.99	24.75	24.58	25.26	21.48	24.43	24.17	21.41	24.18	24.3	22.66	24.44	25.04	26.03	26.88	26.44	611.3	582.51	619.64	577.24	618.76	705.89	794.47	841.4	838.7	530.94	902.76	833.71	1012.71	1045.5	1017.79	996.4	1051.68	1227.55	870.62
Gh_A01G0795	0.6	0.41	0.52	0.55	0.69	0.19	0.31	0.11	0.51	0.98	0.22	0	0.06	0	0	0.06	0.05	0.05	0	0	0	0	0	0	0	0	0	0	0.05	0	9	6	8	8	11	3	5	2	9	11	4	0	1	0	0	1	1	1	0
Gh_A01G0796	24.52	26.77	25.55	22.1	18.88	21.44	18.04	18.37	21.42	18.85	13.12	16.17	13.11	9.45	14.81	10.96	11.36	12.22	10.22	6.05	10.86	10.14	11.03	10.74	24.93	25.32	23.17	22.43	24.94	23.7	182.6	194	195.08	159.58	149	164.59	143	168	189	105	119	140	108	85	123.54	94	103.54	126.53	88.27
Gh_A01G0797	0	0	0	0	0	0	0	0	0	0	0	0	0	0	0	0	0	0	0	0	0	0	0	0	0	0	0	0	0	0	0	0	0	0	0	0	0	0	0	0	0	0	0	0	0	0	0	0	0
Gh_A01G0798	0	0	0	0	0	0	0	0	0	0	0	0	0	0	0	0	0	0	0	0	0	0	0	0	0	0	0	0	0	0	0	0	0	0	0	0	0	0	0	0	0	0	0	0	0	0	0	0	0
Gh_A01G0799	28.27	27.78	32.08	35.63	39.28	34.44	26.72	29.47	29.58	32.19	35.47	31.27	18.57	14.93	19.21	27.77	29.64	30.09	32.37	32.07	27.43	38.09	34.05	35.86	32.97	32.02	24.24	35.33	39.84	36.68	405.23	387.46	471.36	495.21	596.44	508.85	407.57	518.66	502.29	345.1	619.06	521.17	294.44	258.28	308.4	458.36	519.88	599.47	537.88
Gh_A01G0800	0.25	0.1	0.29	0.09	0	0.5	0.09	0.08	0.08	0.06	0.28	0.22	0.22	0.25	0.2	0.41	0.12	0.2	0.69	1.32	1.06	0.64	0.48	0.98	0.74	0.73	0.51	0.5	0.58	0.77	5.39	2.1	6.48	2	0	11.26	2	2.24	2.1	1	7.48	5.5	5.41	6.59	5	10.26	3.21	6.07	17.52
Gh_A01G0801	4.98	5.53	4.76	0.51	0	0	5.43	5.11	5.22	0.13	0.33	0.43	9.91	10.9	10.59	0.09	0.24	0.07	9.2	8.67	9.65	0.26	0.32	0.28	5.09	4.25	4.36	0.08	0.36	0.07	50	54	49	5	0	0	58	63	62	1	4	5	110	132	119	1	3	1	107
Gh_A01G0802	7.8	6	6.77	5.66	6.76	7.78	8.75	6.82	7.03	5.34	8.78	6.88	12.11	13.54	11.46	11.1	10.64	9.26	16.76	17.39	14.46	15.3	15.49	16.4	14.46	11.67	13.24	14.61	13.27	13.36	115.28	86.34	102.59	81.1	105.83	118.54	137.66	123.79	123.21	59	158.11	118.25	198.06	241.54	189.75	188.9	192.39	190.32	287.3
Gh_A01G0803	27.21	26.79	26.09	24.93	27.55	28.28	33.66	32.9	30.87	29.96	30.82	29.11	43.73	44.54	46.58	35.32	37.39	43.4	57.9	70.99	49.78	59.44	59.41	58.42	43.75	56.51	61.59	53.91	56.86	53.58	1620.6	1552.33	1592.8	1439.36	1738.04	1736.36	2133.51	2405.41	2178.39	1334.7	2235.19	2015.59	2881.34	3202.13	3107.37	2422.37	2725.02	3592.94	3997.31
Gh_A01G0804	0.76	1.19	1.93	0.65	1.32	0.88	1.04	1.73	0.75	1.79	1.11	0.88	0.9	1.95	0.71	1.31	0.73	1.12	0.6	1.22	1.76	0.76	1.95	2.25	2.22	1.24	2.32	1.11	0.94	1.29	7.88	12	20.52	6.54	14.52	9.39	11.43	22	9.2	13.89	14	10.64	10.29	24.38	8.24	15.62	9.32	16.18	7.2
Gh_A01G0805	0.87	0.45	1.11	1.8	0.91	2.45	0.66	0.92	1.03	1.4	1.64	1.5	1.1	0.29	0.93	1.78	2.42	2.57	3.22	5.93	6.49	3.39	4.91	7.46	3.16	5.86	3.36	5.42	4.92	2.76	10	5	13	20	11	29	8	12.92	14	12	22.92	20	14	4	12	23.51	34	40.91	42.78
Gh_A01G0806	0	0	0	0	0	0	0	0	0	0	0	0	0	0	0	0	0	0	0	0	0	0	0	0	0	0	0	0	0	0	0	0	0	0	0	0	0	0	0	0	0	0	0	0	0	0	0	0	0
Gh_A01G0807	27.4	24.88	26.06	23.73	23.76	28.68	27.06	21	19.71	23.85	24.44	28.06	24.58	31.97	24.29	30.88	27.85	26.16	44.11	39.16	26.39	32.8	37.96	43.7	35.66	42.03	34.1	35.98	31.95	32.28	160.94	142.18	156.93	135.16	147.87	173.68	169.21	151.44	137.19	104.78	174.79	191.63	159.73	226.66	159.8	208.88	200.17	213.62	300.38
Gh_A01G0808	4.6	6.74	5.79	7.9	6.86	5.41	8.73	7.51	6.86	7.8	8.39	9.11	6.31	6.65	7.56	7.85	6.62	8.26	21.26	18.02	24.43	20.61	19.22	18.92	13.4	14.95	10.55	13.92	14.36	13.15	62.04	88.49	80.06	103.35	98.02	75.22	125.42	124.33	109.65	78.69	137.81	142.87	94.2	108.21	114.26	121.91	109.32	154.91	332.5
Gh_A01G0809	5.1	6.16	5.94	7.61	6.66	8.52	8.65	8.27	7.56	7.93	8.99	8.74	11.44	11.82	12.13	10.63	12.48	13.44	18.99	21.69	20.3	18.67	19.03	19.24	16.56	18.95	21.94	18.91	18.82	18.21	184.76	216.91	220.44	267.23	255.24	317.77	333.14	367.52	324.26	214.75	396.27	367.79	458.16	516.69	491.89	443.17	552.73	676.15	796.97
Gh_A01G0810	0	0	0	0.15	0	0	0	0	0.25	0	0	0.41	0	0.12	0	0.13	0.12	0.43	0.26	0.47	0.65	0.39	0	0.45	0.41	0.57	0.15	0.37	0.54	0.32	0	0	0	1	0	0	0	0	2	0	0	3.2	0	1	0	1	1	4	2
Gh_A01G0811	0.7	2.39	3.36	1.06	1.32	3.41	2.81	2.11	2.39	1.56	2.37	2.12	1.56	1.06	1.89	1.01	2.67	0.6	1.96	1.49	2.72	1.32	0.94	1.98	0.7	1.18	1.83	0.28	0.5	0.85	4.19	14	20.74	6.21	8.38	21.13	18	15.57	17	7	17.39	14.81	10.39	7.7	12.75	7	19.65	5	13.7
Gh_A01G0812	34.59	36.21	32.7	39.17	37.59	41.99	43.18	45.92	45.94	40.29	44.09	42.69	57.19	53.4	56.4	51.65	52.15	55.39	45.71	46.51	47.87	39	44.9	41.86	33.16	37.99	40.28	39.63	36.34	39.95	1053.95	1073.17	1021.3	1156.97	1213.37	1318.68	1400.18	1717.54	1658.27	918.02	1635.75	1512.39	1927.81	1963.91	1924.8	1811.89	1944.05	2345.94	1614.24
Gh_A01G0813	0	0.12	0	0.12	0	0	0	0.28	0	0.15	0	0.1	0.05	0	0	0.3	0.09	0.08	0	0.09	0.13	0.2	0	0	0	0	0.12	0	0.33	0	0	1	0	1	0	0	0	3	0	1	0	1	0.5	0	0	3	1	1	0
Gh_A01G0814	44.46	45.27	55.74	44.92	50.9	42.53	44.88	42.17	44.32	41.22	41.06	44.96	32.34	35.55	32.5	36.64	33.56	39.78	47.97	45.25	42.07	47.21	44.97	46.02	41.62	37.53	36.77	39.51	42.21	38.87	532.34	527.32	684.23	521.5	645.7	524.98	571.92	619.88	628.63	369.17	598.59	625.93	428.34	513.81	435.91	505.18	491.72	662.13	665.73
Gh_A01G0815	6.96	8.47	7.22	8.9	9.8	6.8	9.31	8.64	7.45	10.54	9.04	9.29	11.96	15.29	12.12	11.73	12.34	12.5	16.28	14.96	19.2	15	16.69	13.23	12.44	14.35	12.2	13.69	13.15	12.45	56.72	67.13	60.33	70.32	84.61	57.15	80.73	86.43	71.91	64.26	89.71	88.06	107.88	150.41	110.61	110.04	123.06	141.63	153.86
Gh_A01G0816	9.26	6.66	7.14	7.09	4.68	5.94	5.13	4.91	5.39	5.67	4.01	4.73	3.57	6.11	5.57	5.05	6.24	4.57	6.64	9.8	11.5	9.34	6.38	7.55	8.48	8.19	8.02	5.34	9.33	6.29	95	66.45	75.08	70.53	50.88	62.79	56.04	61.82	65.54	43.47	50.09	56.37	40.49	75.69	64	59.6	78.35	65.16	78.92
Gh_A01G0817	2.28	2.9	2.4	3.8	3.68	3.21	3.42	2.48	2.65	3.6	3.12	3.25	1.95	1.57	1.82	2.19	3.63	2.59	3.25	4.45	5.29	4.39	3.6	5.07	2.35	2.91	2.88	2.56	3.2	2	30.83	38.19	33.3	49.78	52.75	44.7	49.25	41.11	42.46	36.43	51.32	51.03	29.11	25.67	27.63	34.03	60.1	48.74	50.91
Gh_A01G0818	50.41	54.86	56.28	44.13	42.43	34.98	51.05	41.04	39.88	43.39	44.03	43.83	21.51	24.5	16.49	26.93	23.38	17.99	27.53	20.34	17.37	26.95	21.76	21.76	19.79	23.3	23.54	23.21	18.97	23.67	209.68	222	240	178	187	150	226	209.61	196.55	135	223	212	99	123	76.83	129	119	104	132.75
Gh_A01G0819	1.02	1.38	2.04	0.12	0.88	0.42	0.4	1.55	1.67	0.85	0.68	0.71	0.45	0.31	0.33	0.83	0.53	0.24	0.42	0.65	0.6	1.16	0.52	0.65	1.48	1.2	1.46	1.88	1.78	1.04	10.5	13.85	21.53	1.25	9.6	4.5	4.4	19.62	20.4	6.55	8.57	8.5	5.14	3.92	3.86	9.85	6.67	3.46	5
Gh_A01G0820	2.44	1.61	1.39	0.87	0.52	0.6	1.42	0.95	2.61	0.51	0.9	0.91	3.3	2.48	3.65	1.2	1.92	1.98	3.18	4.06	2.95	2.91	3.07	3.94	4.5	5.06	3.41	4.82	3.38	3.64	50.65	32.55	29.55	17.49	11.41	12.87	31.46	24.3	64.32	7.89	22.73	21.91	75.86	62.35	84.97	28.77	48.78	57.21	76.75
Gh_A01G0821	7.49	9.43	6.58	7.49	4.42	4.9	6.69	6.86	8.69	6.01	5.08	7.41	4.4	3.41	5.18	5.69	6.12	3.5	5.33	5.63	4.74	4.63	5.05	4.47	2.28	3.49	3.9	2.67	4.07	3	40	49	36	38.76	25	27	38	45	55	24	33	46	26	22	31	35	40	26	33
Gh_A01G0822	0.25	0.32	0.12	0.19	0.18	0.18	0.18	0.2	0.11	0.25	0.2	0.43	0.11	0.12	0.06	0.32	0.15	0.04	0.97	1.13	1.3	0.8	0.44	0.35	0.47	0.72	0.32	0.26	0.27	0.27	4	5	2	3	3	3	3	4	2	3	4	8	2	2.42	1	6	3	1	18
Gh_A01G0823	0.62	0.64	0.6	0.16	0.15	1.05	0.73	1.01	0.78	0.62	0.38	1.46	0.7	0.26	0.41	0.94	0.13	0.33	3.2	2.81	4.08	3.28	2.68	2.5	1.06	1.2	2.26	1.95	1.68	2.37	4	4	4	1	1	7	5	8	6	3	3	11	5	2	3	7	1	3	24
Gh_A01G0824	0	0	0	0	0	0	0	0	0	0	0	0	0	0	0	0	0	0	0	0	0	0	0	0	0	0	0	0	0	0	0	0	0	0	0	0	0	0	0	0	0	0	0	0	0	0	0	0	0
Gh_A01G0825	1.31	2.24	3.28	1.91	2.62	0.85	3.9	2.59	1.84	2.63	3.94	3.38	3.83	1.76	1.47	3.03	6.61	4.23	15.35	9.22	12.36	11.78	12.12	12.53	13.27	12.88	7.43	9.49	12.36	10.67	6	10	15.4	8.48	12.73	4	19	14.54	10	9	22	18	19.43	9.72	7.54	16	37.07	26.95	81.51
Gh_A01G0826	0.16	0	0.08	0	0.07	0.15	0.37	0.13	0.07	0	0	0.07	0	0	0.07	0	0	0.06	0	0.06	0.09	0	0	0.22	0.18	0	0	0.07	0.28	0	2	0	1	0	1	2	5	2	1	0	0	1	0	0	1	0	0	1	0
Gh_A01G0827	7.95	7.37	6.85	9.78	8.7	9.22	9.1	9.68	9.59	11.29	10.15	8.73	12.82	11.53	11.76	12.68	11.89	12.13	10.89	9.71	9.9	8.16	9.71	9.15	10.63	10.04	11.09	8.65	9.03	9.99	197.7	178.24	174.69	235.8	229.34	236.41	240.93	295.5	282.53	210.08	307.45	252.37	352.74	346.06	327.72	363.22	361.83	419.27	313.9
Gh_A01G0828	0	0.08	0	0.09	0.23	0.08	0.07	0.13	0.2	0.12	0.26	0.21	0.07	0.13	0	0.07	0.13	0.12	0.16	0.28	0	0.08	0.05	0.11	0.34	0	0	0.07	0	0.12	0	1	0	1.15	3.12	1	1	2	3	1.14	4	3.18	1	2	0	1	2	2.12	2.4
Gh_A01G0829	18.77	17.11	19.71	17.73	15.65	16.9	18.55	19.17	18.65	16.05	16.28	18.47	21.44	20.24	17.89	17.74	20.54	19.37	13.93	14.57	17.49	13.86	13.48	16.3	21.57	17.88	16.82	15.74	16.26	18.25	202.04	179.21	217.46	185.02	178.48	187.57	212.57	253.39	237.79	129.24	213.44	231.19	255.37	262.92	215.75	219.89	270.55	289.86	173.87
Gh_A01G0830	2.94	4.31	4.48	5.31	4.43	4.65	5.07	3.92	2.53	4.54	2.95	4.99	1.45	2.65	1.07	2.78	1.47	2.44	3.1	3.32	6.38	3.35	2.09	5.33	3.66	2.79	1.46	1.72	2.98	2.98	14.7	21	23	25.74	23.48	24	27	24.1	15	17	18	29	8	16	6	15.99	9	17	18
Gh_A01G0831	2.53	3.06	3.89	5.67	3.64	4.71	3.64	4.22	3.69	6.06	5.53	5.27	4.23	3.88	3.79	6.21	7.79	7.13	5.04	6.06	5.33	6.56	7.27	6.24	5.18	6.45	5.26	5.62	6.47	5.73	41.3	48.57	65.01	89.56	62.86	79.13	63.17	84.41	71.28	73.94	109.78	99.93	76.35	76.33	69.29	116.58	155.35	161.67	95.25
Gh_A01G0832	11.57	11.42	9.64	9.84	8.95	11.71	11.52	13.35	11.95	11	12.27	11.71	16.71	17.54	15.78	16.13	15.35	16	17.33	19.09	21.59	15.93	16.05	18.04	14.74	12.86	14.38	13.6	12.34	14.03	264.13	253.54	225.59	217.72	216.35	275.5	279.75	374.12	323.12	187.82	341.05	310.69	421.98	483.27	403.43	423.96	428.64	507.66	458.45
Gh_A01G0833	9.06	8.51	7.89	7.58	8.65	8.62	8.4	7.41	10.76	9.39	7.75	7.54	8.77	9.32	8.02	5.17	9.34	7.34	14.82	12.19	16.94	16.36	12.11	16.04	12.65	11.93	14.82	12.02	14.56	16.41	54.76	50	48.86	44.39	55.35	53.68	54	55	77	42.44	57	53	58.61	68	54.28	36	69.04	61.69	103.84
Gh_A01G0834	16.56	15.33	14.41	15.48	16.47	17.26	16.08	15.92	17.3	19.29	18.48	19.12	23.52	22.69	21.63	20.14	21.19	23.08	26.55	29.78	26.1	29.45	29.76	29.07	26.57	25.46	24.53	25.33	28.19	26.91	486.71	438.6	434.36	441.33	512.87	522.96	503	574.6	602.55	424.1	661.6	653.75	764.89	805.03	712.41	681.74	762.16	943.31	904.84
Gh_A01G0835	0.55	0.73	1.17	0.19	0	0.73	0.77	0.34	0	0.29	0.57	0.26	0.77	1.26	0.84	1.24	0.7	0.89	2.22	1.42	0.7	1.01	2.5	1.52	1.54	1.36	1.04	1.48	1.41	1.65	3.8	4.92	8.31	1.29	0	5.22	5.66	2.89	0	1.48	4.78	2.09	5.9	10.58	6.54	9.88	5.92	8.61	17.86
Gh_A01G0836	0	0	0	0	0	0	0	0	0	0	0	0	0	0	0	0	0	0	0	0	0	0	0	0	0	0	0	0	0	0	0	0	0	0	0	0	0	0	0	0	0	0	0	0	0	0	0	0	0
Gh_A01G0837	0	0	0	0	0	0	0	0	0	0	0	0	0	0	0	0	0	0	0	0	0	0	0	0	0	0	0	0	0	0	0	0	0	0	0	0	0	0	0	0	0	0	0	0	0	0	0	0	0
Gh_A01G0838	264.93	265.44	262.7	233.27	217.55	206.39	231.86	229.18	211.22	229.82	227.08	245.53	187.71	217.19	185.35	225.16	223.05	186.68	335.04	277.88	221.99	309.02	311.03	285.49	298.52	293.97	266.94	293.89	249.82	272.18	1854.02	1807.25	1884.76	1582.87	1613	1489	1727	1969.16	1751.27	1203	1935	1998	1453.37	1834.7	1453	1814.38	1910	1816	2717.99
Gh_A01G0839	0	0	0.26	0	0.87	0.9	0.12	0	0	0.35	0.46	0.23	0	0	0	1.03	0.86	0.38	0	0.31	0	0	0.34	0	0.2	0	0.14	1	0.6	1.06	0	0	2	0	7	7	1	0	0	2	4.28	2	0	0	0	9	8	4	0
Gh_A01G0840	4.77	2.92	3.27	3.72	3.89	4.5	3.63	1.89	5.11	2.24	1.69	4.55	5.01	7.58	5.41	5.6	6.43	9	1	1.12	1.28	5.58	3.48	4.34	1.08	1.5	1.07	5.62	2.61	4.14	37	22	26	28	32	36	30	18	47	13	16	41	43	71	47	50	61	97	9
Gh_A01G0841	0.14	0.76	0.42	1.16	0.75	0.63	0.06	0.34	0.49	0.89	0.69	1.36	0.12	0.05	0.15	0.21	0.35	0.4	0.05	0.15	0.07	0.31	0.12	0.28	0.09	0.05	0	0.05	0.31	0.09	2.25	12	7	18.21	12.86	10.5	1	6.67	9.43	10.77	13.54	25.56	2.22	1	2.8	4	7	9	1
Gh_A01G0842	6.75	7.17	6.01	9.9	8.51	10.32	6.59	5.92	7.12	10.76	10.2	10.2	11.01	9.65	10.27	13.61	14.71	13.48	12.74	12.34	14.59	12.25	12.81	12.67	11.86	12.84	15.74	15.18	10.27	9.96	74.79	77.29	68.24	106.32	99.79	117.82	77.7	80.54	93.45	89.13	137.59	131.38	134.86	129.04	127.33	173.56	199.27	207.56	163.53
Gh_A01G0843	6.13	6.22	5.73	9.47	11.98	9.83	6.58	6.42	6.02	9.65	13.05	10.81	6.3	6.97	7.08	10.81	10.99	11.18	9.63	12.13	12.48	13.73	16.59	12.1	6.11	7.01	8.99	11	11.75	11.65	219.55	216.9	210.63	329	454.98	363.15	250.92	282.57	255.38	258.55	569.21	450.55	249.6	301.3	284.33	445.94	481.92	556.88	399.9
Gh_A01G0844	7.62	9.06	9.36	19.92	14.49	17.87	10.87	12.57	10.53	15.71	24.41	19.62	21.54	18.94	18.25	25.1	30.41	31	12.22	16.17	16.91	9.42	9.98	10.51	7.84	7.07	7.8	5.09	7.64	7.22	194.34	224.71	244.6	492.34	391.22	469.61	295.05	393.31	318.07	299.62	757.75	581.51	607.38	582.63	521.23	736.68	948.53	1098.46	361.14
Gh_A01G0845	216.1	254.45	251.02	217.94	227.14	209	198.23	215.72	227.73	202.11	208.47	217.4	212.82	219.96	207.15	198.14	229.22	250	305.83	368.6	340.61	333.63	316.28	318.17	293.8	267.39	258.88	257.03	252.45	251.34	2994.34	3430.07	3565.68	2928.01	3334.4	2985.41	2923.44	3669.74	3738.42	2094.61	3517.23	3502.74	3262.47	3678.84	3215.08	3161.21	3886.21	4815.04	4912.29
Gh_A01G0846	3.21	3.21	3.36	0.33	1.13	1.24	2.18	0.91	2.23	0.32	0.33	1.02	1.37	2.39	2.22	0.28	0.2	0.4	1.87	2.28	3.79	0.71	0.82	0.56	2.26	0.93	2.75	2.09	0.29	0.18	40	39	43	4	15	16	29	14	33	3	5	14.86	18.9	36	31	4	3	7	27
Gh_A01G0847	0	0	0	0	0	0	0	0	0	0	0	0	0	0	0	0	0	0	0	0	0	0	0	0	0	0	0	0	0	0	0	0	0	0	0	0	0	0	0	0	0	0	0	0	0	0	0	0	0
Gh_A01G0848	0.17	0	0.08	0.35	0.32	0.16	0.24	0.14	0.14	0.22	0	0.36	0	0.14	0.3	0.07	0.21	0	0.07	0.26	0	0	0.21	0.41	0.13	0.32	0	0.07	0.12	0.18	2	0	1	4	4	2	3	2	2	2	0	5	0	2	4	1	3	0	1
Gh_A01G0849	13.84	14.31	11.58	13.9	12.06	12.45	9.71	9	9.58	14.05	11.64	16.42	9.19	9.71	8.42	9.73	5.98	7.23	21.93	14.63	19.86	18.59	15.57	17.32	25.31	19.66	19.48	19.1	13.31	16.04	51.75	52.05	44.38	50.38	47.75	47.99	38.63	41.31	42.43	39.29	52.97	71.36	38	43.83	35.24	41.86	27.33	37.58	95.02
Gh_A01G0850	2.56	1.55	2.35	2.64	3.23	3.22	1.84	2.82	2.69	1.41	2.23	3.5	2.73	2.65	2.69	1.96	4.16	1.84	6.37	4.35	6.74	3.19	5.71	5.15	5.94	4.68	6.12	4.3	5.41	3.74	17	10	16	17	22.73	22	13	23	21.15	7	18	27	20	21.25	20	15	33.79	17	49
Gh_A01G0851	4.32	4.46	2.8	3.86	5.32	4.1	4.26	4.88	3.32	4.89	4.84	3.55	3.45	3.17	4.36	4.01	3.64	4	8.8	9.68	9.27	8.72	8.15	10.22	7.97	6.64	7.96	6.48	6.9	8.11	55.77	55.97	37.07	48.25	72.73	54.48	58.46	77.37	50.7	47.2	76.01	53.23	49.29	49.38	62.98	59.62	57.4	71.7	131.67
Gh_A01G0852	8.82	8.36	8.03	9.44	8.37	11.4	8.49	8.43	8.36	8.63	11.94	9.48	8.81	10.22	9.61	8.3	7.84	8.92	5.34	6.02	5.82	6.6	6.82	6.11	4.21	4.37	5.36	5.1	5.85	4.9	175.35	161.68	163.6	181.95	176.23	233.46	179.65	205.58	196.7	128.24	288.86	219.08	193.73	245.06	214.01	189.97	190.64	246.34	123.09
Gh_A01G0853	44.89	46.39	47.14	47.31	43.76	44.12	45.93	47.55	48.05	42.83	45.82	43.93	48.6	45.06	46.65	47.04	45.21	47.17	69.61	73.63	62.14	63.06	61.11	63.58	53.17	53.57	54.91	47.92	49.27	50.48	1131.6	1137.9	1218.43	1156.57	1168.78	1146.62	1232.45	1471.83	1435.28	807.71	1406.45	1287.74	1355.42	1371.17	1317.37	1365.58	1394.61	1653.08	2034.2
Gh_A01G0854	0	0	0	0	0	0	0	0	0	0	0	0	0	0	0	0	0	0	0	0	0	0	0	0	0	0	0	0	0	0	0	0	0	0	0	0	0	0	0	0	0	0	0	0	0	0	0	0	0
Gh_A01G0855	0	0	0	0	0.1	0	0.1	0.09	0	0	0	0	0	0	0	0	0	0	0	0	0	0	0	0	0	0	0	0	0	0	0	0	0	0	1	0	1	1	0	0	0	0	0	0	0	0	0	0	0
Gh_A01G0856	1.83	1.33	1.34	2.49	1.85	2.97	2.39	2.47	2.51	3.03	2.71	2.76	2.41	2.2	2.66	2.87	2.73	2	4.86	7.31	6.17	5.94	6.75	5.14	3.22	4.27	3.78	4.2	4.62	4.65	41.97	29.68	31.67	55.45	45	70.49	58.46	69.85	68.41	52.02	75.82	73.88	61.4	60.99	68.45	75.86	76.73	63.88	129.49
Gh_A01G0857	10.08	12.65	7	11.22	13.15	12.86	11.31	12.6	12.12	12.99	11.57	12.84	11.93	12.68	13.38	10.27	12.86	13.37	23.18	25.63	25.9	22.37	18.66	22.78	19.42	20.34	19.14	18.74	19.11	20.68	95.44	116.6	68	103	132	125.52	114	146.51	136	92	133.49	141.46	125	145	142	112	149	176	254.48
Gh_A01G0858	9.19	8.57	8.32	9.94	9.93	9.77	9.19	10.67	10.49	11.11	9.98	10.63	10.13	8.78	9.18	12.35	9.86	10.15	11.6	10.35	11.43	14.04	14.65	11.33	8.56	8.57	8.4	11.16	10.5	9.46	149.34	135.4	138.5	156.53	170.88	163.62	158.95	212.76	201.9	135.02	197.45	200.79	182.01	172.17	166.96	231.07	195.9	229.2	218.48
Gh_A01G0859	0.19	0.34	0.34	0.69	0.32	0.26	0.08	0.34	0.14	0	0.24	0	0.68	0.21	0.5	0.1	0.41	0.12	0.3	0.28	0.11	0.69	0.34	0.63	0.76	1.26	1.16	1.31	0.43	0.18	2.22	4	4.21	8	4	3.15	1	5	2	0	3.45	0	9	3	6.67	1.31	6	2	4.17
Gh_A01G0860	1.34	1.07	0.32	0.67	1.3	0.55	1.03	1.22	0.83	1.01	0.7	1.01	0.33	0.24	0.42	0	0.07	0.41	0.41	0.28	0.47	0.22	0.41	0.79	0.7	0.65	1.51	0.45	0.4	0.28	15.81	12.21	3.85	7.65	16.26	6.71	12.92	17.57	11.53	8.88	9.99	13.82	4.29	3.42	5.5	0	1.04	6.65	5.53
Gh_A01G0861	105.85	66.53	74.04	62.07	75.61	59.36	38.05	39.11	39.3	68.82	34.29	42.32	13.69	15.68	13.18	25.97	17.01	12.25	7.84	2.1	3.33	17.71	16.76	23.64	43.85	38.74	42.58	49.89	45.48	59.45	279.65	171	200.52	159	211.64	161.66	107	126.86	123	136	110.29	130	40	50	39	79	55	45	24
Gh_A01G0862	0	0	0	0	0	0	0	0	0.1	0	0	0.05	0	0	0	0.21	0	0	0	0.53	0.13	0	0	0	0.09	0.09	0	0	0.17	0	0	0	0	0	0	0	0	0	1	0	0	0.5	0	0	0	2	0	0	0
Gh_A01G0863	0.2	0.26	0.65	0.54	0.49	0.78	0.72	1.12	0.72	0.96	0.63	0.55	1.03	0.95	1.02	0.25	1.13	0.75	0.49	0.26	0.58	0.14	0.31	0.28	0.73	0.33	0.55	0.6	0.45	0.56	4.27	5.25	14.05	11	11	17	16	29	18	15.08	16	13.39	24	24	24	6	29	22	12
Gh_A01G0864	14.15	15.63	13.54	17.09	17.39	14.82	14.35	16.06	13.28	14.2	17.98	17.28	16.58	11.63	12.88	15.29	15.02	17.03	17.32	15.88	17.63	22.58	19.04	17.89	15.75	16.37	16.91	21.25	18.77	15.26	278.31	299.26	273.14	326.06	362.57	300.66	300.48	387.97	309.55	208.89	430.83	395.34	360.87	276.3	283.77	346.42	361.67	465.67	395.02
Gh_A01G0865	3.7	2.1	1.87	2.5	2.52	2.97	2.52	2.91	2.05	2.39	3.25	2.19	2.31	2.64	2.39	0.55	1.15	2.02	0.77	0.61	1.26	0.23	0.74	0.81	0.97	0.79	1.06	0.64	0.55	1.12	29	16	15	19	20.95	24	21	28	19	14	31	20	20	25	21	5	11	22	7
Gh_A01G0866	2.86	2.69	1.46	3.46	4.7	3.5	6.31	5.88	5.46	7.65	5.72	5.46	4.61	5.46	5	5.29	3.76	4.39	4.4	3.05	4.38	4.06	2.48	4.1	4.74	2.51	1.04	2.09	2.61	2.18	23	21	12	27	40	29	54	58	52	46	56	51	41	53	45	49	37	49	41
Gh_A01G0867	0	0	0	0	0	0	0	0	0.27	0	0	0	0	0	0	0	0	0	0	0	0.18	0	0	0	0.37	0.5	0.17	0.54	0.12	0.35	0	0	0	0	0	0	0	0	2	0	0	0	0	0	0	0	0	0	0
Gh_A01G0868	0	0	0	0	0	0	0	0	0	0	0	0	0	0	0	0	0	0	0	0	0	0	0	0	0	0	0	0	0	0	0	0	0	0	0	0	0	0	0	0	0	0	0	0	0	0	0	0	0
Gh_A01G0869	0	0	1.17	0	0	0	0	0.65	0	0.53	0	0	0	0.33	0	0.35	0	0	0.34	0	0.88	0	0.51	0	0.61	0.62	0	0	0	0	0	0	3	0	0	0	0	2	0	1	0	0	0	1	0	1	0	0	1
Gh_A01G0870	0.06	0.13	0.19	0.27	0.61	0.31	0.18	0.21	0	0.26	0.21	0.28	0.76	0.59	0.29	0.39	0.21	0.28	0.28	0	0	0.28	0.08	0.32	0.25	0.1	0.27	0.32	0.14	0.19	1	2	3	4	10	5	3	4	0	3	4	5	13	11	5	7	4	6	5
Gh_A01G0871	325.24	296.05	295.18	303.01	330.41	305.4	154.14	142.94	216.13	329.86	217.24	240.93	95.02	91.26	88.39	234.56	166.98	163.02	39.22	29.27	19.77	111.36	174.16	137.46	194.17	205.95	174.63	358.42	294.22	322.4	1809.91	1602.81	1684	1635	1948	1752	912.96	976.63	1424.95	1373	1472	1559	585	613	551	1503	1137	1261	253
Gh_A01G0872	19.64	22.99	22.99	37.09	35.89	32.84	18.13	20.77	19.7	31.79	37.89	41.37	37.69	38.91	29.11	46.61	46.67	48.51	23.38	19.24	17.6	28.05	31.97	30.28	18.37	20.29	23.03	28.58	29.2	25.3	214.69	244.53	257.71	393.19	415.74	370.14	210.99	278.8	255.16	259.95	504.36	525.95	455.87	513.55	356.48	586.79	624.4	737.25	296.34
Gh_A01G0873	18.21	17.33	16.28	22.5	19.56	24.27	20.01	20.56	20.27	22.18	26.09	26.89	27.72	24.14	25.54	28.58	29.95	27.78	11.84	16.94	16.31	16.32	16.71	19.92	12.84	13.25	12.06	15.63	16.08	14.01	277.33	256.87	254.19	332.3	315.72	381.19	324.37	384.52	365.79	252.69	483.99	476.37	467.17	443.81	435.72	501.28	558.22	588.3	209.12
Gh_A01G0874	16.66	18.27	17.24	14.84	14.13	17.34	18.02	14.97	17.87	13.93	18.57	18.79	23.57	24.3	22.57	20.17	22.72	22.21	26.21	31.36	30.38	25.91	26.05	27.45	27.1	20.79	26.3	23.88	22.21	21.41	366.25	390.58	388.34	316.21	329.01	392.99	421.46	403.94	465.34	228.92	496.91	480.21	573.13	644.78	555.67	510.38	611.01	678.59	667.84
Gh_A01G0875	0.32	0.28	0.19	0.12	0.37	0.33	0.27	0.53	0.29	0.19	0.14	0.25	0.42	0.49	0.3	0.38	0.12	0.19	0.25	0.28	0.32	0.04	0.28	0.13	0.37	0.26	0.61	0.2	0.41	0.25	6.67	5.63	4	2.4	8	7	6	13.41	7	3	3.6	6	9.64	12.31	7	9	3	5.33	6
Gh_A01G0876	3.1	3.14	3.27	2.85	3.81	2.62	2.59	3.1	3.41	4.34	3.37	3.44	1.72	1.95	1.06	0.73	0.85	1.53	2.89	2.05	3.23	2.43	1.86	2.04	2.04	1.56	1.97	1.28	1.65	1.02	62.3	61.45	67.56	55.55	81.31	54.41	55.5	76.48	81.23	65.39	82.54	80.57	38.26	47.45	23.86	16.99	20.96	42.74	67.33
Gh_A01G0877	19.21	19.76	11.25	18.25	15.69	16.21	13.43	12.54	14.55	13.45	16.22	24.68	11.5	15.49	10.01	11.76	17.97	12.99	8.94	5.95	8.84	6.64	9.44	14.82	21.71	22.94	11.79	14.59	12.63	13	112.3	112.39	67.43	103.43	97.16	97.66	83.54	90	100.75	58.81	115.45	167.78	74.36	109.32	65.52	79.17	128.55	105.57	60.55
Gh_A01G0878	0.38	0.2	0	0	0	0	0	0.16	0	0	0	0	0	0	0	0	0	0	0	0	0	0	0	0	0	0	0	0.16	0	0	2	1	0	0	0	0	0	1	0	0	0	0	0	0	0	0	0	0	0
Gh_A01G0879	22.25	18.16	14.44	20.15	20.54	19.49	16.53	14.06	13.57	16.65	16.54	17.31	16.24	18.87	13.76	15.37	15.54	14.53	16.16	14.55	17	18.82	15	16.06	15.45	12.08	9.39	14.32	13.33	14.96	129.47	102.81	86.1	113.64	126.61	116.87	102.33	100.41	93.5	72.45	117.2	117.13	104.56	132.52	89.7	102.93	110.64	117.47	109
Gh_A01G0880	3.33	2.7	3.19	3.16	3.53	2.54	3.32	3.7	2.12	4.15	3.96	3.47	4.07	4.25	4.96	3.73	3.46	4.04	5.33	5.18	5.62	4.95	4.48	5.2	6.79	5.47	5.21	4.65	4.85	4.54	79.14	62.42	77.87	72.93	88.95	62.32	83.91	108.01	59.85	73.75	114.53	96.06	107.01	121.9	132.12	102.08	100.55	133.39	147.01
Gh_A01G0881	0.73	0.58	0.48	0.42	1.38	0.79	0.46	0.66	0.14	0.96	0.87	1.12	1.03	0.94	0.87	0.78	0.86	1.23	1.28	1.09	1.52	1.72	1.4	1.48	1.8	1.83	1.44	2.21	2.06	2.43	9	7	6	5	18	10	6	10	2	8.83	13	16	14	14	12	11	13	21	18.28
Gh_A01G0882	9.05	8.45	7.72	9.48	8.08	9.63	8.76	8.08	6.11	11.29	11.41	10.64	6.31	6.98	5.52	8.6	8.25	7.71	14.67	18.39	16.4	16.24	14.63	12.64	15.46	14.36	11.08	11.61	14.8	14.87	123.86	112.54	108.39	125.78	117.12	135.91	127.68	135.8	99.1	115.54	190.24	169.36	95.52	115.35	84.66	135.6	138.14	146.72	232.7
Gh_A01G0883	1.16	1.35	0.83	1.35	1.25	1	0.36	0.8	0.98	0.72	0.89	1.06	1.02	0.99	1.03	1.54	1.14	1.04	0.53	0.85	0.68	0.82	0.59	1.32	1	1.92	2.01	2.36	2.29	2.81	15	17	11	17	17.19	13.33	5	12.77	15	7	14	16	14.59	15.55	15	23	18	18.66	8
Gh_A01G0884	178.77	187.69	179.22	167.97	172.22	154.66	172.38	153.4	162.28	158.94	168.51	182.15	147.45	157.51	150.5	148.27	155.41	150.84	154.43	168.26	124.03	147.25	163.63	143.86	146.09	156.94	140.74	151.28	141.51	130.4	1266.12	1293.27	1301.3	1153.53	1292.31	1129.26	1299.44	1333.88	1361.68	841.98	1453.18	1500.11	1155.38	1346.57	1193.99	1209.14	1346.86	1485.04	1267.91
Gh_A01G0885	12.64	6.92	11.53	11.88	9.05	8.43	10.83	8.11	6.73	9.03	5.62	8.28	5.38	6.6	6.89	4.24	5.97	4.54	7.27	7.11	8.27	7.11	7.18	7.89	6.1	8.68	6.2	6.55	4.54	9.23	78.48	41.8	73.44	71.56	59.53	53.95	71.57	61.84	49.51	41.94	42.52	59.82	37	49.48	47.94	30.3	45.38	39.24	52.37
Gh_A01G0886	0	0	0	0	0.09	0	0	0.08	0	0	0	0	0	0	0	0	0	0.07	0	0	0	0	0	0	0	0	0	0	0	0	0	0	0	0	1	0	0	1	0	0	0	0	0	0	0	0	0	1	0
Gh_A01G0887	14.03	13.58	16.43	16.6	16.76	16.76	15.35	21.39	18.25	13.14	14.25	20.22	22.91	23.7	24.6	20.04	19.94	20.62	28.02	26.05	27.73	22.3	20.66	24.03	17.23	17.29	18.64	17.67	19.46	18.32	207	195	248.53	237.53	262	255	241	387.58	319	145	256	347	374	422.16	406.61	340.54	359.98	423	479.23
Gh_A01G0888	0.59	0.2	0	0	0.19	0.19	0	0.16	0.17	0	0	0	0.18	0	0	0	0	0	0	0	0.22	0	0	0	0.15	0	0	0	0	0	3	1	0	0	1	1	0	1	1	0	0	0	1	0	0	0	0	0	0
Gh_A01G0889	0.13	0.13	0	0	0	0.37	0	0.21	0.22	0	0.32	0.22	0.12	0.21	0.46	0	0	0.09	0	0.1	0.14	0.11	0.08	0	0.29	0.45	0.54	0.22	0	0.09	1	1	0	0	0	3	0	2	2	0	3	2	1	2	4	0	0	1	0
Gh_A01G0890	160.23	175.78	184.4	94.92	119.2	96.83	141.55	142.1	143.64	130.62	102.93	105.4	134.24	130.64	111.99	99.8	92.76	79.74	39.2	27.19	32.89	35.72	38.74	36.05	61.52	53.19	54.79	51.09	50.62	54.82	1562.68	1667.82	1843.69	897.63	1231.64	973.56	1469.36	1701.46	1659.7	952.86	1222.25	1195.22	1448.42	1537.88	1223.4	1120.65	1106.95	1080.95	443.17
Gh_A01G0891	0.53	0.84	1.27	0.65	0.81	0.19	0.63	0.55	0.28	2.74	0.51	0.37	0.17	0.31	0.13	0.08	0.12	0.33	0	0	0.21	0	0	0.03	0.04	0.04	0	0.24	0.03	0.07	11	17	26.96	13	17.82	4	14	14	7	42.5	13	9	4	7.66	3	2	3	9.39	0
Gh_A01G0892	4.59	5.22	5.5	2.93	4.55	3.04	4.88	3.59	3.1	4.53	2.93	3.68	4.6	5.15	2.96	4.23	2.59	2.24	5.54	4.12	6.97	4.68	3.85	4.08	2.96	3.35	4.04	3.95	4.26	4.85	101.99	112.74	125.11	63.02	107.06	69.68	115.4	98	81.5	75.17	79.1	95.07	113.03	138.08	73.53	108.09	70.43	69.14	142.51
Gh_A01G0893	0	0	0	0.29	0	0.14	0	0	0	0	0	0.12	0	0	0	0.12	0.12	0.2	0	0	0	0	0	0	0	0	0	0.36	0	0	0	0	0	2	0	1	0	0	0	0	0	1	0	0	0	1	1	2	0
Gh_A01G0894	0	0	0	0	0.04	0	0	0	0	0	0	0.04	0	0.04	0	0	0.03	0	0.18	0.03	0.05	0	0	0	0.03	0	0	0	0.06	0	0	0	0	0	1	0	0	0	0	0	0	1	0	1	0	0	1	0	5
Gh_A01G0895	0	0	0	0	0	0	0	0	0	0	0	0	0	0	0	0	0	0	0	0	0	0	0	0	0	0	0	0	0	0	0	0	0	0	0	0	0	0	0	0	0	0	0	0	0	0	0	0	0
Gh_A01G0896	7.08	5.75	6.77	3.87	7.09	3.64	4.07	3.82	5.81	9.63	3.82	5.81	1.51	0.82	0.65	1.72	1.25	1.88	0.56	1.16	1.61	0.92	2.14	0.75	1.71	1.38	1.41	0.99	1.71	1.07	67.9	53.59	66.56	36	72	36	41.55	45	66	69	44.57	64.71	16	9.44	7	19	14.63	25	6.26
Gh_A01G0897	13.3	12.47	10.11	7.53	10.83	7.77	8.86	7.85	8.64	11.66	8.9	5.98	4.86	6.73	5.68	5.76	4.69	6.85	4.88	6.8	4.92	8.53	6.65	8.93	10.68	7.28	7.49	8.15	7.04	7.22	112.93	103	88	62	97.37	68	80	81.76	86.86	74	92	59	45.62	69	54	56.33	48.7	80.8	48
Gh_A01G0898	37.92	31.75	28.68	12.96	26.34	16.12	21.62	22.04	23.02	33.9	18.9	27.67	1.93	4.24	2.66	5.18	3.83	2.45	4.41	2.53	4.45	6.21	4.92	5.83	3.9	3.8	2.44	3.93	4.78	5.59	178	145	138	59	131	78	108	127	128	119	108	151	10	24	14	28	22	16	24
Gh_A01G0899	3.18	3.5	2.83	2.97	3.75	1.73	2.97	2.84	1.82	1.38	2.84	2.98	2.75	2.36	1.34	1.38	1.45	2.22	4.66	3.18	2.71	3.47	3.37	4.14	1.51	2.13	2.26	2.46	2.99	2.94	34	36.4	31	30.73	42.44	19	33.76	37.22	23	11	36.9	37	32.53	30.37	16	17	18.95	33	57.71
Gh_A01G0900	0	0.04	0	0	0.15	0	0	0.1	0.03	0	0	0	0	0	0.04	0	0	0	0	0.12	0.35	0.03	0	0.17	0	0.49	0.25	0.07	0.03	0.17	0	0.5	0	0	2	0	0	1.5	0.5	0	0	0	0	0	0.5	0	0	0	0
Gh_A01G0901	0.13	0.13	0.38	0.67	0.73	0.5	0.12	0.16	0.33	0.35	0.05	0.22	0.18	0.11	0.23	0.17	0.63	0.51	0.06	0.05	0.07	0.06	0.08	0.14	0.64	0.65	0.27	1.19	1.08	1.04	2	2	6	10	12	8	2	3	6	4	1	4	3	2	4	3	12	11	1
Gh_A01G0902	8.37	14.57	11.36	8.33	9.13	7.65	10.23	10.98	11.96	9.75	9.14	8.27	4.43	5.21	4.65	6.17	5.38	5.4	1.86	2.18	3.3	2.03	2.55	2.54	4.01	4.41	2.09	2.6	3.74	3.56	89.14	151	124	86	103	84	116	143.61	150.91	77.66	118.54	102.38	52.16	66.97	55.45	75.62	70.14	80	23
Gh_A01G0903	0.09	0	0	0	0	0	0	0	0	0	0	0	0	0	0	0	0	0	0	0	0	0	0	0.08	0	0	0.21	0	0.13	0	1	0	0	0	0	0	0	0	0	0	0	0	0	0	0	0	0	0	0
Gh_A01G0904	0.16	0	0	0	0	0	0	0	0	0.44	0	0	0	0	0	0	0.13	0	0	0.13	0	0	0	0.06	0	0.25	0	0.21	0.12	0	1	0	0	0	0	0	0	0	0	2	0	0	0	0	0	0	1	0	0
Gh_A01G0905	0	0	0	0	0	0	0	0	0	0	0	0	0	0	0	0	0	0	0	0	0	0	0	0	0	0	0	0	0	0	0	0	0	0	0	0	0	0	0	0	0	0	0	0	0	0	0	0	0
Gh_A01G0906	0	0	0	0	0	0	0	0	0	0	0	0	0	0	0	0	0	0	0	0	0	0	0	0	0	0	0	0	0	0	0	0	0	0	0	0	0	0	0	0	0	0	0	0	0	0	0	0	0
Gh_A01G0907	1.52	0.83	2.11	1.31	2.09	1.16	1.42	1.05	1.09	1.71	1.56	1.6	2.02	1.94	2.31	1.26	1.73	1.92	2.04	2.53	2.99	2.06	2.16	2.15	3.14	3.05	3.02	2.11	2.98	2.32	46.79	24.91	66.65	39	67.97	36.68	46.34	39.49	39.62	39.26	58.27	57.14	68.62	71.82	79.72	44.47	65.03	82.16	72.84
Gh_A01G0908	2.71	1.91	2.43	3.17	2.01	2.98	2.98	2.99	2.82	2.5	4	2.66	3.61	3.06	3.48	2.51	3.77	3.14	8.68	9.29	10.05	6.28	5.85	6.05	5.1	5.66	4.74	4.05	3.86	3.83	72.11	49.43	66.24	81.81	56.8	81.72	84.54	97.76	88.87	49.76	129.74	82.47	106.24	98.44	103.86	76.96	122.83	116.3	267.9
Gh_A01G0909	10.17	10	9.32	11.41	13.17	13.66	9.76	11.57	11.16	14.01	12.07	11.47	8.06	8.95	11.19	10.5	12.84	10.34	6.34	9.72	7.78	10.08	8.96	8.85	6.51	9.75	4.74	6.74	7.75	9.75	125.51	120.08	117.87	136.5	172.13	173.77	128.17	175.32	163.09	129.29	181.33	164.54	110.04	133.33	154.66	149.24	193.83	177.29	90.69
Gh_A01G0910	23.8	26.88	31.7	20.05	25.08	24.5	23.32	26.1	22.6	21.32	22.32	22.04	23.23	22.84	21.14	18.08	15.32	20.39	20.06	16.8	18.46	15.51	15.39	17.68	15.33	12.92	13.09	13.99	10.15	13.12	360.6	396.14	492.38	294.47	402.59	382.62	376.01	485.48	405.59	241.61	411.66	388.29	389.39	417.73	358.69	315.32	284.02	429.44	352.33
Gh_A01G0911	44.1	43.35	36.82	40.4	44.7	51.61	44.65	52.72	46.67	45.45	42.05	44.39	49.3	43.32	42.8	39.9	43.89	44.64	27.31	27.35	34.09	21.9	22.25	26.96	35.9	30.38	37.5	30.29	28.9	29.67	528	505	452	469	567	637	569	775	662	407	613	618	653	626	574	550	643	743	379
Gh_A01G0912	0.51	0.65	0.58	0.17	0.6	0.49	0.32	0.55	0.42	0.57	0.38	0.44	0.5	0.65	0.83	0.7	0.67	0.55	3.43	4.94	5.8	3.44	3.61	4.07	4.27	4.25	3.57	2.67	2.96	2.86	12	14.88	14	4	15	12	8	16	11.69	10	11	12	13	18.64	22	19	19.48	17.97	94.11
Gh_A01G0913	20.65	23.95	24.2	21.71	23.17	20.2	24.1	21.92	23.17	19.17	20.91	16.64	20.66	19.36	19.48	19.12	17.57	16.47	32.19	29.22	33.77	24.58	28.07	24.78	23.05	21.39	27.27	20.57	18.28	19.32	257.11	290.09	308.95	262.09	305.62	259.22	319.41	335.02	341.73	178.54	316.93	240.91	284.61	290.99	271.73	274.17	267.72	285.07	464.53
Gh_A01G0914	0.07	0.15	0	0	0.14	0.07	0.07	0	0	0.1	0	0	0	0.06	0.07	0.13	0.06	0.05	0.25	0.12	0.32	0	0	0.21	0.11	0.06	0	0	0.05	0	1	2	0	0	2	1	1	0	0	1	0	0	0	1	1	2	1	1	4
Gh_A01G0915	0.9	0.3	0.31	0.62	0.39	0.42	0.73	0.34	0.67	0.68	0.31	0.66	0.56	0.61	0.42	0.49	0.47	0.64	0.93	0.5	0.66	0.55	0.12	0.42	0.58	0.69	0.77	0.89	0.58	0.52	19.67	6.36	7	13	9	9.44	17	9.2	17.34	11	8.22	16.68	13.53	16	10.17	12.19	12.47	19.49	23.36
Gh_A01G0916	28.61	30.69	28.29	32.33	27.4	32.82	36.94	38.87	37.04	30.13	35.91	32.97	52.29	45.52	50.31	41.83	45.22	50.67	47.39	45.53	45.58	39.74	42.94	42.68	38.22	40.82	39.72	40.02	39.06	35.43	705.9	736.73	715.74	773.6	716.34	834.84	970.21	1177.56	1082.77	556.08	1078.96	945.97	1427.65	1356	1390.77	1188.44	1365.53	1738.06	1355.66
Gh_A01G0917	0	0	0	0	0	0	0	0	0	0	0	0	0	0	0	0	0	0	0	0	0	0	0	0	0	0	0	0	0	0	0	0	0	0	0	0	0	0	0	0	0	0	0	0	0	0	0	0	0
Gh_A01G0918	0	0	0	0	0	0	0	0	0	0	0	0	0	0	0	0	0	0	0	0	0	0	0	0	0	0.14	0	0	0	0.13	0	0	0	0	0	0	0	0	0	0	0	0	0	0	0	0	0	0	0
Gh_A01G0919	0.58	0.36	0.23	0.24	0.44	0.22	0.22	0.19	0.39	0.46	0.57	0.5	1.16	0.29	0.31	0.81	0.28	0.75	0.6	0.37	1.02	0.31	0.67	0.49	0.35	0	0	0.29	0.42	0.73	5	3	2	2	4	2	2	2	4	3	6	5	11.11	3	3	8	3	9	6
Gh_A01G0920	2.37	2.01	2.51	2.57	1.82	2.76	2.15	1.8	1.97	2.2	2.11	2.15	2.69	2.55	2.08	3.04	2.78	2.9	2.28	1.85	3.73	2.12	1.94	2.35	1.97	2.26	1.68	2.32	1.4	1.77	54.62	45.04	59.29	57.35	44.38	65.57	52.57	50.82	53.71	37.8	59.18	57.5	68.57	70.85	53.57	80.46	78.2	92.9	60.72
Gh_A01G0921	27.96	31.41	37.77	26.66	26.55	28.73	28.48	32.42	29.9	24.86	25.95	30.65	20.79	26.86	21.61	27.61	22.83	19.23	19.05	22.05	24.41	19.76	16.74	18.19	19.63	17.89	15.99	15.55	13.99	17.04	204.35	223.31	282.95	188.89	205.51	216.44	221.48	290.86	258.86	135.87	230.93	260.45	168.1	236.88	176.89	232.28	204.11	195.36	161.34
Gh_A01G0922	0	0	0	0	0.09	0	0	0	0	0	0	0	0	0	0	0	0	0	0	0	0.1	0	0	0	0	0	0	0.08	0	0	0	0	0	0	1	0	0	0	0	0	0	0	0	0	0	0	0	0	0
Gh_A01G0923	15.34	12	12.07	11.94	14.8	14.46	10.77	12.18	15.21	12.79	9.03	12.26	9.28	9.94	9.17	9.87	9.06	10.86	16.78	10.19	16.64	11.93	12.45	14.51	12.81	12.12	11.14	15.96	15.44	16.54	93.15	70.89	75.11	70.28	95.16	90.48	69.59	90.82	109.42	58.09	66.73	86.56	62.35	72.82	62.33	69.02	67.28	91.61	118.11
Gh_A01G0924	0.16	0.48	0.15	0.16	0.74	0.15	0.29	0.38	0.26	0	0.13	0.13	0.42	0.26	0.14	0.14	0.13	0.11	0.4	0.12	0.34	0	0.2	0.99	0.36	0	0.16	0.39	0.23	0.91	1	3	1	1	5	1	2	3	2	0	1	1	3	2	1	1	1	1	3
Gh_A01G0925	24.55	22.25	25.45	24.27	26.59	35.95	19.35	18.35	23.53	33.69	24.59	32.23	12.33	14.49	11.12	27.3	23.02	19.07	31.64	16.88	25.22	30.72	28.88	32.54	26.44	27.9	29.96	35.2	29.7	42.85	82.81	73	88	79.38	95	124.99	69.46	76	94	85	101	126.4	46	59	42	106	95	89.4	123.69
Gh_A01G0926	0	0	0	0	0	0	0	0	0	0	0	0	0	0	0	0	0	0	0	0	0	0	0	0	0	0	0	0	0	0	0	0	0	0	0	0	0	0	0	0	0	0	0	0	0	0	0	0	0
Gh_A01G0927	3.2	2.97	2.89	3.92	4.71	3.51	1.91	2.4	1.04	3.23	4.07	2.53	3.16	2.93	3.23	4.45	4.68	4.48	0.55	1.05	1.12	1.91	1.48	1.85	0.94	1.47	1.34	1.44	1.95	2.88	45.36	40.9	41.94	53.9	70.71	51.24	28.75	41.73	17.45	34.26	70.19	41.62	49.45	50.04	51.19	72.63	81.13	88.31	9
Gh_A01G0928	2.52	1.27	0.95	0	0.28	0.94	0.58	0.79	0.5	0	0.52	1.14	0.33	0.52	0	1.35	0.48	0.22	1.57	1.34	1.54	0.85	1.9	0.85	0.75	1.38	0.75	0.51	1.5	0.22	8.51	4.17	3.27	0	1	3.27	2.09	3.28	2	0	2.13	4.47	1.23	2.12	0	5.23	2	1.01	6.12
Gh_A01G0929	0	0.19	0	0	0	0	0	0	0	0	0	0.16	0	0	0	0	0.15	0	0	0.15	0	0	0	0	0	0	0	0	0	0	0	1	0	0	0	0	0	0	0	0	0	1	0	0	0	0	1	0	0
Gh_A01G0930	0.28	0.29	0.55	0	0.13	0	0.13	0	0.48	0.38	0	0	0.38	0.35	0.13	0.12	0.12	0.2	0	0.56	0.31	0.38	0.09	0.5	0.54	0.33	0	0.12	0.41	0	2	2	4	0	1	0	1	0	4	2	0	0	3	3	1	1	1	2	0
Gh_A01G0931	34.37	31.73	38.34	37.51	33.94	30.38	34.56	36.47	32.87	30.27	31.41	31.64	17.86	22.31	23.29	27.3	25.48	26.69	31.91	30.57	31.65	34.35	30.83	30.16	31.7	29.95	29.35	31.79	29.8	28.64	264.65	237.71	302.72	280.08	276.9	241.21	283.3	344.84	299.85	174.34	294.56	283.31	152.14	207.4	200.87	242.11	240.07	285.68	284.88
Gh_A01G0932	30.22	31.15	38.75	34.22	33.83	32.42	36.06	28.5	27.51	31.97	31.27	36.68	20.31	22.98	21.77	27.23	30.01	23.95	31.57	29.6	29.4	34.58	29.2	32.94	25.93	27.06	32.48	29.09	26.53	28.32	232.71	233.37	305.94	255.53	276	257.41	295.56	269.45	251.02	184.16	293.21	328.46	173	213.62	187.8	241.45	282.82	256.41	281.86
Gh_A01G0933	0.58	0.69	0.45	0.12	0.11	0.45	0	0.19	0.1	0.15	0.19	0.2	0	0.1	0.1	0	0.19	0.17	0.76	0.55	0.51	0.1	0.07	0.32	0.7	0.45	0.12	0.29	0.08	0.5	5	5.83	4	1	1	4	0	2	1	1	2	2	0	1	1	0	2	2	7.7
Gh_A01G0934	242.07	206.08	217.34	143.51	195.89	130.18	115.25	108.92	115.59	147.19	104.25	124.31	91.32	104.23	89.5	97.4	97.33	82.64	50	33.72	40.6	70.22	94.3	80.82	80.14	69.43	63.72	86.06	72.91	86.12	972.88	805.79	895.51	559.24	834.1	539.38	493	537.45	550.38	442.49	510.16	580.95	406.07	505.65	402.95	450.72	478.67	461.66	232.95
Gh_A01G0935	0	0	0	0	0	0	0	0	0	0	0.04	0	0	0	0	0	0	0	0	0	0	0	0	0	0	0	0	0	0	0	0	0	0	0	0	0	0	0	0	0	1	0	0	0	0	0	0	0	0
Gh_A01G0936	0	0	0	0	0	0	0	0	0	0	0	0	0	0	0	0	0	0	0	0	0	0	0	0	0	0	0	0	0	0	0	0	0	0	0	0	0	0	0	0	0	0	0	0	0	0	0	0	0
Gh_A01G0937	0	0	0	0	0	0	0	0	0	0	0	0	0	0	0	0	0	0	0	0	0	0	0	0	0	0	0	0	0	0	0	0	0	0	0	0	0	0	0	0	0	0	0	0	0	0	0	0	0
Gh_A01G0938	23.51	22.5	18.48	19.62	18.57	22.81	17.67	16.91	20.88	19.43	22.22	20.74	25.28	28.15	23.94	25.72	24.33	30.69	21.5	20.08	18.17	17.57	16.54	21.27	24.02	22.19	19.44	19.04	20.63	18.79	186.36	173.48	150.19	150.76	155.97	186.39	149.02	164.51	196.02	115.19	214.43	191.11	221.64	269.31	212.53	234.68	235.99	338.1	197.55
Gh_A01G0939	0.09	0.34	0.08	0.16	0.5	0.19	0.37	0.16	0.37	0.28	0.48	0.75	0.21	0.26	0.07	0.27	0.36	0.17	0.78	0.91	0.56	0.71	0.94	1.05	0.3	0.44	0.29	0.3	0.12	0.2	2.25	8.35	2.11	4	13.52	5	10	5	11	5.36	14.7	22	6	8	2	8	11	6	22.85
Gh_A01G0940	2.27	4.45	1.98	4.27	4.99	4.26	3.39	1.96	1.66	3.86	4.42	4.55	2.82	3.39	2.79	5.01	4.52	2.77	6.71	7.22	8.37	8.15	5.03	7.63	6.37	8.85	10.27	6.74	7.57	5.93	9.46	18	8.44	17.22	22	18.26	15	10	8.17	12	22.37	22	13	17	13	24	23	16	32.34
Gh_A01G0941	1.41	1.32	1.41	1.99	2.06	1.74	0.87	1.36	1.08	1.03	1.27	1.37	0.71	0.43	0.92	1.29	0.64	0.75	1.7	2.13	2.83	1.7	1.25	2.43	1.57	0.91	0.41	0.75	0.19	1.69	11	10	11.28	15	17	14	7.18	13	10	6	12	12.43	6.14	4	8	11.52	6.12	8.16	15.33
Gh_A01G0942	26.94	30.75	23.94	30.4	25.68	29.36	31.59	23.84	28.23	32.46	29.37	30.62	26.88	21.59	23.04	22.74	21.62	22.32	21.25	22.85	16.65	26.48	27.48	24.47	21.73	18.49	20.52	23.11	20.96	21.08	483.74	537.36	440.78	529.38	488.54	543.63	603.79	525.65	600.58	435.98	642.28	639.53	534.13	468.04	463.55	470.34	475.04	557.17	442.31
Gh_A01G0943	0	0	0	0	0	0.04	0	0	0	0	0	0	0	0	0	0	0	0	0	0	0	0	0	0	0	0	0	0	0	0	0	0	0	0	0	1	0	0	0	0	0	0	0	0	0	0	0	0	0
Gh_A01G0944	16.26	18.18	13.74	17.38	18.3	17.08	15.91	12.72	15.71	17.14	17.45	15.19	11.67	9.91	11.93	12.74	11.03	11.65	15.82	15.89	16.34	17.44	19.27	16.97	15.87	18.78	17.64	17.08	21.29	15.97	256.41	278.91	222.07	265.74	305.62	277.6	267.08	246.22	293.51	202.14	334.92	278.47	203.6	188.58	210.67	231.25	212.76	255.38	289.18
Gh_A01G0945	21.3	21.16	20.01	20.25	20.51	20.1	24.11	22.57	23.8	19.74	21.35	20.23	25.12	23.17	26.6	22.73	22.95	22.54	22.19	23.66	22.13	21.87	23.68	21.75	18.37	19.77	23.85	20.44	20.53	21.13	1001.34	968.02	964.66	923.33	1021.52	974.42	1206.86	1302.95	1325.7	694.29	1222.32	1106.17	1306.57	1315.29	1401.04	1230.76	1320.5	1473.5	1209.44
Gh_A01G0946	24.39	23.28	21.92	23.89	22	24.28	27.35	27.29	28.03	22.63	24.53	21.43	25.55	22.9	26.19	21.4	21.99	25.27	24.64	27.08	26.11	25	23.69	23.56	20.97	21.46	25.44	22.35	22.37	21.86	1233.41	1144.95	1136.06	1171.34	1178.66	1265.3	1471.76	1694.21	1679.25	855.97	1510.04	1259.9	1428.98	1397.4	1483.15	1246.17	1360.76	1776.01	1444.06
Gh_A01G0947	0.54	0.2	0.09	0.1	0.18	0.09	0	0.16	0	0.26	0	0.16	0.09	0.09	0.17	0.17	0.08	0.09	0	0.08	0.1	0	0.12	0.2	0.36	0	0	0	0	0.14	5.63	2	1	1	2	1	0	2	0	2	0	2	1.1	1.14	2	2	1	1.25	0
Gh_A01G0948	0.65	0.46	0.39	0.77	0.43	0.78	0.85	0.57	0.89	1.2	0.96	0.39	0.54	0.46	0.71	1.13	1.02	0.91	0.3	0.08	0.55	0.35	0.55	0.07	0.04	0.27	0.26	0.38	0.29	0	13	9	8	15	9	16	18	14	21	18	23.34	9	12	11	16	26	25	25.3	7
Gh_A01G0949	10.36	10.54	9.65	11	9.14	11.19	10.69	11.78	11.86	10.22	11.12	12.04	12.88	10.7	11.58	10.56	6.62	10.77	8.85	6.89	9.02	6.92	7.44	7.05	7.19	4.77	5.45	5.38	4.82	5.91	101	100	96.52	104	94.45	112.47	111	141	137	74.55	132	136.57	139	126	126.52	118.56	79	146	100
Gh_A01G0950	25.73	26.05	28.09	29	26.68	29.35	32.9	33.88	29.47	29.1	30.93	32.05	38.21	41.83	39.95	31.84	33.53	36.07	46.93	45.33	47.06	44.7	45.8	50.05	35.21	33.93	40.64	41.44	42.75	42	472.2	465.1	528.52	516.07	518.86	555.37	642.7	763.44	640.7	399.42	691.08	684.03	775.79	926.71	821.24	672.91	752.9	920.32	998.43
Gh_A01G0951	0	0	0	0	0	0	0	0	0	0	0	0	0	0	0	0	0	0	0	0	0	0	0	0	0	0	0	0	0	0	0	0	0	0	0	0	0	0	0	0	0	0	0	0	0	0	0	0	0
Gh_A01G0952	38.53	37.81	33.64	43.41	33.81	41.95	47.08	45.01	43.28	38.4	41.31	44.94	49.78	53.14	49.67	46.8	48.05	48.04	44.48	46.82	42.25	44.03	42.71	41.39	44.52	36.47	40.76	41.61	37.1	39.4	554.48	529.27	496.28	605.63	515.45	622.29	721.09	795.15	737.83	413.36	723.75	751.93	792.53	923.04	800.69	775.51	845.99	961.03	741.97
Gh_A01G0953	3.09	2.31	2.23	2.63	2.75	2.33	1.57	2.25	1.79	2.69	1.58	3.12	6.17	3.99	3.82	4.46	5.93	5.47	3.91	4.1	1.98	5.7	4.55	4.97	4.04	4.24	5.72	6.16	4.86	4.86	54.52	39.64	40.4	45	51.36	42.41	29.46	48.79	37.48	35.56	34.06	63.97	120.58	84.99	75.53	90.57	128.05	134.21	79.92
Gh_A01G0954	10.12	7.59	9.24	8.3	5.84	7.3	6.43	6.61	6.85	6.87	6.48	5.51	5.38	6.56	6.11	7.63	4.87	6.21	12.27	9.18	14.41	11.17	7.93	9.51	12.85	12.12	15.51	11	9.91	9.64	68	49.62	63.62	54.05	41.56	50.52	46	54.51	54.53	34.5	53	43	40	53.17	46	59	40	58	95.58
Gh_A01G0955	9.48	9.89	6.39	9.45	9.48	10.61	10.12	10.21	8.77	8.24	11.39	11.17	15.69	15.4	15.04	14.09	13.59	12	5.88	4.76	7.63	7.73	7.17	6.85	5.72	6.5	3.16	6.86	8.42	9.52	104.43	106.02	72.13	100.98	110.61	120.48	118.62	138.16	114.52	67.9	152.86	143.15	191.2	204.81	185.55	178.8	183.16	183.72	75.07
Gh_A01G0956	8.86	5.86	7.18	8.36	4.68	7.86	6.7	5.99	8.36	8.23	6.41	8.78	7.06	8.95	8.31	7.69	8.83	9.4	8.55	8.79	11.47	7.42	7.61	7.06	11.78	15.09	15.64	9.07	11.41	11.17	59	38	49	54	33	54	47.49	49	66	41	52	68	52	72	62	59	72	87	66
Gh_A01G0957	0.18	0.38	0.36	0.57	0.78	1.16	0.17	0.3	0.23	0.49	0.38	1.19	0.17	0.08	0.99	0.88	0.68	1.59	0.32	0.58	0.41	0.73	0.71	1.55	0.63	0.36	0.1	0.77	0.87	1.48	2	4	4	6	9	13	2	4	3	4	5	15	2	1	12	11	9	24	4
Gh_A01G0958	6.93	6.16	6.05	4.84	5.79	6.51	5.29	6.7	6.82	6.46	4.74	5.03	4.57	4.3	3.74	4.58	2.6	4.21	4.79	3.25	4.29	3.82	3.66	4.15	3.63	3.25	4.44	4.54	3.13	3.42	96.03	83	86	65	85	93	78	114	112	67	80	81	70	72	58	73	44	81	77
Gh_A01G0959	5.18	7.17	6.42	9.02	6.54	9.62	6.25	7.77	6.95	9.62	9.37	10.36	17.05	15.2	13.56	17.25	14.86	17.97	14.43	14.84	13.89	19.23	18.43	15.39	17.05	17.04	17.76	17.68	18.01	19.31	70.55	95.14	89.67	119.2	94.4	135.15	90.63	130	112.2	98.13	155.58	164.21	257.2	250.07	207.1	270.73	247.84	340.58	227.98
Gh_A01G0960	42.12	47.04	41.69	54.38	64.96	55.97	36.02	38.81	36.75	46.61	44.94	41.11	24.29	29.74	28.13	46.26	41.25	40.9	11.2	8.43	12.7	23.72	25.75	23.08	28.12	27.45	20.41	39.24	37.54	40.37	616.71	670.18	625.82	772.05	1007.7	844.83	561.42	697.76	637.49	510.52	801.18	699.91	393.55	525.71	461.33	780.04	739.08	832.46	190.19
Gh_A01G0961	4.88	3.98	5.99	4.53	4.99	3.52	4.3	4.58	4.94	3.21	2.17	3.9	2.83	2.22	2.65	3.32	3.28	3.1	3.68	5.05	5.33	4.2	4.09	6.06	9.62	6.02	7.05	5.5	6.27	4.78	55.6	44.06	69.86	50.01	60.19	41.34	52.04	64.04	66.59	27.35	30.09	51.61	35.62	30.52	33.85	43.54	45.66	49.12	48.62
Gh_A01G0962	0.06	0.06	0.06	0.06	0	0	0	0	0.05	0	0	0	0	0.1	0	0.05	0	0	0	0	0.06	0	0	0	0	0	0	0	0	0	1	1	1	1	0	0	0	0	1	0	0	0	0	2	0	1	0	0	0
Gh_A01G0963	4.21	3.85	3.12	3.58	3.02	5.77	3.87	5.11	5.56	5.99	4.21	4.17	4.13	4.85	5.55	5.08	5.91	5.2	7.26	4.7	6.34	4.04	4.7	5.01	7.32	5.96	7.81	5.22	5.63	4.94	46	41	35	38	35	65	45	68.57	72	49	56	53	50	64	68	64	79	79	92
Gh_A01G0964	3.78	3.7	3.19	3.37	3.62	3.82	4.16	2.83	3.53	4.15	3.41	3.17	4.52	3.68	3.7	4.03	6.17	6.91	3.69	3.54	3.13	4.49	3.66	5.1	5.89	5.67	5.29	6.36	4.96	6.27	86.52	82.41	74.82	74.67	87.66	90.13	101.32	79.59	95.62	71.03	94.89	84.2	114.33	101.53	94.82	106.21	172.83	219.62	97.96
Gh_A01G0965	0	0.31	0	0	0	0	0	0	0	0	0	0	0	0	0	0	0	0	0	0	0	0	0	0	0	0	0	0	0	0	0	2	0	0	0	0	0	0	0	0	0	0	0	0	0	0	0	0	0
Gh_A01G0966	0.43	0	2.29	0.22	1.01	0.83	0.4	0.52	1.26	0.57	0.52	0.37	0	0.18	0	0	0	0.31	0.18	0.17	0.7	0.75	0.27	0.3	0.97	1.16	0.89	0	0.31	0.47	2	0	11	1	5	4	2	3	7	2	3	2	0	1	0	0	0	2	1
Gh_A01G0967	42.1	40.74	37.58	47.12	39.3	51.83	55.15	60.5	49.53	50.61	55.5	46.47	67.84	63.37	66.41	55.62	51.21	47.44	14.89	12.11	14.41	14.88	15.27	13.74	14.99	14.78	14.8	19.53	17.81	19.33	1119.41	1053.86	1024.34	1214.75	1107.05	1420.52	1560.77	1974.95	1560.29	1006.51	1796.71	1436.69	1995.55	2033.71	1977.93	1702.84	1665.98	1753.18	458.78
Gh_A01G0968	0.73	0.98	0.58	0.65	0.79	1.22	0.59	0.91	0.97	1.4	1.46	1.43	0.76	0.69	1.78	1.29	1.03	1.51	1.48	1.77	1.68	0.83	1.06	2.19	1.57	1.55	0.33	0.77	1.42	1.14	7	9.07	5.72	6	8	12	6	10.67	11	10	17	15.87	8	8	19	14.17	12	20	16.37
Gh_A01G0969	3.19	7.03	1.64	1.74	1.72	4.87	1.71	3.34	2.31	5.49	0.75	4.32	0.82	3.66	1.63	0.79	1.49	1.64	2.36	0.72	3.01	2.34	2.34	2.88	1.39	2.83	0	2.3	0.66	3.33	7	15	3.68	3.69	4	11	4	9	6	9	2	11	2	9.68	4	2	4	5	6
Gh_A01G0970	18.14	18.69	18.67	20.66	18.18	19.18	20.7	19.13	17.25	18.36	19.72	18.02	22.74	23.91	20.66	24.48	25.46	25.14	23.35	23.7	24.95	26.74	29.51	25.4	26.68	23.28	24.07	25.43	29.73	27.4	210	210.56	221.64	232	223	229	255.13	272	236.71	159	278.09	242.64	291.38	334.23	268	326.43	360.68	404.7	313.37
Gh_A01G0971	0.16	0.32	0	0	0.3	0.15	0.15	0.26	0.27	0	0.13	0.41	0.14	0.26	0	0.68	0.13	0	0	0.31	0	0.56	0	0.22	0	0.37	0	0.26	0	0.23	1	2	0	0	2	1	1	2	2	0	1	3	1	2	0	5	1	0	0
Gh_A01G0972	0.13	0	0	0	0	0.25	0.12	0	0	0.17	0	0	0	0	0	0	0	0.09	0	0	0	0.11	0	0	0	0	0	0	0	0	1	0	0	0	0	2	1	0	0	1	0	0	0	0	0	0	0	1	0
Gh_A01G0973	0	0.29	0	0	0	0	0	0	0	0	0	0	0	0	0	0	0	0	0	0	0	0	0	0	0	0	0	0	0	0	0	1	0	0	0	0	0	0	0	0	0	0	0	0	0	0	0	0	0
Gh_A01G0974	22.58	15.94	14.2	16.01	18.75	16.87	18.75	18.15	17.33	18.73	20.04	17.72	15.24	16.86	16.4	14.51	15.96	13.91	16.73	15.54	16	16.06	15.59	17.47	11.72	11.8	8.32	14.57	13.75	14.79	175.17	120.28	112.91	120.42	154.09	134.94	154.82	172.88	159.29	108.65	189.26	159.81	130.82	157.86	142.54	129.6	151.44	150	150.48
Gh_A01G0975	0.43	0.93	1.01	1.14	1.1	0.59	1.1	1.03	0.98	0.69	0.89	0.93	0.67	0.68	0.76	0.51	0.67	0.77	0.86	0.72	1.52	0.96	1.25	0.76	0.66	0.73	0.32	0.55	0.66	0.41	10	21	24	25.63	27	14	27	29.08	26.7	12	25	25	17.07	19	19.68	13.47	19	24.59	23
Gh_A01G0976	3.03	2.72	3.35	2.32	2.58	2.82	2.11	1.37	3.45	4.49	1.85	5.89	4.17	5.77	4.82	4.18	2.05	3.99	3.83	1.57	3.78	3.12	3.62	2.63	1.88	1.38	4.67	2.53	1.67	2.03	22.92	20	26	17	20.65	22	17	12.71	30.91	25.38	17	51.82	34.89	52.63	40.85	36.37	19	41.89	33.53
Gh_A01G0977	0.29	0.3	0	0	0	0.57	0	0	0	0	0	0	0	0.24	0	0	0	0.21	0	0	0	0	0	0	0.22	0	0	0.24	0.21	0	1	1	0	0	0	2	0	0	0	0	0	0	0	1	0	0	0	1	0
Gh_A01G0978	0.7	1.01	0.53	0.56	0.73	0.38	0.73	0.82	0.99	0.94	0.7	0.6	0.56	0.77	0.63	0.41	0.19	0.95	0.74	0.8	0.43	0.48	0.9	1.04	0.36	0.48	0.49	0.13	0.17	0.11	9	12.56	7	7	10	5	10	13	15	9	11	9	8	12	9	6	3	17	11
Gh_A01G0979	2.09	1.87	3.47	1.55	3.92	1.76	2.79	2.54	1.58	1.97	2.07	3.4	4.26	3.17	2.47	4.11	3.53	3.16	3.74	3.94	3.28	3.64	4.67	3.92	4.53	3.85	2.34	3.7	4.28	3.98	24.44	21.32	41.65	17.53	48.56	21.26	34.67	36.41	21.93	17.19	29.47	46.25	55.04	44.69	32.4	55.34	50.54	51.28	50.67
Gh_A01G0980	0	0	0	0	0	0	0	0	0	0	0	0	0	0	0	0	0	0	0	0	0	0	0	0	0	0	0	0	0	0	0	0	0	0	0	0	0	0	0	0	0	0	0	0	0	0	0	0	0
Gh_A01G0981	0	0	0	0	0	0	0	0	0	0	0	0	0	0	0	0	0	0	0	0	0.7	0	0	0	0	0.25	0	0	0	0	0	0	0	0	0	0	0	0	0	0	0	0	0	0	0	0	0	0	0
Gh_A01G0982	0	0	0	0	0	0	0	0	0	0	0	0	0	0	0	0	0	0	0	0	0	0	0	0	0	0	0	0	0	0	0	0	0	0	0	0	0	0	0	0	0	0	0	0	0	0	0	0	0
Gh_A01G0983	0	0	0	0	0	0	0	0	0	0	0	0	0	0	0	0	0	0	0	0	0	0	0	0	0	0	0	0	0	0	0	0	0	0	0	0	0	0	0	0	0	0	0	0	0	0	0	0	0
Gh_A01G0984	0	0	0	0	0	0	0	0	0	0	0	0	0	0	0	0	0.16	0	0	0	0	0	0	0	0	0	0	0	0	0	0	0	0	0	0	0	0	0	0	0	0	0	0	0	0	0	1	0	0
Gh_A01G0985	0.38	0.47	0.34	0.42	0.33	0.54	0.42	0.67	0.45	0.61	0.43	0.7	0.49	0.77	0.61	0.32	0.12	0.38	1.26	1.22	2.22	0.53	0.8	1.05	0.84	0.92	0.5	0.88	0.63	0.48	10.52	12.8	9.64	11.43	9.84	15.47	12.59	23.03	14.86	12.76	14.59	22.62	14.99	25.84	19.05	10.35	4.16	14.84	40.63
Gh_A01G0986	3.28	2.17	2.92	3.94	2.82	3.89	4.2	4.34	4.02	4.25	4.16	5.77	2.96	3.61	4.69	4.26	5.57	4.43	4.66	5.97	5.33	5.29	7.55	5.21	5.84	3.87	4.99	5.27	5.6	4.44	40.9	26.33	37.33	47.58	37.17	49.97	55.66	66.39	59.27	39.59	63.08	83.5	40.71	54.29	65.35	61.08	84.81	76.6	67.26
Gh_A01G0987	12.23	11.79	10.4	9.66	11.12	9.38	10.24	9.84	11.51	9.87	9.54	8.53	8.55	8.94	8.9	8.32	7.76	7.42	8.82	7.68	7.46	9.46	7.83	8.39	8.58	7.05	8.64	7.37	6.71	7.01	218.57	205.06	190.53	167.49	210.59	172.91	194.81	215.95	243.65	131.93	207.58	177.26	169	192.81	178.22	171.18	169.81	184.37	182.71
Gh_A01G0988	0	0	0	0	0	0	0	0	0	0	0	0	0	0	0	0	0	0	0	0	0	0	0	0	0	0	0	0	0	0	0	0	0	0	0	0	0	0	0	0	0	0	0	0	0	0	0	0	0
Gh_A01G0989	20.14	17.69	17.23	13.42	14.24	13.33	20.73	16.14	16.54	15.16	16.64	19.37	13.23	17.54	11.06	18.38	12.48	13.28	20.01	19.06	15.61	16.1	16.04	13.02	20.08	16.14	11.02	10.59	12.46	14.95	89.44	76.42	78.42	57.77	67	61	98	88	87	50.36	90	100	65	94	55	94	67.83	82	103
Gh_A01G0990	0	0	0	0	0	0	0	0	0	0	0	0	0	0	0	0	0	0	0	0	0	0	0	0	0	0	0	0	0	0	0	0	0	0	0	0	0	0	0	0	0	0	0	0	0	0	0	0	0
Gh_A01G0991	0.1	0.31	0	0.1	0	0.1	0	0	0.17	0.13	0.17	0.17	0	0.25	0.09	0.17	0.33	0.07	0	0.08	0	0	0.06	0.14	0	0.16	0	0	0.15	0.22	1	3	0	1	0	1	0	0	2	1	2	2	0	3	1	2	4	1	0
Gh_A01G0992	5.94	6.94	5.66	9.28	5.89	7.24	7.47	5.36	7.07	6.75	5.73	7.16	6.94	6.83	7.44	7.66	8.76	7.75	5.42	5.65	5.74	5.86	5.27	4.92	9.62	7.56	9.78	7.4	8	8.69	89.36	101.52	87.31	135.33	93.82	112.26	119.47	99.04	126.01	75.97	104.92	125.18	115.49	123.97	125.31	132.58	161.14	161.95	94.5
Gh_A01G0993	0.11	0	0	0.24	0.11	0.37	0.11	0.17	0.23	0	0.32	0.26	0.65	0.27	0.46	0.37	0.46	0.35	0.19	0.46	0.38	0.46	0.22	0.31	1.15	1.37	0.56	0.79	0.8	0.58	1.39	0	0	3	1.56	4.89	1.55	2.67	3.54	0	5	3.84	9.25	4.16	6.67	5.44	7.2	6.33	2.85
Gh_A01G0994	0	0	0	0.04	0	0	0	0	0	0	0	0	0	0	0	0	0	0	0	0	0	0	0	0	0	0	0	0	0	0	0	0	0	0.5	0	0	0	0	0	0	0	0	0	0	0	0	0	0	0
Gh_A01G0995	0	0	0	0	0	0	0	0	0	0	0	0	0	0	0	0	0	0	0	0	0	0	0	0	0	0	0	0	0	0	0	0	0	0	0	0	0	0	0	0	0	0	0	0	0	0	0	0	0
Gh_A01G0996	6.08	5.26	5.07	5.52	5.85	4.59	6.02	6.34	6.12	5	5.18	5.03	8.29	8.01	8.37	5.99	5.8	5.45	10.14	8.29	6.49	7.56	7.55	7.62	5.61	6.5	5.52	6.41	7.65	7.82	176.72	148.85	151.15	155.54	180.06	137.38	186.29	226.3	210.65	108.6	183.13	169.95	266.43	280.89	272.52	200.42	206.16	220.13	341.51
Gh_A01G0997	21.41	17.84	22.86	21.78	22.12	16.56	9.78	11.07	11.72	14.7	14.2	16.32	7.84	7.19	10.33	9.3	7.09	10.82	3.49	2.29	2.55	9.19	4.08	6.7	12.57	11.44	13.56	11.66	11.1	17.51	74	60	81	73	81	59	36	47	48	38	59.76	65.6	30	30	40	37	30	52	14
Gh_A01G0998	0	0	0	0	0	0	0	0	0	0	0	0	0	0	0	0	0	0	0	0	0	0.14	0	0	0	0.13	0.17	0	0	0.12	0	0	0	0	0	0	0	0	0	0	0	0	0	0	0	0	0	0	0
Gh_A01G0999	152.86	152.45	166.83	150.02	179.28	143.52	147.9	144.17	144.86	156.65	162.98	159.49	90.78	84.76	82.11	105.89	94.97	105.54	82.09	88.93	80.38	89.86	90.6	83.91	94.26	81.96	81.35	93.91	89.47	85.55	2801.08	2717.93	3134.15	2665.49	3480.63	2711.21	2884.56	3243.59	3144.97	2147.05	3636.55	3398.39	1840.44	1874.75	1685.44	2234.34	2129.39	2688.28	1743.87
Gh_A01G1000	0	0	0	0	0	0	0	0	0	0	0	0.27	0	0	0	0.18	0.35	0.15	0.27	0.5	0.12	0.19	0.34	0.07	0.16	0	0.11	0	0	0.15	0	0	0	0	0	0	0	0	0	0	0	3	0	0	0	2	4	2	3
Gh_A01G1001	0	0	0	0	0	0	0	0	0	0	0	0	0	0	0	0	0	0	0	0	0	0	0	0	0	0	0	0	0	0	0	0	0	0	0	0	0	0	0	0	0	0	0	0	0	0	0	0	0
Gh_A01G1002	17.58	18.74	17.38	20.91	18.9	22.99	24.32	25.54	22.97	22.41	24.62	22.39	29.4	25	28.04	22.62	24.63	26.72	23.69	24.89	22.04	23.04	24.5	21.96	14.33	16	18.76	19.4	19.46	21.28	443.8	460.1	449.69	511.81	505.48	598.19	653.29	791.42	686.72	423	756.63	657.17	820.88	761.62	792.68	657.29	760.68	937.47	693.06
Gh_A01G1003	2.66	2.52	4.09	6.24	2.87	7.42	1.54	2.8	3.37	2.95	3.49	3.54	1.85	3.55	4.08	2.99	2.73	3.2	2.73	1.76	5.28	6.04	3.36	4.55	6.2	2.74	1.99	5.12	4.43	5.6	6.96	6.42	10.96	15.81	7.95	19.99	4.28	9	10.43	5.76	11.12	10.75	5.35	11.19	11.96	9	8.73	11.63	8.27
Gh_A01G1004	5.04	3.55	3.64	4.65	5.52	3.56	6.58	5.33	6.99	3.25	8.94	6.43	4.07	6.86	3.77	3.51	2.86	4.79	5.8	6.56	10.7	7.66	5.46	4.83	4.16	4.55	3.55	4.82	6.14	5.54	31	21.24	22.94	27.78	35.98	22.56	43.12	40.28	51	14.95	67	46	27.69	51	26	24.85	21.57	41	41.36
Gh_A01G1005	0	0	0	0	0	0	0	0	0	0	0	0	0	0	0	0	0	0	0	0	0	0	0	0	0	0	0	0	0	0	0	0	0	0	0	0	0	0	0	0	0	0	0	0	0	0	0	0	0
Gh_A01G1006	0	0	0.54	0	0	0	0	0	0	0	0	0	0	0	0	0	0	0	0	0	0	0	0	0	0	0	0	0	0	0.41	0	0	1	0	0	0	0	0	0	0	0	0	0	0	0	0	0	0	0
Gh_A01G1007	0.43	0.22	0.1	0.88	0.4	0.41	0	0.69	0.54	0	0.7	0.18	0	0.35	0	0	0	0	0	0.17	0.56	0	0.14	0	0.61	0.55	0	0	0	0.62	2	1	0.5	4	2	2	0	4	3	0	4	1	0	2	0	0	0	0	0
Gh_A01G1008	0.43	0	0	0	0	0	0	0	0	0	0	0.19	0	0	0	0	0	0	0	0.17	0.24	0.57	0	0.15	0.33	0.34	0	0.55	0	0	2	0	0	0	0	0	0	0	0	0	0	1	0	0	0	0	0	0	0
Gh_A01G1009	0.58	1.21	1.06	1.63	0.88	1.42	0.71	0.34	0.81	1.47	1.13	1.06	0.87	1.14	1.23	0.84	0.84	0.95	0.65	0.43	0.3	0.79	0.44	0.39	1.26	0.7	0	0.46	1.09	0.5	4.19	8.57	7.88	11.5	6.75	10.67	5.53	3	7	8	10	9	7	10	10	7	7.5	9.6	5.45
Gh_A01G1010	0	0	0	0	0	0	0	0	0	0	0	0	0	0	0	0	0	0	0	0	0	0	0	0	0	0	0	0	0	0	0	0	0	0	0	0	0	0	0	0	0	0	0	0	0	0	0	0	0
Gh_A01G1011	0	0	0	0	0	0	0	0	0	0	0	0	0	0	0	0	0	0	0	0	0	0	0	0	0	0	0	0	0	0	0	0	0	0	0	0	0	0	0	0	0	0	0	0	0	0	0	0	0
Gh_A01G1012	15.25	12.48	16.25	9.9	12.53	12.33	10.08	8.51	9.3	11.7	5.1	11.41	4.34	3.74	3.28	3.68	3.69	1.02	1.71	0.89	0.62	4.24	3.62	3.57	6.89	5.04	5.59	7.82	6.95	7.21	54	43	59	34	47	45	38	37	39	31	22	47	17	16	13	15	16	5	7
Gh_A01G1013	0	0	0	0	0	0.22	0	0	0	0	0	0	0	0	0	0	0	0	0	0	0	0	0	0	0	0	0	0	0	0	0	0	0	0	0	1	0	0	0	0	0	0	0	0	0	0	0	0	0
Gh_A01G1014	1.14	0.76	0.57	1.2	0.89	1.65	1.23	1.11	1.95	0.79	2.32	0.79	1.41	2.02	0.33	1.49	1.71	2.16	1.43	1.63	2.16	0.16	1.32	1.91	1.78	1.03	0.96	0.69	1.24	0.27	6.17	4	3.18	6.32	5.13	9.22	7.13	7.41	12.51	3.2	15.34	5	8.47	13.23	2	9.33	11.36	16.25	9
Gh_A01G1015	5.05	4.08	6.99	5.1	5.68	4.43	4.84	5.21	4.95	5.11	4.52	3.42	4.46	4.92	4.24	5.71	4.84	3.67	3.31	3.61	3.59	3.44	4.76	4.63	6.17	4.3	5.1	4.64	3.62	4.12	48.78	38.42	69.25	47.79	58.22	44.19	49.81	61.85	56.74	36.92	53.16	38.45	47.69	57.41	45.94	63.53	57.31	49.27	37.05
Gh_A01G1016	0.96	1.03	1.18	0.94	1.25	1.23	1.12	0.84	0.53	1.2	1.28	1.1	0.84	1.18	1.34	1.08	1.03	0.9	1.32	1.78	0.85	1.29	1.33	1.8	2.01	1.25	1.04	0.82	1.22	1.26	16.42	17.06	20.69	15.47	22.64	21.56	20.28	17.6	10.63	15.35	26.48	21.72	15.88	24.34	25.59	21.1	21.56	21.25	25.98
Gh_A01G1017	23.39	23.07	25.11	25.31	26.83	23.47	28.35	27.19	25.18	26.42	26.03	27.39	29.87	31.42	32.44	28.86	28.73	30.61	36.41	37.72	25.14	33	37.07	35.54	32.42	31.71	27.19	31.74	32.03	29.52	398.46	382.3	438.49	418.02	484.2	412.15	513.91	568.67	508.02	336.52	539.8	542.52	562.87	646.03	618.81	566	598.71	724.7	718.94
Gh_A01G1018	3.29	2.57	3.01	4.31	3.58	3.43	5.12	3.91	3.59	4.01	4.74	4.33	3.92	6.28	4.15	5	5.24	5.63	2.5	3.09	3.14	2.98	3.06	2.68	2.41	1.84	1.75	0.97	3.3	3.11	48.46	36.83	45.39	61.52	55.88	52	80.3	70.66	62.68	44.2	85.07	74.11	63.86	111.57	68.53	84.76	94.35	115.24	42.69
Gh_A01G1019	0.2	0	0	0	0	0	0	0	0	1.08	0.33	0	0	0	0	0	0	0.14	0.17	0	0.22	0	0	0.14	0.15	0	0.42	0	0	0	1	0	0	0	0	0	0	0	0	4	2	0	0	0	0	0	0	1	1
Gh_A01G1020	0	0	0	0	0	0	0	0	0	0	0	0	0	0	0	0	0	0	0	0	0	0	0	0	0	0	0	0	0	0	0	0	0	0	0	0	0	0	0	0	0	0	0	0	0	0	0	0	0
Gh_A01G1021	0	0	0	0	0	0	0	0	0	0	0	0	0	0	0	0	0	0	0	0	0	0	0	0	0	0	0	0	0	0	0	0	0	0	0	0	0	0	0	0	0	0	0	0	0	0	0	0	0
Gh_A01G1022	15.67	14.65	14.18	16.59	16.12	17.9	19.96	21.51	19.84	18.54	19.57	17.29	30.39	29.75	27.63	23.95	21.97	22.88	18.86	16.54	21.27	15.7	18.84	15.79	25.33	22.32	24.8	22.11	23.06	22.41	356.2	324.1	330.55	365.73	388.41	419.47	483.1	600.5	534.47	315.37	541.84	457.08	764.46	816.46	703.82	627.09	611.35	723.23	497.2
Gh_A01G1023	0.33	1.34	1.91	0.67	1.69	1.42	1.38	0.8	1.38	1.09	1.88	0.84	1.03	0.27	0.58	0.85	0.67	0.94	1.27	1.29	1.44	1.87	1.47	2.18	1.12	0.89	1.87	0.14	0.83	1.43	2	8	12	4	11	9	9	6	10	5	14	6	7	2	4	6	5	8	9
Gh_A01G1024	0	0	0	0	0	0	0	0	0	0	0	0	0	0	0	0	0	0	0	0	0	0	0	0	0	0	0	0	0	0	0	0	0	0	0	0	0	0	0	0	0	0	0	0	0	0	0	0	0
Gh_A01G1025	0	0	0	0	0	0	0	0	0	0	0	0	0	0.32	0	0	0	0	0.33	0	0.84	1.01	0	0	0	0.3	0	0.64	0.28	0.56	0	0	0	0	0	0	0	0	0	0	0	0	0	1	0	0	0	0	1
Gh_A01G1026	0	0	0	0	0	0	0	0	0	0	0	0	0	0	0	0	0	0	0	0	0	0	0	0	0	0	0	0	0	0	0	0	0	0	0	0	0	0	0	0	0	0	0	0	0	0	0	0	0
Gh_A01G1027	0	0	0	0	0	0	0	0	0	0	0	0	0	0	0	0.08	0	0	0	0	0	0.17	0	0.06	0.07	0	0	0.15	0	0	0	0	0	0	0	0	0	0	0	0	0	0	0	0	0	1	0	0	0
Gh_A01G1028	0	0	0	0	0	0	0	0	0	0	0	0	0	0	0	0	0	0	0	0	0	0	0	0	0	0	0	0	0	0	0	0	0	0	0	0	0	0	0	0	0	0	0	0	0	0	0	0	0
Gh_A01G1029	0	0	0	0	0	0	0	0	0	0	0	0	0	0	0	0	0	0	0	0	0	0	0	0	0	0	0	0	0	0	0	0	0	0	0	0	0	0	0	0	0	0	0	0	0	0	0	0	0
Gh_A01G1030	1.09	2.25	1.22	2.23	1.75	2.18	1.8	1.96	1.61	1.4	2.25	2.96	2.09	1.57	2.46	3.31	1.47	3.17	6.38	6.29	7.97	6.84	8.06	6.61	3.34	4.14	4.21	4.8	4.25	3.95	25.21	50.54	28.71	49.82	42.85	51.91	44.27	55.44	43.84	24.2	63.13	79.36	53.33	43.7	63.56	87.95	41.41	101.59	170.45
Gh_A01G1031	3.53	2.18	3.7	3.33	3.1	1.9	3.04	2.63	4.31	4.19	3.1	4.04	5.29	3.32	2.98	3.42	3.47	3.58	3.82	3.5	3.85	3.01	2.66	2.81	4.07	3.93	2.82	3	3.83	4.63	38.32	23	41.1	35	35.67	21.21	35.05	35	55.39	34	41	50.99	63.52	43.45	36.17	42.75	46	54	48
Gh_A01G1032	10.17	11.41	11.38	11.07	11.39	13.16	12.32	10.84	10.42	13.45	12.8	12.68	17.03	16.58	17.43	18.19	19.62	20.38	19.59	20.95	20.23	21.56	20.01	18.31	16.35	18.85	25.33	21.37	22.4	20.69	384.38	419.68	440.85	405.93	455.96	512.93	495.6	503.25	466.74	380.39	589.11	557.55	712.3	756.73	738.25	791.79	907.35	1070.96	858.34
Gh_A01G1033	4.03	4.95	4.41	3.65	3.95	4.72	4.39	5.16	4.13	5.09	5.7	4.42	7.88	7.26	7.18	6.01	5.61	5.74	6.97	6.15	7.21	3.35	4.7	5.7	5.53	5.69	4.86	4.4	4.12	4.19	62.49	74.69	70.22	54.88	64.9	75.51	72.51	98.38	75.88	59.1	107.69	79.71	135.27	135.95	124.84	107.31	106.52	123.77	125.28
Gh_A01G1034	0.33	0.45	0.64	0.23	0.21	0.21	0.52	0.47	0.68	0.47	0.48	0.5	0	0.55	0.29	1.06	0.84	0.24	0.22	0	1.29	0.1	0.15	0.96	0.96	0.66	0.23	0.63	0.92	1.14	3	4	6	2	2	2	5	5.28	7.39	3.2	5.36	5.26	0	6	3	11.08	9.36	3	2.29
Gh_A01G1035	1.75	1.5	1.88	1.45	0.93	1.32	2.26	1.98	2.23	1.61	1.29	1.87	3.39	3.69	2.42	3.66	2.87	3.68	4.71	3.66	6.04	2.47	3.06	2.63	4	4.66	6.42	3.23	4.74	3.26	27.36	22.69	30	21.93	15.39	21.26	37.44	37.83	41.22	18.79	24.41	33.86	58.42	69.41	42.26	65.71	54.72	79.7	85.08
Gh_A01G1036	1.48	1.7	2.23	1.92	0.78	1.88	0.78	2.02	1.05	1.66	1.37	1.25	1.68	1.54	0.92	1.26	0.85	1.24	1.78	1.15	0.68	0.37	1.33	1.6	0.51	1.6	1.94	2.26	1.35	1.36	7.16	8	11.06	9	4	9.39	4	12	6	6	8.05	7	9	9	5	7	5	8.33	10
Gh_A01G1037	24.42	25.61	25	30.51	34.98	31.65	23.64	22.21	22.27	28.37	36.85	39.9	27.61	24.53	25.12	34.19	37.85	34.53	25.16	31.94	26.28	35.09	30.24	34.86	29.49	24.76	19.93	22.62	28.88	30.64	183.27	186.95	192.32	221.99	278.07	244.87	188.78	204.66	197.97	159.24	336.73	348.16	229.19	222.19	211.12	295.4	347.55	360.18	218.89
Gh_A01G1038	8.42	9.87	10.61	12.72	11.9	11.94	10.33	9.2	8.81	14.82	12.66	14.47	9.31	10.27	9.24	10.54	13.55	13.91	10.79	5.9	7.44	7.97	13.14	9.43	8.66	8.79	9.22	7.67	9.46	5.85	47.32	54	61.16	69.34	70.86	69.16	61.8	63.51	58.64	62.3	86.65	94.55	57.88	69.66	58.2	68.24	93.2	108.65	70.34
Gh_A01G1039	0	0	0	0	0	0	0.32	0	0.14	0	0	0	0	0	0	0	0	0	0	0	0	0	0	0	0	0	0	0	0	0	0	0	0	0	0	0	2	0	1	0	0	0	0	0	0	0	0	0	0
Gh_A01G1040	0	0	0	0	0	0	0	0	0	0	0	0	0	0	0	0	0	0	0	0.04	0	0	0	0	0	0	0	0	0	0.11	0	0	0	0	0	0	0	0	0	0	0	0	0	0	0	0	0	0	0
Gh_A01G1041	0.3	0.51	0.1	0.31	0.28	0.19	0.37	0.32	0	0.13	0.41	1.03	0.18	0.66	0.71	0.54	0.16	0.84	0.6	0.71	0.66	1.27	1.98	1.25	0.16	1.04	0.31	0.67	1.27	0.29	3	5	1	3	3	2	4	4	0	1	5	12	2	8	8	6.26	2	11.67	7
Gh_A01G1042	2.5	5.13	3.65	2.58	1.77	1.21	3.52	3.56	2.11	2.5	2.56	5.37	1.69	3.1	2.79	1.08	0.51	1.35	2.15	0.99	0	0	2.4	2.19	0.48	1.45	0	0	1.36	0.91	4	8	6	4	3	2	6	7	4	3	5	10	3	6	5	2	1	3	4
Gh_A01G1043	0	0	0	0	0	0	0	0	0	0	0	0	0	0	0	0	0	0	0	0	0	0	0	0	0	0	0	0	0	0	0	0	0	0	0	0	0	0	0	0	0	0	0	0	0	0	0	0	0
Gh_A01G1044	1.85	1.9	2.7	0.71	1.31	0.67	0.43	1.32	0.98	0.31	0.95	0.6	0.84	1.53	1.65	3.01	1.51	2.83	2.59	2.19	2.18	1.02	0.74	0.32	1.58	0.54	3.13	2.72	0	1.18	8	8	12	3	6	3	2	7	5	1	5	3	4	8	8	15	8	17	13
Gh_A01G1045	0	0	0	0	0	0	0	0	0	0	0	0	0	0	0	0	0	0	0	0	0	0	0	0	0	0	0	0	0	0	0	0	0	0	0	0	0	0	0	0	0	0	0	0	0	0	0	0	0
Gh_A01G1046	0	0	0	0	0	0	0	0	0	0	0	0	0	0	0	0	0	0	0	0	0	0	0	0	0	0	0	0	0	0	0	0	0	0	0	0	0	0	0	0	0	0	0	0	0	0	0	0	0
Gh_A01G1047	0	0	0	0	0	0	0	0	0	0	0	0	0	0	0.22	0	0.14	0	0	0	0	0	0	0	0	0.06	0	0	0	0.12	0	0	0	0	0	0	0	0	0	0	0	0	0	0	3	0	2	0	0
Gh_A01G1048	0.86	0.53	0.31	0.38	0.56	0.51	0.7	0.83	0.83	0.21	0.43	0.58	0.69	0.63	0.71	0.62	0.54	0.38	1.83	1.93	2.3	1.47	0.88	1.41	2.53	1.76	1.4	0.71	0.98	1.37	16.8	10	6.15	7.21	11.59	10.18	14.55	20	19.26	3	10.16	13.27	14.88	14.9	15.59	14	12.88	10.23	41.35
Gh_A01G1049	0	0	0	0	0	0	0	0	0	0	0	0	0	0	0	0	0	0	0	0	0	0	0	0	0	0	0	0	0	0	0	0	0	0	0	0	0	0	0	0	0	0	0	0	0	0	0	0	0
Gh_A01G1050	15.9	17.14	15.73	19.58	14.57	18.63	17.53	18.21	18.63	16.67	13.41	17.97	22.8	21.49	24.14	17.09	22.07	20.81	17.3	17.58	19.1	16.11	17.59	15.7	17.55	17.67	20.71	17.4	14.68	16.42	301.26	315.97	305.51	359.69	292.43	363.74	353.41	423.42	418.05	236.2	309.42	395.8	477.83	491.45	512.3	372.72	511.67	548.02	379.92
Gh_A01G1051	0.33	0.4	0.32	0.4	1.14	0.43	0.52	0.4	0.32	0.73	0.9	0.94	0.35	0.09	0.05	0.19	0.18	0.2	0.05	0.22	0.36	0.05	0.14	0.19	0.04	0	0.06	0	0.04	0.16	6	7	6	7	22	8	10	9	7	10	20	20	7	2	1	4	4	5	1
Gh_A01G1052	0.23	0.46	0.44	0	0.21	0.22	0.21	0	0.57	0.3	0	0.39	0	0	0	0	0.37	0.16	0	0	0.25	0	0.29	0	0.17	0.17	0	0	0	0	1	2	2	0	1	1	1	0	3	1	0	2	0	0	0	0	2	1	0
Gh_A01G1053	0.21	0.64	0.2	2.79	1.57	2.42	1.37	0.34	1.05	2.78	0.34	1.43	1.13	1.55	1.49	2.71	0.68	0.6	1.26	0.33	0.46	0.37	0.53	0.29	0.63	0.65	0	0.7	0.6	1.21	1	3	1	13	8	12	7	2	6	10	2	8	6	9	8	15	4	4	7
Gh_A01G1054	0	0	0	0	0	0	0	0	0	0	0	0	0	0	0	0	0	0	0	0	0	0	0	0	0	0	0	0	0	0	0	0	0	0	0	0	0	0	0	0	0	0	0	0	0	0	0	0	0
Gh_A01G1055	8.41	7.02	9.4	10.15	8.47	7.82	7.25	7.14	6.7	7.03	10.01	6.97	7.83	7.94	8.08	8.88	9.02	9.44	15.32	17.48	13.54	13.85	15.45	16.45	13.34	12.06	14.81	13.09	15.82	11.9	125.2	101.8	143.58	146.64	133.65	120.15	114.96	130.5	118.2	78.3	181.52	120.68	128.98	142.68	134.83	152.25	164.49	195.39	264.62
Gh_A01G1056	16.85	18.55	16.02	16.23	16.01	13.8	16.74	15.04	15.9	14.97	14.54	15.25	14.34	14.77	16.68	16.02	16.82	16.06	11.38	13.42	11.99	12.53	12.34	12.73	10.62	11.65	11.52	9.99	11.33	11.29	592.29	634.37	577.38	553.24	596.49	500.07	626.46	649.15	662.49	393.81	622.59	623.62	557.89	626.95	657.08	648.49	723.82	785.11	463.62
Gh_A01G1057	8.99	13.32	13.07	8.94	12.97	11.32	9.51	11.59	10.09	9.81	8.22	8.32	11.46	8.98	11.32	9.12	9.45	9.28	9.78	9.67	10.76	8.92	9.49	10.61	7.71	7.24	5.33	8.77	7.32	8.11	80.87	116.52	120.53	78	123.55	105	91	128	107.46	66	90	87	114	97.44	114	94.42	104	116	102
Gh_A01G1058	5.13	4.49	5.29	4.82	4.55	4.53	4.25	4.42	4.33	3.43	4.46	4.8	3.54	3.25	4.17	4.06	5.42	3.8	5.85	5.25	5.8	5.32	5.03	4.76	2.99	5.38	5.65	3.16	4.26	4.4	34	29	36	31	32	31	30	36	34	17	36	37	26	26	31	31	44	35	45
Gh_A01G1059	6.46	3.66	7.25	7.46	6.44	5.23	6.05	4.76	5.45	6.03	6.9	7.96	6.17	4.74	7.11	7.09	8.07	7.36	19.71	18.89	15.68	18.29	15.09	16.59	16.16	17.57	17.33	10.74	10.05	13.92	53	29.23	61	59.37	56	44.24	52.87	48	53	37	69	76	56	47	65.4	67	81	84	187.54
Gh_A01G1060	0	0	0	0	0	0	0	0	0	0	0	0	0	0	0	0	0	0	0	0	0	0	0	0	0	0	0	0	0	0	0	0	0	0	0	0	0	0	0	0	0	0	0	0	0	0	0	0	0
Gh_A01G1061	6.6	5.73	6.88	7.39	5.39	7.79	6.41	6.07	6.06	5.84	5.03	6.87	3.66	3.62	4.79	4.77	6.12	3.54	3.7	4.8	5.56	4.92	5.13	5.6	6.09	4.91	7.99	5.63	6.79	5.52	62	52.35	66.19	67.23	53.64	75.36	64	70	67.38	41	57.48	75	38	41	50.32	51.57	70.32	46.25	40.31
Gh_A01G1062	0.76	0.67	0.96	1.74	1.03	1.44	1.08	1.51	0.75	1.03	1.58	1.12	1.72	1.58	1.36	1.85	1.37	2.04	2.51	2.8	2.52	3.39	2.97	3.59	2.74	3.53	1.93	3.2	3.47	3.1	14	12	18	31	20	27.31	21	34	16.29	14.11	35.4	24	35	35	28	39	30.71	52	53.47
Gh_A01G1063	0.07	0.4	0.27	0.4	0.4	0.44	0.07	0.4	0.38	0.28	0.32	0.69	0.41	0.93	0.75	0.55	0.51	0.38	0.72	1.08	1	1.23	0.9	0.93	0.72	1.08	1.38	1	0.99	0.82	2	11	8	11	12	13	2	14	13	6	11	23	13	32	24	18	18	15	24
Gh_A01G1064	0	0.22	0.05	0.11	0.15	0.21	0	0.13	0	0.16	0.22	0	0	0.18	0	0.16	0.17	0.08	0	0	0.06	0.09	0	0.26	0.19	0	0.03	0.09	0.04	0	0	4	1	2	3	4.15	0	3	0	2.25	5	0	0	4	0	3.43	4	2.08	0
Gh_A01G1065	2.18	1.6	1.17	1.75	1.98	1.72	1.43	1.73	1.53	1.84	1.45	2.59	1.81	1.41	2.15	2.6	2.53	3.03	2.73	2.06	3.63	3.67	3.71	3.47	3.16	3.46	3.52	3.71	5.04	3.47	56.99	40.79	31.49	44.38	55	46.57	40	55.76	47.59	35.98	46.37	78.82	52.55	44.66	63.23	78.52	80.99	110.24	82.91
Gh_A01G1066	9.18	9.58	8.86	7.86	6.87	8.22	9.81	9.34	10.68	8.33	5.78	7.47	11.62	8.62	9.02	10.08	10.72	9.72	8.1	9.16	8.89	7.14	7.65	7.35	9.04	9.76	8.99	8.02	8.31	7.31	154.58	156.92	152.96	128.28	122.59	142.71	175.8	193.06	213.11	104.84	118.45	146.3	216.36	175.16	170.18	195.36	220.93	227.55	158.13
Gh_A01G1067	0	0	0	0	0	0	0	0	0	0	0	0	0	0	0	0	0	0	0	0	0	0	0	0	0	0	0	0	0	0	0	0	0	0	0	0	0	0	0	0	0	0	0	0	0	0	0	0	0
Gh_A01G1068	0.17	0.18	0.09	0.15	0.26	0.2	0.19	0.09	0.11	0.29	0.26	0.3	0.29	0.2	0.31	0.37	0.48	0.44	0.72	0.78	1.2	0.81	1.02	0.93	0.61	1.06	1.09	0.77	0.68	0.64	9	9.15	5	8.01	14.56	11.32	10.72	6	7	11.65	17	19	17.34	13.05	18.88	23.04	31.24	32.66	44.83
Gh_A01G1069	0	0	0	0	0.48	0	0	0	0	0.68	0	0.44	0	0	0	0	0	0	0	0	0.56	0.45	0.33	0	0	0.39	1.59	0	0.37	1.11	0	0	0	0	1	0	0	0	0	1	0	1	0	0	0	0	0	0	0
Gh_A01G1070	1.53	1.25	1.13	2.05	2.14	2.79	1.44	1.92	2.09	1.83	1.89	1.97	0.89	1.25	0.89	1.25	1.42	1.57	1.77	2.19	1.4	3.44	3.6	3.51	1.71	0.69	0.85	2.94	2.01	1.57	28	22.29	21.27	36.39	41.46	52.55	28.07	43.02	45.35	25	42.17	42	18	27.51	18.25	26.41	31.76	39.85	37.64
Gh_A01G1071	28.05	29.55	26.32	29.46	24.78	32.58	36.14	38.43	32.85	33.13	36.81	32.64	41.08	43.31	43.24	36.46	38.06	36.97	24.7	25.86	25.09	28.21	28.78	26.54	24.48	24.04	25.76	27.54	21.21	25.71	587.27	601.87	565.02	598.07	549.73	703.24	805.46	987.9	815.03	518.91	938.45	794.76	951.59	1094.67	1014.14	878.92	975.09	1076.12	599.42
Gh_A01G1072	169.48	190.12	189.69	130.53	156.64	124.88	176.08	147.11	137.55	153.96	126.7	136.18	90.34	105.53	83.17	112.75	86.35	80.5	149.02	116.85	115.03	137.15	109.3	116.84	140.13	127.63	139.76	97.81	103.61	113.7	624	681	716	466	611	474	690	665	600	424	568	583	368	469	343	478	389	412	636
Gh_A01G1073	0.16	0.16	0.15	0.16	0.44	0.38	0.22	0.19	0.2	0.31	0.13	0.47	0.21	0	0.83	0.27	0.76	0.89	1.72	1.9	1.36	2.94	0.98	2.07	3.25	3.49	2.42	3.95	4.38	4.43	2	2	2	2	6	5	3	3	3	3	2	7	3	0	12	4	12	16	25.66
Gh_A01G1074	0	0	0	0	0	0	0	0.37	0	0	0	0	0	0	0	0.2	0	0	0	0	0	0.2	0	0	0	0	0	0	0	0	0	0	0	0	0	0	0	2	0	0	0	0	0	0	0	1	0	0	0
Gh_A01G1075	1.82	1.48	0.89	2.39	2.54	2.35	2.05	1.89	1.67	2.31	2.21	2.37	1.13	1.43	1.89	1.81	1.1	2.01	1.83	1.82	1.87	3.79	3.26	3.46	5.81	5.57	5.25	5.65	5.43	4.57	37.93	30	19	48.35	56.06	50.45	45.4	48.3	41.18	36	56	57.37	26	36	44	43.41	28	58.08	44.3
Gh_A01G1076	1.04	0.92	0.93	1.56	0.77	1.27	0.57	0.86	0.93	1.7	0.1	1.08	0.55	0.63	0.5	0.64	0.63	0.53	0.76	1.93	1.63	2.29	0.67	1.1	0.94	1.46	0.47	0.55	0.96	0.75	9.47	8.13	8.66	13.7	7.44	11.84	5.49	9.55	10.05	11.57	1.07	11.4	5.49	6.85	5.12	6.66	7	6.63	8.02
Gh_A01G1077	2.04	4.8	6.01	5.17	5.88	5.47	3.36	4.6	4.48	3.05	5.05	4.98	2.64	4.4	3.8	6.51	3.26	4.5	8.01	4.85	5.58	6.84	6.07	5.54	4.42	5.67	6.28	4.87	4.93	4.08	17.91	40.93	54	44	54.59	49.49	31.37	49.48	46.54	20	53.89	50.8	25.65	46.59	37.36	65.7	35	54.82	81.41
Gh_A01G1078	15.05	12.89	18.99	10.21	12.91	12.19	16.71	18.33	15.03	16.67	16.34	16.8	19.16	28.02	20.94	15.1	15.24	16.97	25.14	19.78	22	16.91	18.92	16.93	21.31	13.69	16.46	14.39	16.07	16.59	101.55	84.62	131.3	66.78	92.27	84.74	119.99	151.78	120.12	84.12	134.23	131.74	143	228.1	158.22	117.29	125.8	159.07	196.6
Gh_A01G1079	2.25	2.29	2.27	2.45	2.81	2.98	2.43	2.96	2.4	3.19	3.67	3.46	6	5.05	6.52	6	6.61	6.66	7.78	7.82	7.42	7.25	6.49	7.78	7.15	7.63	7.27	10.04	8.31	8.14	113.72	112.49	117.79	120.08	150.8	155.62	130.7	183.79	144.03	120.79	225.85	203.29	335.73	308.23	369.67	349.54	408.88	468.03	456.1
Gh_A01G1080	0	0	0	0	0	0	0	0	0	0	0	0	0	0	0	0	0	0	0	0	0	0	0	0	0	0	0	0	0	0	0	0	0	0	0	0	0	0	0	0	0	0	0	0	0	0	0	0	0
Gh_A01G1081	0.85	1.31	0.23	1.32	0.48	1.34	0.75	0.66	1.09	0.72	0.94	1.24	1.5	1.31	0.97	1.56	1.4	0.56	0.4	0.88	1.21	1.22	0.8	0.78	1.77	0.83	1.01	1.02	1.56	0.9	7.86	11.83	2.18	11.84	4.72	12.77	7.38	7.49	12.03	5	10.56	13.37	15.42	14.63	10.03	16.7	15.89	7.25	4.3
Gh_A01G1082	1.58	2.04	3.06	1.26	1.3	0.48	1.02	1.12	3.15	1.02	1.16	1.06	1.25	0.77	1.38	0.41	1.37	1.11	3.4	2.21	2.06	2.29	1.18	1.53	2.79	2.56	2.72	1.28	1.99	1.23	10.33	13	20.51	8	9	3.25	7.08	9	24.42	5	9.28	8.09	9.07	6.11	10.14	3.08	11	10.06	25.8
Gh_A01G1083	0	0	0.11	0.04	0	0	0.04	0	0	0	0.03	0	0	0	0.03	0.09	0.06	0	0.1	0.09	0.04	0.03	0	0.05	0.03	0.03	0	0	0.03	0	0	0	3	1	0	0	1	0	0	0	1	0	0	0	1	2.68	2	0	3
Gh_A01G1084	16.7	19.33	18.67	15.96	20.14	17.32	17.39	18.57	18.38	15.54	21.42	16.9	21.77	22.31	21.89	19.77	21.78	21.83	31.62	31.97	28.61	30.94	31.15	30	28.1	27.38	25.98	27.57	28.6	26.97	449.2	505.7	514.87	416.24	573.99	480.27	497.72	613.32	585.75	312.59	701.35	528.61	647.82	724.34	659.53	612.23	716.65	816.24	985.83
Gh_A01G1085	4.76	4.74	5.67	5.68	5.59	5.6	4.86	5.01	5.32	4.96	4.34	5.51	7.39	7.24	6.66	7.2	7.72	7.93	14.55	13.61	17.78	13.93	12.59	13.08	11.37	12.21	10.31	11.52	11.43	12.33	127	123	155	147	158	154	138	164	168.11	99	141	171	218	233	199	221	252	294	450
Gh_A01G1086	421.2	409.69	424.83	384.69	350.08	397.92	430.21	432.4	456.1	384.61	395.83	409.1	508.9	483	518.01	460.71	484.06	518.69	500.96	570.49	557.66	534.78	496.38	543.71	399.09	362.32	366.13	365.19	364.68	426.75	4522.08	4279.33	4675.99	4004.65	3981.95	4404.11	4916.05	5699.76	5801.44	3088.59	5174.53	5107.21	6044.79	6259.34	6229.77	5695.35	6359.07	7740.88	6234.74
Gh_A01G1087	0	0	0	0	0	0	0	0	0	0	0	0	0	0	0	0	0	0	0	0	0	0	0	0	0	0	0	0	0	0	0	0	0	0	0	0	0	0	0	0	0	0	0	0	0	0	0	0	0
Gh_A01G1088	229.02	242.77	237.59	206.17	231.27	201	227.12	206.92	225.26	192.22	200.48	195.66	315.08	328.95	303.54	350.45	407.74	431.63	309.76	379.79	378.28	329.16	311	314.99	298.66	369.97	339.4	301.11	301.87	291.43	4969.13	5124.8	5284.85	4337.51	5316.22	4495.93	5245.14	5512.1	5790.5	3119.6	5296.42	4936.37	7563.57	8615.24	7377.41	8755.49	10825.25	13018.01	7791
Gh_A01G1089	0	0	0	0	0	0	0	0	0	0	0	0	0	0	0	0	0	0	0	0	0	0	0	0	0	0	0	0	0	0	0	0	0	0	0	0	0	0	0	0	0	0	0	0	0	0	0	0	0
Gh_A01G1090	12.29	12.45	10.75	13.01	13.63	16.01	15.71	17.03	15.33	15.4	15.83	15.65	20.66	19.05	17.86	18.7	19.64	21.02	21.06	22.57	25.2	22.83	20.58	20.27	18.72	20.45	18.84	21.04	19.29	20.37	334.04	329.25	299.47	342.89	392.38	448.49	454.54	568.36	493.71	313.13	523.96	494.49	621.24	624.92	543.76	585.12	652.99	793.94	663.46
Gh_A01G1091	1.63	1.15	1.29	2.31	1.99	1.53	1.98	2.36	1.33	2.86	3.11	3.13	2.26	2.07	2.82	3.2	2.87	2.37	1.71	1.72	1.81	2.91	1.18	2.59	2.57	2.25	0.96	2.65	0.57	1.92	12.38	8.47	10	17	16	12	16	22	12	16.25	28.7	27.63	19	19	24	28	26.68	25	15
Gh_A01G1092	0	0	0	0	0	0	0	0	0	0	0	0	0	0	0	0	0	0	0	0	0	0	0	0	0	0	0	0	0	0	0	0	0	0	0	0	0	0	0	0	0	0	0	0	0	0	0	0	0
Gh_A01G1093	5.23	4.03	6.72	8.45	4.86	6.6	6.55	5.11	4.93	4.66	6.95	7.8	8.28	8.74	10.59	11.13	8.69	9.72	15.27	8.69	10.84	10.86	12.65	9.91	8.37	8.05	6.81	8.86	6.31	6.93	60	45	79	94	59	78	80	72	67	40	97	104	105	121	136	147	122	155	203
Gh_A01G1094	0.49	0	0.48	0	0.7	1.2	0.7	0.4	0.21	0.33	0.41	0.64	0.67	1.02	0.66	0.64	0	0.36	1.92	2.15	0.27	0.65	1.11	1.21	0.94	1.34	0.26	0.83	0.72	0.9	2	0	2	0	3	5	3	2	1	1	2	3	3	5	3	3	0	2	9
Gh_A01G1095	1.55	1.19	1.13	1.99	1.1	1.13	1.82	0.94	0.98	3.62	0.32	2	0.7	0.32	0.35	1.01	0.63	0.28	0.33	0.31	0	1.02	0	0.27	1.18	1.5	3.22	0	0.56	1.69	4	3	3	5	3	3	5	3	3	7	1	6	2	1	1	3	2	1	1
Gh_A01G1096	3.62	5.09	1.47	2.74	1.8	2.25	2.93	1.69	1.43	2.61	2.46	1.83	2.69	1.03	2.14	2.73	1.5	1.71	5.39	3.26	3.07	3.58	5.08	7.34	3.91	5.7	1.93	3.86	4.15	5.16	19.72	27	8.24	14.47	10.37	12.65	16.98	11.28	9.26	10.64	16.31	11.61	16.21	6.77	13.09	17.14	10	12.95	34.07
Gh_A01G1097	41.15	35.83	43.56	32.07	38.64	31.06	34.67	35.86	35.21	45.7	40.82	42.7	29.41	35.93	28.07	32.07	35.51	28.56	56.43	41.54	55.43	52.63	42.32	45.86	50.84	45.2	44.17	44.61	40.54	46.66	196.62	166.55	213.37	148.55	195.57	153	176.31	210.36	199.29	163.33	237.46	237.25	155.46	207.21	150.21	176.44	207.62	189.69	312.54
Gh_A01G1098	100.11	90.23	98.08	83.28	87.36	85	89.61	89.27	98.95	83.06	84.37	81.04	71.78	66.8	69.65	67.55	62.69	63.93	51.63	47	42.43	62.37	65.22	61.58	53.88	53.72	60.59	68.25	63.47	65.69	2349.29	2060.17	2359.69	1894.96	2171.94	2056.35	2238.27	2572.11	2751.21	1457.91	2410.78	2211.35	1863.63	1892.3	1830.84	1825.26	1800.07	2085.44	1404.45
Gh_A01G1099	59.38	58.06	62.14	51.24	58.07	52.74	61.89	59.54	59.62	49.43	52.08	51.25	49.26	50.35	50.97	45.54	42.08	50.38	50.9	48.53	40.83	45.24	43.14	44.11	53.94	42.04	47.35	41.57	41.63	42.65	754.31	717.62	809.34	631.15	781.62	690.72	836.88	928.7	897.35	469.64	805.53	757.03	692.39	772	725.29	666.08	654.04	889.59	749.57
Gh_A01G1100	1.36	1.4	1.98	2.41	2.41	2.79	1.77	1.97	1.55	2.22	2.99	3.24	2.3	1.29	2	3.09	2.4	2.28	2.91	2.83	3.53	4	3	3.41	1.95	2.45	2.99	2.73	2.56	2.38	54	54.08	80.63	93	101.58	114.5	75	96.43	72.95	66	144.57	150	101	62	89	141.59	117	126.09	133.93
Gh_A01G1101	1.67	0	0	0.86	2.37	0.41	0.39	0	0.35	1.68	0.69	0.36	1.14	3.12	1.12	0.73	0.34	0.9	0	0.99	0.46	1.48	0.57	0.29	0.64	0.65	1.74	0.7	0	0.61	4	0	0	2	6	1	1	0	1	3	2	1	3	9	3	2	1	3	0
Gh_A01G1102	20.82	18.54	23.05	19.27	19.12	21.81	19.52	18.16	19.87	23.75	19.83	21.27	25	23.2	24.62	26.64	21.54	21.34	24.38	19.17	26.73	24.24	17.47	20.14	25.12	29.59	27.11	29	28.04	25.14	179.62	155.61	203.91	161.24	174.79	193.98	179.31	192.41	203.14	153.29	208.31	213.42	238.65	241.58	237.93	264.68	227.38	255.89	243.84
Gh_A01G1103	1.13	0.9	0.7	1.21	1.31	0.96	0.84	1.37	0.79	1.32	1.08	1.49	0.68	0.92	1.26	1.58	1.04	1.46	1.18	1.42	1.37	1.38	1.06	1.06	1.94	0.88	1.19	1.34	0.77	1.46	24	18.64	15.35	25	29.57	21	19	35.82	20	21	28	36.75	16	23.55	30	38.57	27	43	29.1
Gh_A01G1104	1.7	2.61	2.56	3.13	2.36	3.14	3.27	3.94	4.18	0.81	2.42	2.22	2.4	2.57	1.82	3.29	1.8	1.83	1.08	1.25	3.28	1.28	1.67	1.78	3.93	3.46	4.21	4.56	3.14	2.06	16.93	25.3	26.1	30.15	24.88	32.21	34.63	48.18	49.3	6	29.3	25.67	26.37	30.91	20.28	37.74	21.86	25.3	12.48
Gh_A01G1105	7.18	4.92	3.67	7.41	3.88	4.64	4.18	5.29	3.75	6.4	6.46	6.77	4.33	4.82	5.5	5.35	3.91	5.53	6.67	4.6	5.27	3.93	6.68	2.4	6.78	3.51	7.48	5.46	7.29	5.49	21	14	11	21	12	13.99	13	18.98	13	14	23	23	13.99	16.99	18	18	14	22.46	22.61
Gh_A01G1106	30.54	27.92	30.25	27.09	24.84	28.55	30.54	31.25	36.52	28.98	29.61	26.86	28.14	30.9	31.25	25.7	27.09	30.23	29.37	33.96	37.17	25.33	26.25	25.12	26.52	24.64	27.24	24.2	25.19	24.53	615.44	547.41	625	529.4	530.42	593	655	773.28	871.79	436.83	726.44	629.43	627.41	751.72	705.32	596.39	668	846.78	686
Gh_A01G1107	0	0	0	0	0	0	0	0	0	0	0	0	0	0	0	0	0	0	0	0	0	0	0	0	0	0	0	0	0	0	0	0	0	0	0	0	0	0	0	0	0	0	0	0	0	0	0	0	0
Gh_A01G1108	0	0	0	0	0	0	0	0	0	0	0	0	0	0	0	0	0	0	0	0	0	0	0	0	0	0	0	0	0	0	0	0	0	0	0	0	0	0	0	0	0	0	0	0	0	0	0	0	0
Gh_A01G1109	0	0	0	0	0	0	0	0	0	0	0	0	0	0	0	0	0	0	0	0	0	0	0	0	0	0	0	0	0	0	0	0	0	0	0	0	0	0	0	0	0	0	0	0	0	0	0	0	0
Gh_A01G1110	0	0	0	0	1.48	0	0	0	0	0	0	0.45	0	0.43	0	0.45	0	0	0	0	0	0	1.01	0	0	0	0	0	0	0	0	0	0	0	3	0	0	0	0	0	0	1	0	1	0	1	0	0	0
Gh_A01G1111	0	0	0	0	0	0	0	0	0	0.7	0	0	0	0	0	0.45	0	0	0	0	0	0	0	0	0	0	0	0	0	0	0	0	0	0	0	0	0	0	0	1	0	0	0	0	0	1	0	0	0
Gh_A01G1112	0	0	0	0	0	0.54	0	0	0	0	0.46	0.96	0	0	0	0.97	0.45	0	1.92	0	0	0.49	0.36	0	0	0	0	0	0	0	0	0	0	0	0	1	0	0	0	0	1	2	0	0	0	2	1	0	4
Gh_A01G1113	0	0	0	0	0	0	0	0	0	0	0.8	0.42	0	0	0	0	0.4	0.35	0	0	0.54	0	0	0.34	0	0.38	0	0	0	0	0	0	0	0	0	0	0	0	0	0	2	1	0	0	0	0	1	1	0
Gh_A01G1114	0	0	0	0	0	0	0	0	0	0	0	0	0	0	0	0	0	0	0	0	0	0	0	0	0.44	0	0	0	0	0	0	0	0	0	0	0	0	0	0	0	0	0	0	0	0	0	0	0	0
Gh_A01G1115	0	0	0	0.57	0	0	1.57	0	0	0	0	0	0	0.46	0	0	0	0.4	0	0	0	0.98	0	0	0	0	0	0.47	0	0	0	0	0	1	0	0	3	0	0	0	0	0	0	1	0	0	0	1	0
Gh_A01G1116	12.11	13.26	11.98	13.71	13.2	14.26	15.77	12.4	16.56	16.93	20.38	14.85	18.54	21.84	21.08	21.88	21.38	20.57	33.19	31.19	30.26	35.23	29.53	30.16	25.88	30.54	22.44	25.88	27.11	30.56	98.04	104.4	99.44	107.59	113.19	119.02	135.88	123.23	158.77	102.53	200.91	139.78	165.99	213.38	191.11	203.96	211.79	231.43	311.44
Gh_A01G1117	0.35	0.48	0.11	0.24	0.33	0.34	0.44	0.09	0.78	0.77	0.29	0.1	0.94	0.29	0.21	0.2	0	0.25	0	0.18	0.13	0	0	0.08	0.18	0	0	0	0	0.17	3	4	1	2	3	3	4	1	8	5	3	1	9	3	2	2	0	3	0
Gh_A01G1118	5.27	6.32	7.97	6.2	8.28	8.58	7.23	7.14	6.72	7.93	6.65	5.87	6.47	6.49	6.43	6.63	5.08	7.24	8.68	7.05	11.86	8.46	9.14	8.39	6.83	8.69	9.56	7.38	7.87	7.63	78	91	121	89	130	131	114.05	129.82	117.89	87.84	120	101.06	106	116	106.74	113	92	149	149
Gh_A01G1119	0.06	0	0	0	0	0	0	0	0	0	0	0	0	0	0	0	0	0	0	0	0	0	0	0	0	0	0	0	0	0	1	0	0	0	0	0	0	0	0	0	0	0	0	0	0	0	0	0	0
Gh_A01G1120	0	0.2	0	0	0	0	0	0	0	0	0	0	0	0	0	0	0	0	0	0	0	0	0	0	0.15	0	0	0	0	0	0	1	0	0	0	0	0	0	0	0	0	0	0	0	0	0	0	0	0
Gh_A01G1121	0	0	0	0.83	0	0	1.14	0.33	0	1.62	0.33	0	0	0	0	0	0	0	0	0	0	0.36	0	0	0.62	0.31	0	0	0	0.88	0	0	0	2	0	0	3	1	0	3	1	0	0	0	0	0	0	0	0
Gh_A01G1122	5.2	7.26	7.46	6.93	7.72	6.51	8.23	8.63	8.25	5.65	6.28	6.6	10.04	12.26	10.37	9.09	9.17	9.72	15.56	14.09	14.52	13.15	14.22	14.84	13.26	14.5	15.69	12.72	11.61	14.8	87.32	118.68	128.49	112.98	137.38	112.79	147.18	178.17	164.35	71	128.52	128.94	186.69	248.64	195.31	175.93	188.52	227.09	303.14
Gh_A01G1123	0.29	0	0.15	0	0.15	0	0.11	0.1	0.15	0.31	0.29	0	0.21	0.15	0.05	0	0	0	0.05	0.05	0	0	0	0	0.18	0.18	0.18	0.3	0.08	0.06	5	0	2.57	0	2.73	0	2	2	3	4	6	0	4	3	1	0	0	0	1
Gh_A01G1124	20.36	20.04	19.28	17.29	14.8	20.79	22.03	23.66	25.56	16.64	21.55	16.68	23.86	20.36	22.36	19.87	23.84	20.46	27.84	26.71	29.19	25.31	21.85	20.41	17.24	17.72	22.5	18.35	16.65	15.99	238.58	228.45	231.6	196.48	183.78	251.22	274.81	340.39	354.85	145.9	307.48	227.29	309.43	287.99	293.52	268.11	341.89	333.38	378.3
Gh_A01G1125	84.33	85.4	83	95.05	87.4	88.92	103.58	95.1	90.9	89.95	103.1	104.38	84.79	88.33	87.3	87.37	82.41	89.21	139.64	147.09	145.62	132.38	141.92	142.71	154.87	132.76	128.73	117.36	120.57	120.24	497.71	490.39	502.23	543.95	546.5	541.01	650.68	689.15	635.63	397.09	740.97	716.35	553.7	629.28	577.15	593.77	595.19	731.93	955.4
Gh_A01G1126	4.31	6.1	6.84	3.89	2.04	5.75	2.03	3.95	1.37	2.16	3.98	0.46	1.95	4.91	0.96	3.75	1.76	2.33	10.7	7.25	5.93	6.19	3.46	5.51	0.82	7.11	2.25	2.26	3.9	3.54	8	11	13	7	4	11	4	9	3	3	9	1	4	11	2	8	4	6	23
Gh_A01G1127	0	0	0.6	0.32	0	0	0	0	0	0	0.25	0	0	0.51	0	0	0.25	0	0.26	0.49	0	0	0	0.43	0.23	0	1.92	0	0	0.22	0	0	2	1	0	0	0	0	0	0	1	0	0	2	0	0	1	0	1
Gh_A01G1128	0.14	0.22	0.07	0.36	0.27	0.75	0.72	0.28	0.28	0.53	0.49	0.23	0.24	0.39	0.24	0.56	0.39	0.19	0.43	0.21	0.67	0.62	0.83	1.22	0.55	1.07	0.22	0.83	0.92	0.74	2.14	3.37	1.12	5.42	4.51	12.03	11.86	5.4	5.24	6.13	9.29	4.19	4.14	7.33	4.25	9.95	7.34	4.21	7.73
Gh_A01G1129	0	0	0	0	0	0	0	0	0	0	0	0	0	0	0	0	0	0	0	0.26	0	0	0	0	0	0	0	0	0	0	0	0	0	0	0	0	0	0	0	0	0	0	0	0	0	0	0	0	0
Gh_A01G1130	0.11	0	0	0	0	0	0	0	0	0	0	0	0	0	0	0	0	0	0	0	0	0	0	0	0.09	0	0	0	0	0	1	0	0	0	0	0	0	0	0	0	0	0	0	0	0	0	0	0	0
Gh_A01G1131	4.4	4.08	4.83	3.99	3.75	3.15	4.4	3.1	4.02	4.96	3.47	3.64	3.41	3.57	3.17	2.94	4.04	3.7	6.33	7.66	6.43	7.34	5.23	5.93	6.66	8.33	7.18	6.64	7.38	7.11	67.66	61	76.13	59.55	61	50	72	58.59	73.24	57	65	65.09	58	66.19	54.58	52	76	79	112.77
Gh_A01G1132	0.35	0	0.23	0.76	0.43	0.11	0.11	0.66	0	0	0.85	0.2	0	0.29	0.1	0.1	0	0.33	0.5	0.27	0.13	0.41	0.22	0.25	0.27	0.09	0.12	0.19	0.08	0.34	3.04	0	2.03	6.36	4	1.01	1.02	7.04	0	0	9	2	0	3	1	1	0	4	5
Gh_A01G1133	0	0	0	0	0	0	0	0	0	0	0	0	0	0	0	0	0	0	0	0	0	0	0	0	0	0	0	0	0	0	0	0	0	0	0	0	0	0	0	0	0	0	0	0	0	0	0	0	0
Gh_A01G1134	0.13	0	0	0	0.13	0.26	0	0.11	0	0	0	0	0	0	0	0	0	0	0	0	0.29	0.24	0	0	0	0	0	0	0	0.1	1	0	0	0	1	2	0	1	0	0	0	0	0	0	0	0	0	0	0
Gh_A01G1135	9.08	8.48	8.7	9.3	8.91	11.05	12.21	10.68	10.27	11.7	11.16	9.1	13.45	13.58	14.27	13.2	14.57	14.22	14.44	15.58	14.14	13.27	14.24	13.95	13.16	12.9	14.65	11.71	14.46	13.5	334.72	303.87	328.68	332.24	347.87	419.79	478.93	483.3	448.39	322.48	500.76	390.07	548.23	604	589.16	560.05	656.79	728.34	616.59
Gh_A01G1136	7.52	6.03	6.1	7.56	7.01	8.09	6.91	7.92	5.5	8.54	6.85	6.35	6.95	6.59	9.16	7.81	9.72	8.59	9.22	7.01	4.44	10.7	7.44	10.34	9.2	8.59	10.18	10.17	7.92	11.28	57.7	45	48	56.24	57	64	56.39	74.59	50	49	64	56.64	59	61	78.69	69	91.23	91.63	82
Gh_A01G1137	18.28	19.19	16.95	19.48	17.8	22.02	20.32	19.02	17.12	18.75	21.31	20.28	24.87	22.64	23.49	22.17	23.23	21.43	27.43	29.57	29.49	28.11	26.76	28.7	19.83	21.53	19.76	21.47	21.08	20.55	415.74	424.51	395.03	429.49	428.9	516.16	491.65	530.93	461.27	318.84	589.99	536.09	625.71	621.36	598.29	580.34	646.26	677.2	722.9
Gh_A01G1138	2.61	1.03	1.4	2.23	2.7	3.01	1.64	1.79	2.13	3.02	3.56	3.37	0.89	1.3	1.6	2.49	4.67	3.01	0.9	0.24	1.21	1.5	2.53	2.35	2.26	3.06	1.23	3.93	2.63	2.36	17.33	6.63	9.52	14.33	18.98	20.6	11.6	14.61	16.7	14.97	28.79	26.02	6.55	10.4	11.91	19	37.92	27.71	6.94
Gh_A01G1139	0	0	0	0	0	0	0	0	0	0	0	0	0	0	0	0	0	0	0	0	0	0	0	0	0	0	0	0	0	0	0	0	0	0	0	0	0	0	0	0	0	0	0	0	0	0	0	0	0
Gh_A01G1140	13.05	12.64	11.77	17.75	14.75	9.68	16.26	13.1	11.47	11.19	15.67	20.51	10.91	8.55	10.8	10.45	12.86	15.19	38.66	21.65	27.44	33.19	29.42	35.79	33.54	34.24	31.51	29.22	27.6	37.2	36.67	34.56	33.9	48.36	43.92	28.06	48.65	45.21	38.18	23.53	53.62	67.04	33.92	29.01	34.01	33.83	44.24	59.34	125.96
Gh_A01G1141	8.07	8.11	9.84	7.85	7.18	8.9	6.58	6.72	5.73	7.85	6.02	8.44	8.54	9.12	7.37	9.96	8.39	8.44	7.4	7.54	5.75	6.96	6.42	7.34	7.55	6.54	5.54	7.62	7.77	7.69	88	86.08	110	83	83	100	76.36	90	74	64	80	107	103	120	90	125	112	128	93.52
Gh_A01G1142	0	0	0	0	0	0	0	0	0	0	0	0	0	0	0	0	0	0	0	0	0	0	0	0	0	0	0	0	0	0	0	0	0	0	0	0	0	0	0	0	0	0	0	0	0	0	0	0	0
Gh_A01G1143	15.23	11.57	8.99	12.79	10.51	10.57	6.9	9.54	7.96	9.05	9.21	7.87	10.39	8.83	7.13	8.8	9.29	6.38	13.21	9.62	7.18	9.48	14.66	11.22	13.57	11.28	4.69	10.79	9.4	10.7	67.64	50	40.93	55.07	49.44	48.37	32.63	52.01	41.9	30.05	49.81	40.64	51.06	47.35	35.47	45.01	50.46	39.4	68
Gh_A01G1144	0	0	0	0	0	0	0	0	0	0	0	0	0	0	0	0.84	0.39	0	0	1.9	0.53	0	0.93	0.34	0.73	0	0	0.4	0	1.05	0	0	0	0	0	0	0	0	0	0	0	0	0	0	0	2	1	0	0
Gh_A01G1145	3.46	4.55	2.25	3.27	3.27	3.17	2.71	4.23	2.52	3.09	3.71	3.39	3.13	3.82	4.04	3.93	3.46	4.64	6.64	10.08	7.51	7.63	8.18	9.72	7.48	7.43	6.71	6.42	6.4	6.31	36	46	24	33	36	34	30	54	31	24	47	41	36	48	47.06	47	44	67	80
Gh_A01G1146	5.19	6.77	5.04	6.62	6.25	8.21	5.01	5.16	5.81	7.04	6.84	7.4	5.06	5.48	6.23	6.37	8.15	6.62	7.67	9.19	8.02	8.4	8.56	8.36	6.45	6.84	4.9	6.09	5.64	5.51	76.22	96.76	76	94.35	97.38	124.38	78.44	93.07	101.17	77.42	122.5	126.43	82.35	97.23	102.63	107.77	146.5	135.19	130.76
Gh_A01G1147	13.09	17.12	10.41	17.61	15.05	17.4	8.16	8.81	9.25	12.91	11.16	9.91	8.62	9.67	8.13	12.36	8.96	8.91	2.7	1.35	2.35	3.02	3.47	2.1	4.01	3.97	3.71	7.77	5.97	5.09	92	117	75	120	112	126	61	76	77	67.83	95.5	81	67	82	64	100	77	87	22
Gh_A01G1148	1.07	1.21	1.15	1.15	1.05	1.27	1.54	1.55	1.27	1.84	1.18	1.24	2.01	1.52	1.4	2.05	1.87	2.03	3.22	3.83	4.83	2.96	3.32	4.11	2.8	3.15	2.66	2.15	3.18	2.29	16.35	18	18	17	17	20	25	29	23	21	22	22	34	28	24	36	35	43	57
Gh_A01G1149	0	0	0	0	0	0	0	0	0	0	0	0	0	0	0	0	0	0	0	0	0	0	0	0	0	0	0	0	0	0	0	0	0	0	0	0	0	0	0	0	0	0	0	0	0	0	0	0	0
Gh_A01G1150	0.24	0	0	0.25	0	0.16	0.23	0	0.14	0.33	0.53	0.07	0	0.13	0.07	0.14	0.4	0.12	0.56	0.58	0.27	0.14	0.1	0.4	0.13	0.57	0.42	0.14	0.41	0.3	3	0	0	3	0	2	3	0	2	3	8	1	0	2	1	2	6	2	8
Gh_A01G1151	0	0	0	0	0	0	0	0	0	0	0	0	0	0	0	0	0	0	0	0	0	0	0	0	0	0	0	0	0	0	0	0	0	0	0	0	0	0	0	0	0	0	0	0	0	0	0	0	0
Gh_A01G1152	0	0	0	0	0	0	0	0	0	0	0	0	0	0	0	0	0	0	0	0	0	0	0	0	0	0	0	0	0	0	0	0	0	0	0	0	0	0	0	0	0	0	0	0	0	0	0	0	0
Gh_A01G1153	0	0.14	0.07	0	0.13	0.07	0.06	0	0.34	0.18	0	0	0.18	0.06	0	0	0.22	0.05	0.12	0.11	0	0.18	0.04	0.24	0.05	0.26	0.07	0.23	0.05	0	0	2	1	0	2	1	1	0	6	2	0	0	3	1	0	0	4	1	2
Gh_A01G1154	9.43	10.33	11.44	3.31	2.4	7.6	6.44	8.87	7.52	7.86	2.29	9.43	6.86	4.69	6.78	6.03	3.83	4.52	8.43	6.45	3.35	6.61	2.74	1.81	8.28	4.15	0.66	0.64	3.34	6.83	22.52	24.02	28.01	7.66	6.07	18.71	16.37	26.01	21.28	14.04	6.65	26.2	18.12	13.52	18.13	16.59	11.2	15.01	23.35
Gh_A01G1155	15.45	14.03	16.39	20.71	13.74	16.15	23.04	21.86	17.34	15.42	17.86	16.45	13.85	15.55	15.72	17.33	17.85	16.2	28.76	23.12	32.06	23.98	24.69	26.4	29.46	25.81	21.91	20.08	20.51	24.24	76.44	67.54	83.14	99.33	72	82.34	121.29	132.79	101.64	57.04	107.57	94.64	75.81	92.86	87.12	98.69	108.02	111.41	164.92
Gh_A01G1156	2.13	1.16	1.96	2.84	2.6	3.28	0.59	0.92	1.8	2.85	3.4	2.8	0.91	0.21	0.45	1.85	1.54	0.54	0.65	0.3	8.13	0.88	0.08	0.53	0.19	0.1	0	0.42	0.18	0.73	17	9	16	22	22	27	5	9	17	17	33	26	8	2	4	17	15	6	6
Gh_A01G1157	0	0	0	0	0	0	0	0	0	0	0	0	0	0	0	0	0	0	0.1	0	0	0	0	0	0	0.09	0	0	0	0	0	0	0	0	0	0	0	0	0	0	0	0	0	0	0	0	0	0	1
Gh_A01G1158	25.92	24.68	25.5	28.06	27.43	33	30.06	30.35	26.93	33.72	38.91	34.01	41.29	40.88	41.98	39.4	40.11	44.95	28.8	30.13	30.43	27.23	29.05	25.49	20.89	21.58	26.07	24.5	24.76	27.38	626.47	580.44	631.89	657.7	702.46	822.19	773.4	900.55	771.22	609.57	1145.22	955.83	1104.22	1192.7	1136.73	1096.68	1186.29	1510.31	807.05
Gh_A01G1159	0.43	0.78	0.32	1	0.31	0.31	0.71	0.44	0.36	0.29	0.8	0.46	0	0.27	0.67	0.19	0.7	0.7	0.93	0.51	1.07	0.38	1.04	1.36	0.49	1.34	0.56	0.63	0.78	0.94	4	7	3	9	3	3	7	5	4	2	9	5	0	3	7	2	8	9	10
Gh_A01G1160	8.83	9.21	5.64	10.9	7.68	12.09	6.95	7.39	6	7.67	13.43	9.37	17.15	14.95	11.89	16.25	15.56	16.03	13.56	14.4	20.28	9.89	6.91	11.36	13.09	14.91	13.22	7.31	9.26	9.01	116.34	118.09	76.21	139.33	107.21	164.31	97.53	119.57	93.7	75.58	215.63	143.57	250.04	237.8	175.58	246.63	250.91	293.79	207.26
Gh_A01G1161	7.85	6.52	5.74	8.87	6.82	6.91	7.77	7.82	7.75	8.45	7.66	8.61	11.4	10.5	10.9	10.23	10.59	10.53	15.46	18.85	18.58	16.08	18.42	19.5	15.06	17.3	17.33	12.91	18	15.97	196.92	158.95	147.41	215.62	181.21	178.53	207.21	240.8	230.33	158.4	233.96	251.02	316.16	317.67	306.04	295.35	324.77	366.9	449.37
Gh_A01G1162	4.26	4.38	4.47	5.99	6.02	6.9	4.96	4.7	3.74	6.69	6.25	6.54	6.53	8.97	7.1	8.64	9.7	7.89	9.7	9.24	11.47	9.57	10.72	10.17	9.44	11.65	12.49	10.78	10.43	11.32	88.53	88.63	95.23	120.79	132.61	147.94	109.72	119.95	92.13	104.09	158.27	158.05	150.34	225.07	165.31	206.93	246.94	228.16	233.88
Gh_A01G1163	0	0.17	0	0.13	0	0	0	0	0	0.32	0	0	0	0	0	0.11	0	0	0	0.29	0	0	0.39	0	0.11	0.47	0	0	0.48	0.53	0	1.33	0	1	0	0	0	0	0	2	0	0	0	0	0	1	0	0	0
Gh_A01G1164	3.99	5.26	5.42	5.13	5.57	4.77	5.22	5.26	5.05	5.71	6.75	8.25	6.07	8.26	7.28	7.07	4.96	6.24	10.47	9.5	10.82	11.36	10.13	11.01	9.48	9.69	8.35	9.62	7.62	8.71	69	88.46	96	86	102	85.02	96	111.73	103.45	73.78	142	165.78	116	172.4	140.97	140.7	105	150	209.85
Gh_A01G1165	0.71	0.95	1.04	1.14	1.09	0.76	1.03	0.68	0.55	0.69	0.72	1.48	0.87	0.72	0.85	1.63	1.01	1.33	2.39	3.27	2.43	3.36	2.95	2.93	3.59	2.43	2.21	2.55	1.79	2.37	11.25	14.53	16.81	17.46	18.23	12.33	17.22	13.25	10.31	8.17	13.79	27.14	15.11	13.69	15	29.61	19.51	29.21	43.65
Gh_A01G1166	10.98	9.98	9.95	12.78	13.52	12.95	11.98	11.29	12.45	12.59	11.52	13.72	10.82	11.49	10.59	11.74	11.62	11.82	12.86	12.38	11.14	13.54	13	11.62	12.39	10.07	13.02	10.95	9.66	10.54	170.32	150.59	158.32	192.31	222.17	207.06	197.77	215.11	228.79	146.11	217.67	247.44	185.74	215.21	183.96	209.66	220.67	254.93	231.25
Gh_A01G1167	0	0.38	1.02	0.19	0.32	0.19	0.7	0.29	0.33	0	0.12	0.28	0.77	0.25	0.13	0.74	0.55	0.65	0.85	0.61	1.32	0.63	0.48	0.21	0.25	0.14	0.31	0.13	0.49	0.65	0	2.5	7	1.25	2.25	1.33	5	2.4	2.6	0	1	2.17	5.71	2	1	5.71	4.5	6	6.6
Gh_A01G1168	6.08	7.42	6.7	7.18	8.06	5.94	7.39	5.96	7.67	6.42	6.68	7.5	7.76	8.72	8.4	8.3	7.75	8.49	19.45	15.39	16.86	17.06	16.07	15.88	14.05	13.15	14.45	14.18	11.68	13.11	91.73	108.98	103.71	105	128.85	92.48	118.79	110.41	137.07	72.48	122.67	131.54	129.51	158.82	142.01	144.18	143.21	178.03	340.21
Gh_A01G1169	0	0	0	0	0.21	0	0	0	0	0	0	0	0	0	0	0.1	0.18	0	0	0.18	0.24	0.2	0.14	0.23	0.42	0.09	0	0.19	0.08	0.08	0	0	0	0	2	0	0	0	0	0	0	0	0	0	0	1	2	0	0
Gh_A01G1170	22.68	26.25	26.7	23.17	24.4	21.68	28.46	25.23	27.91	19.92	21.48	23.14	23.94	19.4	21.38	18.89	19.94	23.18	34.6	39.21	40.72	30.04	32.02	32.14	29.58	31.45	36.22	28.6	29.9	28.82	559.74	630.26	675.58	554.28	637.83	551.59	747.38	764.25	815.87	367.6	645.45	664	653.63	577.77	591.07	536.64	602.02	794.98	989.73
Gh_A01G1171	0	0	0	0	0	0	0.1	0	0	0	0	0	0	0	0	0	0	0	0	0	0	0	0	0	0.16	0	0	0	0	0	0	0	0	0	0	0	1	0	0	0	0	0	0	0	0	0	0	0	0
Gh_A01G1172	2.6	3.02	2.76	2.66	1.75	2.56	2.22	3.28	3.09	2.56	2.56	2.56	2.19	2.45	2.34	2.03	2.87	2.26	5.01	4.92	4.93	4.25	2.74	4	3.6	3.26	3.54	2.53	3.17	2.85	55.1	62.26	59.86	54.51	39.21	55.93	50.06	85.22	77.44	40.5	66.08	62.96	51.19	62.59	55.48	49.41	74.37	66.43	122.79
Gh_A01G1173	17.17	16.94	15.91	21.08	17.89	18.44	17.61	16.97	17.39	17.35	20.72	18.08	21.76	21.72	21.38	18.76	17.49	20.72	20.93	19.4	20.08	19.64	21.49	19.1	18.87	17.76	18.11	17.26	17.44	18.02	243.7	233.94	231.47	290.04	268.97	269.88	266	295.64	292.43	184.16	358	298.36	341.7	372.17	339.98	306.65	303.79	408.8	344.43
Gh_A01G1174	3.61	3.83	4.07	4.33	4.86	3.12	3.4	3.12	4.3	3.72	2.1	3.19	2.2	2.65	0.97	2.71	1.72	1.47	2.32	1.36	1.57	2.2	2.56	3.05	3.72	3.37	5.73	1.46	2.44	2.72	23.97	24.7	27.65	27.84	34.12	21.33	23.98	25.38	33.77	18.44	16.96	24.62	16.11	21.23	7.17	20.72	14	13.57	17.83
Gh_A01G1175	0	0	0	0	0	0	0	0	0	0	0	0	0	0	0	0	0	0	0	0	0	0	0	0	0	0	0	0	0	0	0	0	0	0	0	0	0	0	0	0	0	0	0	0	0	0	0	0	0
Gh_A01G1176	0	0	0	0	0	0	0	0	0	0	0	0	0	0	0	0	0	0	0	0	0	0	0	0	0	0	0	0	0	0	0	0	0	0	0	0	0	0	0	0	0	0	0	0	0	0	0	0	0
Gh_A01G1177	94.87	99.84	100.76	109.89	104.31	111.58	108.12	106.8	102.51	111.3	113.39	112.7	118.88	118.53	124.91	123.85	129.85	132.09	99.49	112.3	91.55	109.62	111.83	106.24	96.78	94.48	95	97.96	96.41	101.59	2149.02	2200.35	2339.94	2413.71	2503.42	2605.75	2606.95	2970.46	2751.16	1885.9	3127.52	2968.68	2979.43	3241.07	3169.45	3230.56	3599.17	4159.5	2612.56
Gh_A01G1178	0.65	0	0.95	0	0.31	0.31	0	0	0	0.86	0	0.28	0	0.27	0	0	0	0	0	0	0	1.43	0	0	0.74	0.25	1.68	0.54	0.47	0.71	2	0	3	0	1	1	0	0	0	2	0	1	0	1	0	0	0	0	0
Gh_A01G1179	6.6	6.46	7.14	4.66	5.07	5.57	6.63	8.04	5.42	6.85	6.09	5.48	5.5	6.02	4.33	5.4	5.67	5.51	13.11	12.71	15.59	12.45	11.29	10.94	9.72	10.36	9.13	9.65	8.89	9.37	86.84	82.66	96.23	59.42	70.59	75.56	92.81	129.9	84.5	67.37	97.52	83.77	80.03	95.63	63.73	81.85	91.28	100.81	199.97
Gh_A01G1180	0	0	0	0	0	0	0	0	0	0	0	0	0	0	0	0	0	0	0	0	0	0	0	0	0	0	0	0	0	0	0	0	0	0	0	0	0	0	0	0	0	0	0	0	0	0	0	0	0
Gh_A01G1181	1.51	0.9	0.61	1.99	1.17	1.75	1.45	1.8	1.41	1.3	1.79	1.96	1.28	2.39	1.78	2.65	1.69	1.83	2.27	3.08	2.5	2.95	2.5	2.56	2.44	2.73	2.93	2.6	1.92	1.52	17.53	10.18	7.22	22.4	14.44	20.93	17.92	25.59	19.37	11.31	25.25	26.47	16.44	33.51	23.11	35.44	24.05	29.45	30.56
Gh_A01G1182	0	0	0	0	0	0	0	0	0	0	0	0	0	0	0	0	0	0	0	0	0	0	0	0	0	0	0	0	0	0	0	0	0	0	0	0	0	0	0	0	0	0	0	0	0	0	0	0	0
Gh_A01G1183	0.04	0.01	0.17	0.12	0.11	0.17	0.13	0.08	0.06	0.2	0.16	0.15	0.07	0.07	0.11	0.12	0.08	0.11	0.04	0.09	0.07	0.06	0.08	0.14	0.06	0.03	0.05	0.14	0.12	0.04	3	1	14	9	9	14	11.35	8	6	12.15	16	14	6	7	10	11.34	8	12.55	4
Gh_A01G1184	0	0	0	0	0	0	0	0	0	0	0	0.09	0	0	0.09	0	0	0	0	0	0	0	0	0	0	0.08	0	0	0	0	0	0	0	0	0	0	0	0	0	0	0	1	0	0	1	0	0	0	0
Gh_A01G1185	5.69	4.7	5.12	3.46	6.85	5.48	4.09	4.44	5.37	4.77	2.46	3.36	2.63	1.12	1.07	2.83	2.2	2.34	2.61	2.66	1.85	3.77	3.31	2.84	5.72	6.26	4.79	5.27	4.87	5.72	50.72	40.77	46.8	29.86	64.69	50.3	38.78	48.59	56.64	31.8	26.65	34.81	25.94	12	10.72	29	24	29	26.94
Gh_A01G1186	46.96	42.81	42.1	39.72	41.41	40.5	40.75	44.19	46.69	39.75	36.62	40.11	44.55	42.23	49.08	42.21	41.65	42.74	34.8	32.6	39.67	32.08	32.79	35.21	40.45	34.22	35.49	35.91	34.91	30.76	373.5	331.28	343.32	306.35	348.99	332.1	344.94	431.55	440.01	236.47	354.65	370.99	392	405.47	437.25	386.54	405.37	472.53	320.88
Gh_A01G1187	0	0	0	0	0	0	0	0	0	0	0	0	0	0	0	0	0	0	0	0	0	0	0	0	0	0	0	0	0	0	0	0	0	0	0	0	0	0	0	0	0	0	0	0	0	0	0	0	0
Gh_A01G1188	0.23	0.24	0	0	0	0	0.22	0.14	0	0.46	0	0.3	0	0	0.1	0	0	0	0	0	0.25	0	0	0	0	0.18	0	0	0	0.23	2	2	0	0	0	0	2	1.5	0	3	0	3	0	0	1	0	0	0	0
Gh_A01G1189	0	0	0	0	0	0	0	0	0	0	0	0	0	0	0	0	0	0	0	0	0	0	0	0	0	0	0	0	0	0	0	0	0	0	0	0	0	0	0	0	0	0	0	0	0	0	0	0	0
Gh_A01G1190	0.22	0.44	0.42	0.22	0.81	0.63	0.41	0.7	0	0.29	1.59	0.93	1.56	0.71	0	0.19	0.7	0.78	1.12	0.51	0.71	1.14	0	1.51	0.33	0.5	1.12	0.72	0	0.47	1	2	2	1	4	3	2	4	0	1	9	5	8	4	0	1	4	5	6
Gh_A01G1191	17.69	20.68	18.69	20.25	17.43	20.84	21.56	19.67	19.95	19.46	20.34	19.18	25.2	22.58	24.88	22.94	25.09	28.63	42.24	44	44.38	46.61	42.99	45.05	30.64	33.26	36.68	31.77	32.77	33.99	290.82	330.78	314.95	322.76	303.68	353.29	377.33	397.06	388.61	239.29	407.14	366.78	458.33	448.18	458.19	434.37	504.79	654.36	805.01
Gh_A01G1192	0.42	0.66	0.76	0.44	0.2	0.38	0.93	0.65	0.51	0.16	0.7	0.06	0.53	0.61	0.69	0.19	0.29	0.24	0.49	0.95	0.83	0.59	0.17	0.6	1.52	0.66	0.89	0.6	0.28	0	5.83	9	10.89	6	3	5.56	13.89	11.18	8.4	1.67	11.92	1	8.25	10.4	10.8	3	5	4.67	8
Gh_A01G1193	0	0	0	0	0	0	0	0	0	0	0	0	0	0	0	0	0	0	0	0	0	0	0	0	0	0	0	0	0	0	0	0	0	0	0	0	0	0	0	0	0	0	0	0	0	0	0	0	0
Gh_A01G1194	0	0	0	0	0	0	0	0	0	0	0	0	0	0	0	0	0	0	0	0	0	0	0	0	0	0	0.27	0	0	0	0	0	0	0	0	0	0	0	0	0	0	0	0	0	0	0	0	0	0
Gh_A01G1195	0	0	0	0	0	0	0	0	0	0	0	0	0	0	0	0	0	0	0	0	0	0	0	0	0	0	0	0	0	0	0	0	0	0	0	0	0	0	0	0	0	0	0	0	0	0	0	0	0
Gh_A01G1196	0	0	0	1	0	0	0	0	0	0	0	0	0	0.8	0	0	0	0	0	0.51	0	0	0.21	0	0	0	0	0.54	0	0	0	0	0	3	0	0	0	0	0	0	0	0	0	3	0	0	0	0	0
Gh_A01G1197	1.39	1.28	0.9	2.27	2.39	2.17	0.82	1.67	1.4	1.76	1.2	2.08	2.08	2.1	2.14	2.34	2.67	2.41	3.9	3.41	3.76	3.45	4.31	4.13	3.8	4.33	5.39	5.69	5.24	4.63	28.61	25.56	19	45.28	51.93	45.94	18	42	34.1	27	30	49.71	47.21	52	49.36	55.29	67.21	68.96	92.86
Gh_A01G1198	18.23	18.32	18.84	17.64	18.1	18.65	21.78	20.42	20.63	18.99	22.52	20.56	20.43	24.4	24.08	23.85	21.86	25.65	35.55	43.03	35.47	38.36	38.42	39.74	35.9	37.01	31.3	33.6	32.81	35.17	304.91	298.1	322.94	286.04	320.62	321.48	387.7	419.35	408.8	237.53	458.5	399.88	378.01	492.57	451.02	459.19	447.37	596.22	689.21
Gh_A01G1199	3.23	4.13	2.34	4.82	3.21	3.81	3.92	3.14	2.69	5.26	5.3	5.19	8.89	9.09	6.67	9.9	9.34	10.95	7.79	6.64	5.91	5.66	6.41	7.44	6.91	8.72	6.04	7.16	5.04	5.99	31.07	38.61	23.07	44.93	32.72	37.8	40.12	37	30.59	37.79	62.05	58.02	94.53	105.42	71.79	109.54	109.81	146.24	86.77
Gh_A01G1200	0	0	0	0	0	0	0	0	0	0	0	0	0	0	0	0	0	0	0	0	0	0	0	0	0	0	0	0	0	0	0	0	0	0	0	0	0	0	0	0	0	0	0	0	0	0	0	0	0
Gh_A01G1201	0	0	0	0	0	0	0	0	0	0	0	0	0	0	0	0	0	0	0	0	0	0	0	0	0	0	0	0	0	0	0	0	0	0	0	0	0	0	0	0	0	0	0	0	0	0	0	0	0
Gh_A01G1202	7.95	8.38	7.49	8.42	9.88	9.09	7.79	8.39	6.68	8.64	5.93	7.08	5.03	5.73	4.55	4.96	4.62	4.46	6.64	3.29	4.5	5.51	5.45	5.42	12.05	13.45	10.3	11.88	11.66	12.57	117.02	120.1	113.16	120.19	154.19	138	122.16	151.76	116.5	95.19	106.28	121.32	82	101.91	75.14	84.14	83.29	91.4	113.35
Gh_A01G1203	1.71	1.19	0.87	1.2	1.66	1.29	1.51	1.35	1.4	1.2	1.14	0.69	0.77	0.71	1.6	1.17	0.86	1.13	0.87	1.4	1.35	1.26	0.97	1.06	1.24	0.47	0.23	1.41	0.58	0.62	19.17	13	10.01	13.09	19.75	14.94	18	18.64	18.6	10.06	15.56	9.05	9.51	9.56	20.16	15.08	11.85	17.69	11.26
Gh_A01G1204	7.55	9.56	7.39	8.71	8.84	8.65	7.76	6.88	9.41	9.09	9.55	10.25	12.88	10.87	10.96	10.61	13.37	10.92	18.74	23.26	20.16	17.54	15.2	16.15	19.18	20.57	15.08	14.81	13.91	16.87	110.83	136.45	111.16	123.91	137.41	130.8	121.1	123.9	163.55	99.79	170.57	174.91	209.01	192.51	180.19	179.2	239.95	222.75	318.73
Gh_A01G1205	11.32	11.47	14.86	11.36	10.76	12.89	10.54	14.89	11.4	9.95	8.88	7.69	9.55	9.62	8.26	9.68	8.9	7.64	16.45	13.34	10.48	15.71	14.34	11.82	16.16	16.31	14.47	16.71	16.23	18.71	73.48	72.45	98.92	71.53	74.03	86.28	72.83	118.67	87.71	48.3	70.23	58.05	68.57	75.38	60.09	72.37	70.74	68.94	123.83
Gh_A01G1206	1.62	0	0.53	0	0.51	2.09	0.51	0	0	0	0.89	0	0.49	0.45	0	0.94	0	0.39	0	0.43	0.59	0.95	0.35	0	1.64	0	2.25	0	0	0	3	0	1	0	1	4	1	0	0	0	2	0	1	1	0	2	0	1	0
Gh_A01G1207	13.3	13.76	13.25	13.34	12.74	15.57	14.06	13.93	12.63	14.58	14.15	13.56	15.41	13.33	14.35	13.68	12.99	13.11	19.58	14.48	14.85	13.51	13.97	11.7	15.58	11.8	12.17	12.28	13.89	12.34	215	216.3	219.48	209.04	218.11	259.37	241.88	276.37	241.75	176.21	278.45	254.79	275.47	260.1	259.68	254.61	256.86	294.46	366.73
Gh_A01G1208	0.57	0.47	1.34	0.58	1.34	0.68	0.43	0.58	0.72	1.13	0.75	0.83	0.53	0.11	0.17	0.11	0.21	0.23	0.23	0.26	0.29	0.58	0.08	0.32	0	0.25	0	0.11	0.41	0.19	8.66	7	21	8.66	21.74	10.77	7	11	13	13	14	14.77	9	2	3	2	4	5	4
Gh_A01G1209	12.66	14.62	13.49	13.4	14.14	9.31	12.8	11.92	11.53	12.44	12.45	12.51	9.21	11.51	12.04	9.76	8.24	8.79	11.79	12.56	4.68	11.08	12.62	12.28	12.83	11.69	14.03	10.4	11.95	8.02	138.82	155.88	151.61	142.38	164.21	105.22	149.3	160.44	149.79	102.03	166.12	159.44	111.64	152.27	147.77	123.18	110.54	133.88	149.76
Gh_A01G1210	16.12	19.77	14.54	14.81	18.59	13.84	15.23	12.35	12.85	15.85	13.51	15.71	11.09	14.02	13.57	12.19	10.36	9.76	9.49	7.85	6.83	8.51	9.39	10.98	9.54	6.91	10.71	9.1	8.84	8.78	174	207.61	160.83	155	212.56	154	175	163.68	164.29	127.94	177.53	197.2	132.38	182.64	164	151.47	136.78	146.37	118.72
Gh_A01G1211	0	0	0	0	0	0	0	0	0	0	0	0	0	0	0	0	0	0	0	0	0	0	0	0	0	0	0	0	0	0	0	0	0	0	0	0	0	0	0	0	0	0	0	0	0	0	0	0	0
Gh_A01G1212	10.7	12.43	11.16	11.16	9.52	10.58	12.98	12.05	13.89	10.72	10.88	10	9.95	11.13	9.62	8.97	8.2	10.01	11.03	11.25	11.41	9.83	9.56	10.95	8.15	8.58	7.3	8.57	8.26	8.11	190.33	215.08	203.51	192.59	179.44	193.96	245.74	263.19	292.84	142.61	235.58	206.81	195.83	239.01	191.81	183.78	178.54	247.51	227.52
Gh_A01G1213	0.55	0.37	0.36	0.85	0.55	0.86	0.33	0.39	0	0.84	0.4	1.07	0.28	0.29	0.27	0.5	0.53	0.14	1.32	1.92	1.17	1.53	1.42	2.43	1.21	1.94	1.63	1.14	0.9	0.97	9.53	6.29	6.29	14.17	10	15.38	6	8.36	0	10.87	8.33	21.44	5.28	6	5.25	10	11.24	3.28	26.45
Gh_A01G1214	4.56	5.18	4.32	5.48	6.14	7.13	4.69	5.35	6.14	7.68	7.13	6.59	7.44	7.04	7.36	9	8.53	7.91	12.13	13.62	13.03	11.87	10.63	12.67	9.39	10.32	8.27	9.18	9.71	7.51	78.39	86.61	76.16	91.38	111.86	126.46	85.94	112.96	125.09	98.85	149.36	131.8	141.62	146.18	141.82	178.19	179.46	189.02	241.85
Gh_A01G1215	4.87	4.93	4.43	7.71	6.06	7.72	8.35	7.63	7.41	5.41	7.94	7.09	7.39	8.33	10.01	8.16	9.06	10.3	9.03	8.48	7.48	7.71	8.79	10.35	7.86	9.73	8.56	8.86	8.69	8.3	79.92	78.75	74.47	122.72	105.45	130.7	145.92	153.76	144	66.42	158.63	135.31	134.19	165.06	184.09	154.29	181.93	234.92	171.87
Gh_A01G1216	3.99	3.03	3.38	3.91	4.61	6.39	3.95	3.72	3.69	3.9	5.62	3.95	8.78	7.47	7.87	9.85	7.03	9.13	7.62	8.17	10.02	8.81	8.26	7.61	4.09	6.31	9.43	6.23	7.05	7.14	35.56	26.25	30.83	33.82	43.53	58.73	37.43	40.67	39	26.01	61	40.91	86.57	80.32	78.57	101	76.62	113.11	78.65
Gh_A01G1217	18.31	18.85	18.95	18.59	18.91	21.02	20.53	20.03	22.11	20.7	20	19.95	33.93	31.89	28.12	26.45	24.79	26.37	25.81	29.24	31.74	22	24.84	24.88	19.39	22.22	22.71	20.92	20.49	22.84	370.96	371.64	393.63	365.27	406.01	439.09	442.84	498.31	530.93	313.82	493.53	470	760.6	779.91	638.38	617.13	614.68	742.72	606.29
Gh_A01G1218	6.01	6.38	5.67	4.06	5.42	4.53	6.02	5.71	6.82	6.16	5.43	4.08	4.46	4.37	3.81	2.9	2.73	2.59	1.79	2.22	2.72	1.83	1.5	1.22	1.93	1.19	1.53	1.46	1.06	1.27	90	93	87	59	86	70	96	105	121	69	99	71	74	79	64	50	50	54	31
Gh_A01G1219	29.82	24.32	24.78	26.06	20.52	24.93	23.59	28.1	23.62	20.9	28.19	31.48	19.49	19.02	21.13	17.01	13.91	15.63	11.15	9.52	9.83	9.2	12.78	9.71	11.64	6.69	8.61	12.67	10.15	16.12	165.96	131.68	141.37	140.63	121	143	139.73	192	155.71	87	191	203.7	120	127.73	131.74	109	94.72	120.89	71.9
Gh_A01G1220	3.69	4.19	4.59	4.53	1.66	2.84	1.1	2.68	1.98	2.06	2.53	3.4	2.72	1.82	0.59	0	0.36	1.77	3.25	1.04	1.45	1.94	1.35	1.29	3.91	2.21	1.37	0.74	0.95	2.11	8.4	9.29	10.71	10	4	6.67	2.67	7.5	5.33	3.5	7	9	6.86	5	1.5	0	1	5.6	8.57
Gh_A01G1221	0.22	0	0	0	0	0.21	0	0	0	0	0	0.38	0	0	0	0	0	0	0	0	0.72	0	0	0.15	0	0	0.45	0.37	0.32	0.32	1	0	0	0	0	1	0	0	0	0	0	2	0	0	0	0	0	0	0
Gh_A01G1222	0	1.04	0.51	0.92	0	1.01	0	0	0.38	0.39	0.83	1.66	0.37	1.09	0.36	1.7	0.27	0.29	1.75	1.06	0.54	1	0.78	1.21	0.94	0.96	0.95	0.95	1.31	0.79	0	5	2.57	4.4	0	5.14	0	0	2.2	1.42	5	9.5	2	6.5	2	9.62	1.6	2	10
Gh_A01G1223	0.09	0	0	0.18	0	0.09	0	0	0	0	0	0	0	0	0	0	0	0	0.3	0	0	0	0.45	0	0	0	0	0	0	0.26	0.5	0	0	1	0	0.5	0	0	0	0	0	0	0	0	0	0	0	0	2
Gh_A01G1224	0	0	0	0	0	0	0	0	0	0	0	0	0	0	0	0	0	0	0	0	0	0	0	0	0	0	0	0	0	0	0	0	0	0	0	0	0	0	0	0	0	0	0	0	0	0	0	0	0
Gh_A01G1225	2.74	2.21	3.24	3.57	2.93	4.46	2.66	3.77	2.39	3.14	3.72	4.04	2.62	2.15	2.01	4.03	2.98	3.61	2.95	3.96	6.98	3.87	4.14	3.43	2.92	4.01	4.76	2.29	3.96	3.73	28	22	34	35.41	31.75	47	29	47.3	29	24	46.4	48	29.64	26.53	23	47.42	37.29	51.39	35
Gh_A01G1226	0.3	0.31	0	0.31	0	0.87	0	0.85	0.38	0.4	0	0.39	0.27	0.12	0	0.26	0.12	0.54	0.13	0.35	0.49	0.13	0.19	0.42	0.68	0.23	0	0.25	0.76	0.65	2	2	0	2	0	6	0	7	3	2	0	3	2	1	0	2	1	5	1
Gh_A01G1227	3.39	2.87	3.14	2.46	1.83	3.04	3.62	2.56	3.33	2.76	2.82	3	3.32	3.37	2.48	2.94	3.26	3.23	7.42	9.5	8.45	5.8	5.08	5.51	5.76	6.03	5.66	5.48	4.03	4.97	47.54	39.1	45.18	33.5	27.18	44.02	54	44.03	55.35	29	48.2	49	51.47	57	39	47.52	56	62.94	120.55
Gh_A01G1228	0	0.12	0	0.35	0.21	0.33	0.11	0	0.28	0	0.18	0	0	0.19	0.1	0.1	0.64	0.08	0.87	0.27	0.12	0.3	0.22	0.39	0.68	0.44	0	0.09	0.32	0.82	0	1	0	3	2	3	1	0	3	0	2	0	0	2	1	1	7	1	9
Gh_A01G1229	1.47	0	0.72	0	0.35	0	0.34	0.6	0	0.98	0.3	0	0.33	0.3	0	0.32	0	0.79	1.27	0.29	0.81	0.97	0.47	0.77	1.12	0.57	0	0.62	1.33	0.8	4	0	2	0	1	0	1	2	0	2	1	0	1	1	0	1	0	3	4
Gh_A01G1230	0	0	0	0	0	0	0	0.15	0	0.5	0	0.32	0	0	0	0	0	0	0	0	0	0	0	0	0	0	0	0	0	0	0	0	0	0	0	0	0	0.5	0	1	0	1	0	0	0	0	0	0	0
Gh_A01G1231	2.15	0.57	0.61	2.56	0.57	1.45	1.04	0.9	0.93	0.74	0.74	1.42	1.12	0	1.72	0.72	0.45	1.19	1.01	1.01	0.91	3.74	2.89	0.61	0.26	0.66	0	0.23	1.11	0	7.79	2	2.25	9	2.18	5.42	4	4	4	2	3.27	6	4.49	0	7	3	2	6	4.23
Gh_A01G1232	0	0	0	0	0	0.36	0	0	0	0	0	0	0	0.61	0	0	0.3	0	0	0.29	0.4	0.32	0	0	0	0	0	0	0	0.27	0	0	0	0	0	1	0	0	0	0	0	0	0	2	0	0	1	0	0
Gh_A01G1233	0	0	0	0	0	0	0	0	0	0	0	0	0	0	0	0	0	0	0	0	0	0	0	0	0	0	0	0	0	0	0	0	0	0	0	0	0	0	0	0	0	0	0	0	0	0	0	0	0
Gh_A01G1234	0	0.26	0.75	0	0.12	0.12	0.12	0.1	0	0.68	0	0.11	0.12	0.21	0.34	0	0.21	0.09	0	0.1	0	0.11	0.08	0.04	0.29	0.1	0	0.11	0	0.19	0	2	6	0	1	1	1	1	0	4	0	1	1	2	3	0	2	1	0
Gh_A01G1235	0	0	0	0	0	0	0	0	0	0	0	0	0	0	0	0	0	0	0	0	0	0.44	0	0	0	0	0	0	0.36	0	0	0	0	0	0	0	0	0	0	0	0	0	0	0	0	0	0	0	0
Gh_A01G1236	0	0	0	0	0	0	0	0	0	0	0	0	0	0	0	0	0	0	0	0	0	0	0	0	0	0	0	0	0	0	0	0	0	0	0	0	0	0	0	0	0	0	0	0	0	0	0	0	0
Gh_A01G1237	0	0	0	0.97	0	0	0	0.19	0.4	0	0	0	0	0	0	0	0	0	0	0	0.26	0	0	0	0	0.54	0	0	0	0	0	0	0	4	0	0	0	1	2	0	0	0	0	0	0	0	0	0	0
Gh_A01G1238	0	0	0	0	0	0	0	0	0	0	0	0	0	0	0	0	0	0	0	0	0	0	0	0.17	0	0.18	0	0	0	0	0	0	0	0	0	0	0	0	0	0	0	0	0	0	0	0	0	0	0
Gh_A01G1239	0	0	0	0	0	0	0	0	0	0	0	0	0	0	0	0	0	0	0	0	0	0	0	0	0	0	0	0	0	0	0	0	0	0	0	0	0	0	0	0	0	0	0	0	0	0	0	0	0
Gh_A01G1240	6.88	6.21	5.38	6.18	5.84	6.96	6.79	6.96	5.78	7.25	6.63	7.38	8.87	9.28	9.72	10.18	9.18	10.12	5.16	5.91	5.99	4.66	4.15	5.52	4.09	5.58	4.7	5.3	5.29	6.19	183.03	160.59	146.64	159.37	164.51	190.78	192.15	227.32	182.18	144.14	214.6	228.22	260.95	297.9	289.41	311.6	298.76	374.19	158.98
Gh_A01G1241	9.44	9.58	11.62	9.61	11.46	9.5	10.47	10.71	10.74	8.69	10.05	11.54	8.32	9.5	9.97	9.92	12.28	9.96	15.8	15.36	15.83	13.72	13.47	16.5	16.57	14.55	15.45	14.33	12.73	13.78	153.93	152	194.26	151.9	198	159.67	181.67	214.44	207.4	106	199.47	218.66	150	186.91	182	186.19	244.89	225.79	298.57
Gh_A01G1242	10.35	12.13	11.6	19.7	14.17	17.65	17.3	17.33	14.46	19.93	24.33	22.36	28.19	24.56	29.58	35.07	41.04	40.25	31.36	40.92	39.01	39.75	37.27	42.72	30.4	32.65	36.21	34.46	38	32.53	179.4	204.59	206.31	331.25	260.28	315.53	319.36	368.96	296.99	258.53	513.69	450.89	540.86	513.99	574.58	700.27	870.87	970.17	630.46
Gh_A01G1243	56.97	60.61	60.09	83.51	65.45	77.52	63.55	58.91	54.33	84.1	84.29	91.17	84.22	90.46	79.91	136.76	128.28	115.45	113.51	132.79	140.9	99.69	99.18	113.47	90.82	104.08	70.45	88.7	106.54	107.88	220.96	228.72	238.93	314.04	268.94	309.94	262.34	280.53	249.67	243.97	398.07	411.17	361.38	423.48	347.17	610.74	608.78	622.46	510.35
Gh_A01G1244	2.09	1.43	0	0.72	0	0.68	0.66	0	1.18	0	1.15	2.4	2.52	1.73	1.25	0	1.71	1.51	0.6	0	2.3	1.85	0.9	2.45	1.06	2.16	4.36	2.34	1.51	1.02	3	2	0	1	0	1	1	0	2	0	2	4	4	3	2	0	3	3	1
Gh_A01G1245	0.34	0	0	0.03	0	0	0	0.06	0	0.08	0.05	0	0	0	0.05	0	0	0.04	0	0	0.19	0	0	0	0.2	0.22	0	0	0.25	0.04	6	0	0	0.5	0	0	0	1.33	0	1	1	0	0	0	1	0	0	1	0
Gh_A01G1246	0	0	0	0	0	0	0	0	0	0	0	0	0	0	0	0	0	0	0	0	0	0	0	0	0	0	0	0	0	0	0	0	0	0	0	0	0	0	0	0	0	0	0	0	0	0	0	0	0
Gh_A01G1247	0.78	0	0	0.32	0.29	0	0	0.43	0	0	0.48	0.44	0	0	0	0.45	0	0	0	0	0.3	0.25	0.19	0	0.75	0.46	0.5	0.86	0.18	1.1	3.48	0	0	1.39	1.36	0	0	2.32	0	0	2.59	2.29	0	0	0	2.32	0	0	0
Gh_A01G1248	0	0	0	0	0	0	0	0	0	0	0	0	0	0	0	0	0	0	0	0	0	0	0	0	0	0	0	0	0	0	0	0	0	0	0	0	0	0	0	0	0	0	0	0	0	0	0	0	0
Gh_A01G1249	5.4	6.03	5.05	6.85	6.24	6.53	5.95	5.55	6.57	6.85	9.6	8.2	10.97	10.39	11.13	11.49	11.79	10.22	10.85	13.03	13.83	11.33	12.39	12.23	11.07	14.15	15.09	12.98	14.16	11.96	85.21	92.49	81.64	104.67	104.24	106.21	99.89	107.35	122.66	80.73	184.3	150.35	191.39	197.69	196.51	208.55	227.53	224.08	198.32
Gh_A01G1250	0	0	0	0	0	0	0	0	0	0	0	0	0	0	0	0	0	0	0	0	0	0	0	0	0	0	0	0	0	0	0	0	0	0	0	0	0	0	0	0	0	0	0	0	0	0	0	0	0
Gh_A01G1251	5.41	4.83	7.89	5.75	5.13	4.93	6.52	4.42	4.9	5.39	6.13	4.9	4.36	5.61	2.29	4.5	4.31	5.89	7.57	4.47	9.93	6.78	7.56	8.04	6.97	8.1	7.61	6.57	6.22	5	43.67	37.94	65.24	44.94	43.86	41.02	55.97	43.75	46.87	32.51	60.16	45.92	38.92	54.6	20.68	41.82	42.54	66.09	70.75
Gh_A01G1252	0	0	0	0	0	0	0	0	0	0	0	0	0	0	0	0	0	0	0	0	0	0	0	0	0	0	0	0	0	0	0	0	0	0	0	0	0	0	0	0	0	0	0	0	0	0	0	0	0
Gh_A01G1253	0	0	0	0	0	0.11	0	0	0	0	0	0	0	0	0	0	0	0.08	0	0	0.12	0	0	0.16	0	0	0	0	0	0	0	0	0	0	0	1	0	0	0	0	0	0	0	0	0	0	0	1	0
Gh_A01G1254	2.16	1.94	2.32	1.94	2.09	2.47	2.64	2.43	1.63	2.05	2.59	2.9	4.35	3.99	4.5	3.61	2.26	2.18	1.72	3.2	3.84	2.59	2.28	2.59	2.53	3.14	1.66	2.32	3.2	2.83	39	34	42.91	33.97	40	46	50.78	53.77	34.87	27.68	56.9	60.94	86.81	86.95	90.93	74.95	49.91	54.72	36
Gh_A01G1255	0	0	0	0	0	0	0	0	0	0	0	0	0	0	0	0	0	0	0	0	0	0	0	0	0	0	0	0	0	0	0	0	0	0	0	0	0	0	0	0	0	0	0	0	0	0	0	0	0
Gh_A01G1256	1.23	0.87	0.72	1.67	1.29	0.58	1.24	0.96	0.75	0.98	0.64	0.71	0.3	1.68	1.18	0.69	0.38	0.35	2.06	1.1	2.74	0.92	1.59	0.45	1.17	1.8	2.23	1.33	0.8	1.08	8.39	5.76	5	11	9.33	4.06	9	8	6.01	5	5.27	5.65	2.27	13.79	9	5.38	3.16	3.27	16.27
Gh_A01G1257	2.21	3.53	4.55	7.34	3.71	4.76	3	0.6	0.41	5.91	3.02	1.9	0.22	0.81	0.96	1.49	1.6	2.12	2.33	1.16	1.62	2.17	3.15	2.76	2.24	0.38	4.6	0.82	0.53	1.79	9	14	19	29	16	20	13	3	2	18	15	9	1	4	4.36	7	8	12	11
Gh_A01G1258	12.81	13.37	14.17	15.63	14.5	13.56	13.38	10	10.71	13.65	8.93	13.22	12.16	11.35	9.75	11.34	16.17	10.93	6.71	7.97	8.34	8.05	7.09	8.93	10.83	9.31	6.26	8.34	8.53	6.06	133.56	135.6	151.49	157.98	160.16	145.74	148.54	127.97	132.29	106.47	113.38	160.28	140.32	142.82	113.93	136.13	206.26	158.43	81.11
Gh_A01G1259	4.08	2.4	3.27	3.76	6.61	3.82	3.7	3.44	2.71	4.09	4.91	4.26	3.95	5.8	1.95	4.94	5.01	4.2	4.53	5.65	4.49	5.92	6.36	5.32	5	3.96	4.25	5.75	5.17	5.1	28	16	23	25	48	27	27	29	22	21	41	34	30	48	15	39	42	40	36
Gh_A01G1260	24.05	22.89	21.67	19.88	20.64	19.51	20.33	22.4	24.38	16.4	16.61	21.49	16.82	18.16	15.05	16.16	13.77	16.58	27.15	26.56	28.75	25.17	20.24	22.7	25.97	22.66	23.4	23.5	22.6	20.13	293.41	271.69	271	235.18	266.67	245.27	264	335.46	352.38	149.63	246.75	304.78	227	267.39	205.7	227	205.45	281.1	383.83
Gh_A01G1261	18.87	18.74	16.97	19.61	18.15	22.17	22.63	24.25	23.91	21.27	25.89	21.33	40.72	36.89	36.6	32.63	33.55	36.48	46.86	50.06	46.21	42.55	41.05	41.64	36.01	40.31	43.97	39.28	38.07	36.55	842.05	813.6	776.42	848.65	858.08	1019.91	1074.85	1328.59	1264.03	710.19	1406.75	1107.21	2010.46	1987.6	1829.99	1676.98	1831.98	2263.46	2424.2
Gh_A01G1262	0	0.16	0	0.16	0	0	0	0.5	0	0	0	0	0.28	0.26	0.28	0	0.13	0	0	0.12	1.02	0.14	0	0	1.76	0	0.64	0	0	0	0	1	0	1	0	0	0	4	0	0	0	0	2	2	2	0	1	0	0
Gh_A01G1263	4.14	4.83	4.97	8.19	5.2	5.03	3.59	7.69	6.22	7.54	9.02	6.68	11.1	11.2	10.41	13.42	16.46	13.43	3.29	3.9	4.15	2.67	2.23	3.56	3.86	2.96	2.83	3.2	2.55	4.44	73	83	90	140.15	97.26	91.47	67.4	166.66	130	99.58	193.76	137.19	216.67	238.55	205.75	272.64	355.43	329.61	67.36
Gh_A01G1264	0.35	0	0	0	0.33	0	0	0	0	0	0	0	0	0.29	0	0	0.58	0	0.61	0	0	0	0	0	0.54	0	0.37	0.3	0	0	1	0	0	0	1	0	0	0	0	0	0	0	0	1	0	0	2	0	2
Gh_A01G1265	0	0	0	0	0	0	0	0	0	0	0	0	0	0	0	0	0	0	0	0	0	0	0	0	0	0	0	0	0	0	0	0	0	0	0	0	0	0	0	0	0	0	0	0	0	0	0	0	0
Gh_A01G1266	0	0	0	0	0	0.05	0.05	0.09	0.09	0	0	0	0.1	0	0.15	0.14	0	0.08	0	0.04	0.18	0.24	0	0.04	0.04	0.13	0.11	0.05	0.12	0.08	0	0	0	0	0	1	1	2	2	0	0	0	2	0	3	3	0	2	0
Gh_A01G1267	7.7	6.86	8.52	6.94	8.36	10.5	9.82	9.66	8.36	6.64	7.23	8.18	15.33	13.62	13.2	14.73	12.14	11.26	12.52	11.2	11.51	8.08	7.87	9.54	12.64	12.88	12.11	12.41	9.65	10.46	85.92	74.43	97.41	75.05	98.84	120.76	116.65	132.32	110.47	55.41	98.18	106.17	189.28	183.38	164.96	189.3	165.73	174.57	161.95
Gh_A01G1268	3.58	4.8	5.06	3.46	6.01	3.17	4.86	4.29	4.16	4.09	2.92	3.72	3.71	3.25	3.66	2.86	3.86	3.59	4.33	5.05	5.13	4.55	5.58	4.43	6.05	4.84	5.99	6.17	5.51	5.93	72.56	94.67	105.16	68	129.07	66.31	104.85	106.75	99.84	61.93	72.01	87.66	83.08	79.5	83.13	66.62	95.7	100.99	101.81
Gh_A01G1269	0	0	0	0	0	0	0	0	0	0	0	0	0	0	0	0	0.19	0.34	0.2	0	0	0.41	0	0.33	0	0.18	0	0	0.17	0	0	0	0	0	0	0	0	0	0	0	0	0	0	0	0	0	1	2	1
Gh_A01G1270	49.88	49.49	47.24	48.49	38.25	52.57	47.97	42.79	43.55	45.06	41.28	49.81	29.95	33.04	34.54	32.71	29.81	28.75	28.38	33.13	29.96	23.33	27.7	32	23.26	22.38	22.53	19.05	24.74	22.71	365.92	353.17	355.27	344.88	297.27	397.53	374.55	385.36	378.49	247.23	368.69	424.88	243.08	292.59	283.85	276.27	267.61	293.12	241.34
Gh_A01G1271	2.92	4.03	3.09	3.73	2.01	3.12	4.62	3.34	3.97	2.1	2.75	2.88	1.8	2.25	2.67	1.73	2.44	2.28	2.99	3.44	5.04	3.44	2.68	3.14	3.47	2.95	2.83	3.57	2.62	3.5	32.23	43.31	35	40	23.52	35.57	54.37	45.25	52	17.35	37	37	22	30	33	22	33	35	38.32
Gh_A01G1272	2.72	3.06	3.54	4.88	4.95	5.03	3.35	4.7	3.12	3.29	5.22	5.37	6.62	6.28	5.61	7.15	5.74	6.57	10.34	11.48	12.26	11.44	10.38	12	9.31	8.9	9.65	9.98	9.43	9.16	42	46	56	73	81	80	55	89	57	38	98	96.39	113	117	97	127	108.41	141	185
Gh_A01G1273	0	0.73	0.23	0.51	0.22	0.23	0.89	0.58	0	0.95	0.39	0.81	0.85	0.59	0	0.41	0.19	0.17	0.2	0	0.78	1.04	0.76	0.83	0.54	0	0	0.4	0.68	0.52	0	3	1	2.11	1	1	4	3	0	3	2	4	4	3	0	2	1	1	1
Gh_A01G1274	2.52	2.55	2.58	3.19	1.79	2.2	2.61	3.49	2.88	2.53	3.01	3.42	4.56	3.87	3.94	3.4	4.81	5.17	8.38	7.08	7.71	6.91	7.37	6.91	4.71	5.04	5.91	5.19	5.3	7.64	20	19.64	21	24.49	15	18	22	34	27	15	29	31.52	40	37	35	31	46.61	57	77
Gh_A01G1275	0	0	0	0	0	0	0	0	0	0	0	0	0	0	0	0	0	0	0	0	0	0	0	0	0	0	0	0	0	0	0	0	0	0	0	0	0	0	0	0	0	0	0	0	0	0	0	0	0
Gh_A01G1276	0.57	1.82	0.81	1.37	0.36	1.66	0.54	1.24	0.9	1.27	2.19	0.82	1.2	0.22	0.68	0.74	0.31	0	0	0.15	0.21	0.17	0	0.4	0.77	0.3	0.2	1.09	0.69	0.83	3	9.29	4.35	7	2	9	3	8	5.62	5	14	5	7	1.37	4	4.46	2	0	0
Gh_A01G1277	8.39	11.3	6.49	7.9	7.92	5.33	11.55	9.19	10.74	12.38	6.41	8.96	8.11	7.67	6.97	10.8	6.62	3.95	16.97	11.44	18.46	14.42	9.28	10.86	17.2	13.01	16.27	10.2	10.26	11.6	29	38	23	26.47	29	19	42.51	39	44	32	27	36	31	32	27	43	28	19	68
Gh_A01G1278	33.24	33.99	37.64	45.75	45.54	46.58	47.97	50.37	44.27	40.92	47.16	45.64	63.06	60.95	70.8	63.63	61.62	63.48	24.83	18.42	23.64	29.18	30.04	27.16	43.63	47.65	53.43	48.17	51.18	50.57	962.39	957.19	1117.21	1284.21	1396.75	1390.18	1478.15	1790.28	1518.19	886.07	1662.36	1536.38	2019.63	2129.69	2295.76	2121.05	2182.56	2554.56	833.25
Gh_A01G1279	1.06	1.64	3.11	2.19	1.5	1.03	1	1.3	0.9	2.13	1.74	3.2	3.36	1.32	2.37	2.31	0.87	1.53	1.37	1.68	2.34	2.34	1.02	3.35	4.45	2.06	2.77	1.34	0.38	1.94	2	3	6	4	3	2	2	3	2	3	4	7	7	3	5	5	2	4	3
Gh_A01G1280	2.97	3.46	2.96	2.41	2.18	1.8	3.28	2.86	3.16	1.77	2.61	3.47	3.23	3.17	3.35	2.67	2.9	4.09	8.75	11.38	9.22	8.39	7.16	8.61	7.17	6.83	5.93	4.97	5.78	4.48	38.92	44.24	39.86	30.61	30.38	24.35	45.87	46.1	49.07	17.36	41.65	52.92	46.92	50.26	49.18	40.3	46.59	74.58	133.07
Gh_A01G1281	6.83	8.29	8.62	5.69	4.1	4.84	5.92	6.09	5.53	5.33	3.91	3.55	6.26	5.56	6	4.36	4.59	4.82	6.42	3.97	6.36	5.06	4.94	5.43	6.98	7.23	6.9	5.77	6.34	6.89	91.69	108.36	118.69	74.15	58.31	67	84.71	100.38	88	53.59	64	55.5	93	90.12	90.31	67.47	75.53	90	100
Gh_A01G1282	1.5	0.86	1.32	3.14	2.7	1.91	1.66	1.66	1.96	3.17	2.29	1.63	1.18	1.45	1.84	1.85	1.73	1.71	2.8	2.61	1.93	2.82	3.47	2.91	4.56	6.03	3.91	5.16	4.92	6.71	26.36	14.65	23.72	53.56	50.34	34.65	31	35.78	40.88	41.66	48.97	33.26	23	30.85	36.18	37.49	37.23	41.77	57.16
Gh_A01G1283	13.22	14.46	17.71	18.85	22.84	19.06	15.79	14.87	17.96	21.99	18.4	21	22.22	23.08	20.25	25.61	29.03	20.48	47.69	48.55	35.75	43.68	36.74	36.19	54.74	59.11	50.85	49.5	53.82	41.3	70.22	74.73	96.45	97.09	128.53	104.39	89.28	96.99	113.02	87.38	119	129.7	130.58	147.97	120.47	156.67	188.66	151.2	293.66
Gh_A01G1284	1.1	1.51	1.07	1.89	0.69	0.71	1.72	1.79	1.24	3.43	0.6	0.63	1.66	0.91	0.33	1.27	1.2	1.85	0.95	1.16	1.21	0.65	0.94	0.51	0.56	0.28	0	1.54	0.27	0.54	3	4	3	5	2	2	5	6	4	7	2	2	5	3	1	4	4	7	3
Gh_A01G1285	0.7	0.82	1.22	2.16	2.07	0.77	0.84	1.62	1.54	1.07	0.8	0.94	0.6	0.25	0.53	0.95	1.26	0.65	2.08	5.43	5.2	1.85	3.16	4.97	1.15	1.08	3.01	0.87	1.94	2.29	7	8	12.52	21	22	8	9	20	18.36	8	9.72	11	6.67	3	6	10.93	15.48	9	24.23
Gh_A01G1286	6.74	7.55	6.81	8.5	7	8.24	8.79	8.93	5.42	8.11	10.12	8.18	11.6	11.34	13.15	10.33	12.01	13.35	5.52	6.09	5.43	5.86	7.47	4.96	3.36	2.95	5.07	4.45	4.47	4.82	175.55	191.37	181.8	214.81	193.34	221.43	243.77	285.68	167.35	158.09	320.95	247.8	334.32	356.74	383.83	309.82	382.89	483.42	166.79
Gh_A01G1287	0	0	0	0	0	0	0	0	0	0	0	0	0.31	0.42	0	0.44	0.28	0.37	0	0.13	0	0.15	0	0.24	0	0	0	0	0.25	0	0	0	0	0	0	0	0	0	0	0	0	0	2	3	0	3	2	3	0
Gh_A01G1288	2.74	3.57	2.41	4.24	5.87	4.61	2.23	3.35	3.55	3.42	2.63	4.37	2.81	4.17	3.18	2.7	3.14	1.51	3.79	3.91	6.14	3.31	2.99	3.08	3.55	3.33	3.72	2.76	1.59	3.54	30	38	27	45	68	52	26	45	46	28	35	55.59	34	55	39	34	42	23	48
Gh_A01G1289	2.47	3.08	1.72	2.85	2	3.16	2.32	1.65	2.45	3.06	1.77	2.58	1.43	1.17	1.81	2.14	1.58	1.08	1.13	0.49	1.26	1.24	0.97	1.3	2.28	0.96	0.64	1.4	0.83	0.96	28	34	20	31.39	24	37	28	23	33	26	24.44	34	18	16	23	28	22	17	14.82
Gh_A01G1290	0	0	0	0.45	0	1.28	0	0.36	1.85	0.59	1.08	0.38	0	0	0	0	0	0.63	0	0.35	1.45	0	0.28	0.62	0.33	0	0	0	1.27	0	0	0	0	1	0	3	0	1	5	1	3	1	0	0	0	0	0	2	0
Gh_A01G1291	0.21	0.2	0.2	0.28	0.3	0.34	0.62	0.44	0.38	0.6	0.14	0.28	0.64	0.41	0.51	0.26	0.32	0.51	0.94	0.86	0.95	0.72	0.7	0.91	0.55	0.66	0.36	0.56	0.64	0.73	13.88	13	13.34	18	21	23.2	43.63	36	30	29.56	11.24	21.39	47	33	38	20	26	46.42	71.78
Gh_A01G1292	0.23	0.13	0.22	0.58	0.45	0.22	0.19	0.15	0.24	0.28	0.28	0.31	0.25	0.28	0.33	0.24	0.3	0.26	0.36	0.58	0.59	0.75	0.46	0.59	0.09	0.46	0.5	0.64	0.47	0.39	8	4.52	8	20	17	8	7	6.62	10	7.41	12	13	10	12	13	10	13	13	15
Gh_A01G1293	0.65	0	0.42	0.15	0.14	0.49	0.2	0.41	0.3	0.1	0.53	0.06	0.06	0.24	0.13	0.94	0.82	0.45	0.62	0.63	0.32	0.76	0.65	0.71	0.38	0.59	0.37	0.52	0.36	0.23	9	0	6	2	2	7	3	7	5	1	9	1	1	4	2	15	14	8.67	10
Gh_A01G1294	2.88	0.91	3.31	1.45	2.99	3.52	2.65	1.6	2.3	1.43	1.62	3.48	2.92	2.62	2.88	1.56	3.37	3.17	5.7	5.51	4.4	5.07	5.44	9.8	9.52	7.88	4.22	8.56	4.64	5.87	16.37	5.05	19.26	8	18	20.58	16	11.17	15.47	6.07	11.22	23	18.34	17.96	18.34	10.21	23.39	25	37.5
Gh_A01G1295	0	0	0	0	0	0	0	0	0	0	0	0	0	0	0	0	0	0	0	0	0	0	0	0	0	0	0	0	0	0	0	0	0	0	0	0	0	0	0	0	0	0	0	0	0	0	0	0	0
Gh_A01G1296	27.93	31.62	32.38	27.57	24.18	25.66	31.82	31.34	30.6	26.75	30.06	32.9	27.05	34.02	29.44	28.07	32.42	29.61	53.02	57.63	44.9	51.96	51.08	53.42	51.36	52.81	51.33	50.3	50.86	51.41	420.82	463.48	500.11	402.71	385.97	398.51	510.12	579.61	546.2	301.44	551.36	576.27	450.79	618.68	496.77	486.9	597.59	620.03	925.84
Gh_A01G1297	0	0.86	0.55	0	1.06	0.27	1.05	0.68	1.18	0.37	0.23	0.48	0.76	0.93	0.75	0	1.14	0.6	0.24	0	0.31	0.49	0.54	0.2	1.28	0.22	0.29	0.47	0.41	1.02	0	3	2	0	4	1	4	3	5	1	1	2	3	4	3	0	5	3	1
Gh_A01G1298	0	0	0	0	0	0	0	0	0	0	0	0	0	0	0	0	0	0	0	0	0	0	0	0	0	0	0	0	0	0	0	0	0	0	0	0	0	0	0	0	0	0	0	0	0	0	0	0	0
Gh_A01G1299	0	0	0	0	0	0	0	0	0	0.61	0	0	0	0	0	0	0	0	0	0	0	0	0	0	0	0	0	0	0	0	0	0	0	0	0	0	0	0	0	1	0	0	0	0	0	0	0	0	0
Gh_A01G1300	0.04	0	0.16	0	0	0	0.08	0.2	0	0.11	0.07	0	0.08	0	0	0	0	0	0.22	0	0	0	0	0	0	0	0	0.03	0.06	0	0.5	0	2	0	0	0	1	3	0	1	1	0	1	0	0	0	0	0	3
Gh_A01G1301	0	0	0	0	0.13	0	0	0	0	0	0	0	0	0	0	0	0	0	0	0	0	0	0	0	0	0	0	0	0	0	0	0	0	0	2	0	0	0	0	0	0	0	0	0	0	0	0	0	0
Gh_A01G1302	0	0	0	0	0	0	0	0	0	0	0	0	0	0	0	0	0	0	0	0	0	0	0	0	0	0	0	0	0	0	0	0	0	0	0	0	0	0	0	0	0	0	0	0	0	0	0	0	0
Gh_A01G1303	0	0	0	0	0	0	0	0	0	0	0	0	0	0	0	0	0	0	0	0	0	0	0	0	0	0	0	0	0	0	0	0	0	0	0	0	0	0	0	0	0	0	0	0	0	0	0	0	0
Gh_A01G1304	0	0	0	0	0	0	0	0	0	0	0	0	0	0	0	0	0	0	0	0	0	0	0	0	0	0	0	0	0	0	0	0	0	0	0	0	0	0	0	0	0	0	0	0	0	0	0	0	0
Gh_A01G1305	0	0	0	0	0	0	0	0	0	0	0	0	0	0	0	0	0	0	0	0.1	0	0	0.04	0.04	0	0	0	0	0.09	0	0	0	0	0	0	0	0	0	0	0	0	0	0	0	0	0	0	0	0
Gh_A01G1306	0	0	0	0	0	0	0	0	0	0	0	0	0	0	0	0	0	0	0	0	0	0	0	0	0	0	0	0	0	0	0	0	0	0	0	0	0	0	0	0	0	0	0	0	0	0	0	0	0
Gh_A01G1307	0	0	0	0	0	0	0	0	0	0	0	0	0	0	0	0	0	0	0	0	0	0	0	0	0	0	0	0	0	0	0	0	0	0	0	0	0	0	0	0	0	0	0	0	0	0	0	0	0
Gh_A01G1308	0	0	0	0	0	0	0	0	0	0	0	0	0	0	0	0	0	0	0	0	0	0	0	0	0	0	0	0	0	0	0	0	0	0	0	0	0	0	0	0	0	0	0	0	0	0	0	0	0
Gh_A01G1309	9.96	9.68	10.71	10.26	8.93	10.66	9.93	9.8	9.29	7.76	8.58	8.74	12.77	12.29	11.38	10.96	11.46	12.48	13.98	11.36	13.47	10.32	10.28	10.59	9.71	8.21	9.61	9.97	8.34	9.29	241.53	228.46	266.25	241.31	229.47	266.53	256.46	291.87	267.07	140.85	253.36	246.49	342.63	359.68	309.32	306.01	339.97	420.93	393.05
Gh_A01G1310	3.75	3.96	4.3	6.05	4.06	4.96	5.56	5.18	4.4	4.67	5.86	5.83	5.2	4.69	4.52	6.26	6.95	4.44	10.98	10.62	9.37	11	10.78	9.65	8.98	8.42	9.17	10.57	9.21	10.12	66.49	68.31	78.14	104	76.31	90.69	104.92	112.86	92.51	62	126.6	120.15	101.93	100.38	89.75	127.92	150.78	109.38	225.66
Gh_A01G1311	20.72	21.36	15.29	26.65	19.24	17.11	15.35	10.71	11.73	15.84	12.63	17.04	12.32	18.57	15.95	20.05	15.21	13.09	9.67	6.71	3.73	12.48	9.29	7.67	36.66	33.79	37.75	32.61	41.71	34.9	93.19	93.47	70.49	116.21	91.68	79.33	73.48	59.11	62.51	53.27	69.13	89.11	61.27	100.8	80.32	103.82	83.7	81.8	50.42
Gh_A01G1312	3.94	5.04	3.61	5.24	4.07	5	4.26	5.12	4.34	5.04	7.25	7.62	5.2	4.32	3.54	6.35	4.51	4.8	3.02	3	3.3	3.81	3.6	3.64	4.41	3.7	3.32	3.78	3.17	2.41	43.38	54	40.81	55.94	47.47	56.79	50	69.19	56.68	41.56	97.31	97.58	63.33	57.41	43.65	80.57	60.84	73.48	38.57
Gh_A01G1313	0	0	0.16	0.59	0.11	0.57	0.22	0.05	0	0.38	0.25	0.17	0.27	0.58	0.55	0.34	0.75	0.27	0.75	1.81	1.48	0.56	0.69	0.57	0.52	0.74	0.43	0.91	0.53	0.6	0	0	2.83	10.17	2	10.33	4.17	1.06	0	5	5.31	3.43	5.28	12.39	11	7	16.3	6.73	15.38
Gh_A01G1314	0.09	0	0	0.28	0.08	0.09	0	0	0.22	0.25	0.14	0	0	0.28	0.08	0.08	0.07	0.13	0.08	0	0.09	0	0.17	0.06	0.07	0.2	0.09	0.29	0.38	0.19	1.04	0	0	3.15	1.02	1.04	0	0	3.12	2.18	2.08	0	0	4.03	1	1.03	1	2.08	1.07
Gh_A01G1315	0	0	0.15	0	0	0.23	0	0	0	0	0	0	0	0	0.07	0.2	0	0.17	0	0	0.19	0	0	0	0.24	0.36	0.08	0	0.13	0.06	0	0	2	0	0	3	0	0	0	0	0	0	0	0	1	3	0	3	0
Gh_A01G1316	87	89.94	82.8	81.74	74.23	84.13	79.38	71.46	83.54	64.87	64.84	64.65	48.05	48.51	50.22	51.97	49.12	39.9	24.64	20.98	20.82	29.3	27.06	25.36	42.75	35.91	40.72	36.88	39.3	43.22	819.15	823.87	799.24	746.2	740.44	816.53	795.51	826.11	931.88	456.85	743.38	707.75	500.57	551.34	529.7	563.37	565.92	522.16	268.94
Gh_A01G1317	9.63	11.49	9.54	9.03	8.62	10.52	8.54	9.76	8.56	8.5	9.3	9.66	8.57	9.9	10.57	10.98	10.45	8.74	5.37	6.59	4.74	4.45	6.12	5.27	6.87	4.57	7.19	6.05	4.89	5.31	167.5	194.56	170.07	152.27	158.83	188.61	158.15	208.38	176.37	110.62	197	195.38	165	207.98	205.95	220	222.39	211.36	108.25
Gh_A01G1318	1.49	1.2	1.1	1.47	0.9	1.1	1.42	1.52	1.32	1.32	1.39	1.6	1.59	1.65	1.91	1.33	1.4	1.32	1.16	1.31	2.1	1.15	1.62	0.9	1.49	1.19	1.29	0.64	0.87	0.95	31.07	24.34	23.63	29.74	19.99	23.75	31.65	39.12	32.59	20.6	35.45	38.9	36.75	41.74	44.65	31.95	35.94	38.49	28.21
Gh_A01G1319	0.97	0	0	0	0.46	1.42	0	0	0	0.65	0.8	0	0	0	0	0	0	0	0	0	0	0	0	0	0	0	0	0	0	0	2	0	0	0	1	3	0	0	0	1	2	0	0	0	0	0	0	0	0
Gh_A01G1320	98.42	89.76	86.15	84.17	77.38	92.62	99.92	78.48	87.82	89.47	84.23	103.9	65.96	67.89	60.89	84.74	72.12	59.03	114.34	72.1	73.96	84.75	82.33	84.41	96.51	95.77	72.98	78.85	75.16	78.56	406.63	360.78	364.91	337.2	338.68	394.47	439.37	398.08	429.84	276.49	423.72	499.15	301.49	338.58	281.79	403.1	364.58	339.03	547.6
Gh_A01G1321	51.08	56.4	52.15	51.66	56.91	53.49	48.69	45	45.1	64.48	48.1	51.77	58.66	51.81	55.89	56.68	51.96	49.85	29.64	24.28	18.74	32.99	40.7	35.94	57.75	57.13	52.09	66.6	65.18	59.43	506.73	544.36	530.44	496.95	598.18	547.08	514.19	548.19	530.09	478.47	581.07	597.25	643.93	620.43	621.12	647.5	630.73	687.48	340.86
Gh_A01G1322	3.67	2.84	2.43	3.39	3.88	3.62	3.97	4.09	3.92	4.72	3.22	3.44	5.94	5.82	5.06	6.07	6.83	6.1	8.11	7.58	10.08	8.28	9.37	10.07	9.59	8.94	9.27	9.76	11.09	11.05	72.37	54.39	49.04	64.68	81.03	73.57	83.3	99.05	91.6	69.5	77.28	78.72	129.53	138.47	111.59	137.77	164.77	166.98	185.27
Gh_A01G1323	0.11	0	0.16	0.29	0.1	0.14	0	0.13	0	0.11	0	0.14	0	0	0.09	0.14	0	0.06	0.3	0	0.18	0.29	0	0.4	0.09	0	0.34	0.09	0.18	0	1.35	0	2	3.45	1.24	1.71	0	2	0	1	0	2	0	0	1.27	2	0	1	4.18
Gh_A01G1324	12.32	14.56	13.56	14.5	20.15	17.38	16.58	15.27	16.63	18.36	17.2	16.1	16.31	15.15	17.58	19.36	20.22	20.98	21.12	23.48	20.31	33.45	31.27	29.17	32.37	32.19	35.16	34.78	42.26	38.56	513.51	590.45	579.29	585.93	889.87	746.88	735.55	781.5	821.2	572.54	873.09	780.19	751.93	762.11	820.93	929.25	1031	1215.36	1020.47
Gh_A01G1325	2.43	1.73	2.02	1.88	1.83	1.89	1.17	2.23	2.03	2.1	1.92	1.08	1.25	1.81	1.25	1.54	1.03	1.79	2.31	1.95	1.92	3.33	2.18	1.37	1.99	1.63	1.87	1.25	2.2	1.3	17.33	12	14.82	13	13.85	13.93	8.89	19.55	17.13	11.2	16.73	9	9.9	15.6	10	12.69	9	17.78	19.09
Gh_A01G1326	0.56	0.11	0.33	0.46	0.63	0.76	0.31	0.27	0.19	1.04	0.37	0.86	0.2	0.09	0.4	0.19	0.09	0.72	0.1	0	0.12	0.1	0	0	0	0.09	0.12	0.19	0	0.16	5	1	3	4	6	7	3	3	2	7	4	9	2	1	4	2	1	9	1
Gh_A01G1327	0	0	0.98	0	0.95	0.49	0.47	0	0.85	0	1.65	1.72	0.45	1.25	0	0	0.41	0.72	1.73	0	1.1	0.88	0.32	0.35	0	0.78	1.04	0	0	0	0	0	2	0	2	1	1	0	2	0	4	4	1	3	0	0	1	2	4
Gh_A01G1328	12.3	11.62	14.27	15.43	14.85	14.75	10.86	12.73	12.49	13.23	9.68	10.01	12.02	10.33	10.54	17.33	12.91	12.2	14.77	11.7	12.8	13.14	11.42	14.65	9.12	11.86	12.12	12.14	15.04	11.03	74	68	88	90	94.63	91.47	69.54	94	89	59.52	70.92	70	80	75	71	120	95	102	103
Gh_A01G1329	0	0	0	0	0	0	0	0	0	0	0	0	0	0	0	0	0	0	0	0	0	0	0	0	0	0	0	0	0	0	0	0	0	0	0	0	0	0	0	0	0	0	0	0	0	0	0	0	0
Gh_A01G1330	27.34	24.06	25.26	27.17	27.81	26.42	22.87	24.08	22.91	23.99	28.37	26.67	25.47	26.78	24.99	30.95	30.21	28	48.21	49.41	43.62	45.79	57	49.19	41.75	47.28	43.25	39.45	38.59	38.68	209.77	179.64	198.67	202.1	226.05	209	186.79	226.86	208.22	137.67	265.09	237.91	216.24	248.01	214.78	273.44	283.67	298.66	428.82
Gh_A01G1331	3.06	5.05	2.92	5.64	4.87	5.94	5.29	5.7	3.92	4.89	5.63	4.81	3.78	5.11	3.62	4.28	3.86	3.97	4.03	5.21	4.67	4.27	5.06	3.76	4.06	3.47	2.62	4.24	3.4	3.09	37.22	59.82	36.43	66.53	62.79	74.58	68.5	85.1	56.59	44.54	83.47	68	50.88	75	49.35	59.96	57.48	67.15	56.82
Gh_A01G1332	0.29	0.21	0.36	0.04	0.12	0.16	0.04	0.1	0.03	0.05	0.03	0	0.11	0	0.07	0	0	0	0.14	0.1	0.13	0.11	0.08	0.14	0.12	0.19	0	0.1	0.06	0.03	7	5	9	1	3	4	1	3	1	1	1	0	3	0	2	0	0	0	4
Gh_A01G1333	0	0.1	0.05	0	0.04	0	0.04	0.08	0.12	0	0	0.04	0	0	0	0	0.08	0	0	0	0	0	0	0	0	0	0	0	0	0	0	2	1	0	1	0	1	2	3	0	0	1	0	0	0	0	2	0	0
Gh_A01G1334	0.54	0.4	0.79	0.65	0.5	0.65	0.26	0.66	0.71	0.94	0.61	0.6	0.89	1.08	0.61	0.91	0.51	0.35	0.74	1.37	1.16	1.27	1.58	1.36	0.81	1.23	0.99	0.77	1.05	1.16	15.47	11	23	18	15	19	8	23.16	23.85	20	21	20	28	37.26	19.38	29.96	17.74	14	24.28
Gh_A01G1335	0	0	0	0	0	0	0	0	0	0	0	0	0	0	0	0	0	0	0	0	0	0	0	0	0.52	0	0	0	0	0	0	0	0	0	0	0	0	0	0	0	0	0	0	0	0	0	0	0	0
Gh_A01G1336	0	0	0	0	0	0	0	0	0	0	0	0	0	0	0	0	0	0	0	0	0	0	0	0	0	0	0	0	0	0	0	0	0	0	0	0	0	0	0	0	0	0	0	0	0	0	0	0	0
Gh_A01G1337	0.12	0.26	0.12	0.14	0.23	0.47	0.26	0.24	0.26	0	0.06	0.17	0.21	0.46	0.12	0.43	0.29	0	0.17	0.38	0.2	0.49	0.16	0.27	0.25	0.32	0.19	0.37	0.19	0.33	2.25	4.72	2.31	2.49	4.68	9.15	5.24	5.64	5.8	0	1.28	3.67	4.48	10.48	2.57	9.31	6.74	0	3.75
Gh_A01G1338	0	0	0.44	0	0	0	0	0	0	0	0	0	0	0	0	0	0	0	0	0	0	0	0.14	0	0	0	0	0	0	0	0	0	2.24	0	0	0	0	0	0	0	0	0	0	0	0	0	0	0	0
Gh_A01G1339	24.28	24.34	31.48	26.64	21.71	24.18	22.43	28.72	24.17	22.82	26.1	29.09	27.12	32.87	27.68	25.82	25.31	29.6	39.26	30.03	37.33	33.18	32.32	29.66	30.02	27.75	30.76	27.71	27.2	22.86	227.28	221.59	302.08	241.72	215.28	233.25	223.45	330.02	267.98	159.72	297.44	316.62	280.85	371.32	290.16	278.2	289.81	385.08	425.94
Gh_A01G1340	9.79	7.07	8.04	7.89	5.32	9.31	7.48	9.38	6.1	12.19	9.42	9.76	14.36	11.04	9.16	13.93	9.74	8.72	27.46	23.87	25.47	26.02	19.36	24.33	26.41	26.84	22.92	21.38	15.95	22.92	50.07	35.17	42.18	39.12	28.82	49.1	40.74	58.88	36.97	46.64	58.7	58.05	81.25	68.15	52.5	82.04	60.97	62.01	162.83
Gh_A01G1341	3.9	4.68	2.94	3.82	4.43	4.61	3.31	5.16	3.71	3.96	4.37	4.12	6.39	4.87	5.88	3.58	4.54	3.7	9.21	10.39	10.74	7.19	6.72	7.42	6.31	5.54	6.17	7.23	5.35	6.48	89.27	104.21	69.15	84.85	107.53	108.96	80.6	145.23	100.61	67.89	121.93	109.79	161.96	134.75	150.8	94.48	127.12	117.88	244.47
Gh_A01G1342	0	0	0	0	0	0	0	0	0	0	0	0	0	0	0	0	0	0	0	0	0	0	0	0	0	0	0	0	0	0	0	0	0	0	0	0	0	0	0	0	0	0	0	0	0	0	0	0	0
Gh_A01G1343	4.44	4.3	3.36	2.99	4.78	4.8	2.91	3.54	3.25	4.16	4.37	2.62	2.71	4.24	3.67	3.5	2.83	4.41	10.79	9.04	11.69	9.38	9.58	11.82	8.36	9.18	6.67	6.12	9.05	7.25	57.42	54.11	44.5	37.43	65.49	63.99	40.06	56.21	49.82	40.23	68.87	39.38	38.81	66.17	53.13	52.03	44.78	79.27	161.67
Gh_A01G1344	0	0	0	0	0	0	0	0	0	0.81	0	0	0	0	0	0	0	0	0	0	0.66	0	0	0	0	0	0	0	0	0	0	0	0	0	0	0	0	0	0	1	0	0	0	0	0	0	0	0	0
Gh_A01G1345	0.83	1.31	1.17	0.42	0.38	0.59	0.58	1.18	0.51	0	0.51	0	0.55	0.88	1.07	0.35	0.65	1.21	1.27	0.5	1.35	0.9	1.16	0.85	1.74	0.79	1.04	1.04	1.24	0.44	4.2	6.43	6.04	2.05	2.02	3.06	3.13	7.3	3.06	0	3.13	0	3.04	5.33	6.05	2.04	4	8.49	7.42
Gh_A01G1346	0	0	0	0	0	0	0	0	0	0	0	0	0	0	0	0	0	0	0	0	0	0	0	0	0	0	0	0	0	0	0	0	0	0	0	0	0	0	0	0	0	0	0	0	0	0	0	0	0
Gh_A01G1347	12.98	10.22	13.07	8.42	9.68	13.11	9.14	9.46	11.66	13.85	12.38	10.44	10.78	11.7	8.78	12.18	11.81	13.02	17.69	16.56	16.12	13.8	14.18	14.39	14.2	13.07	11.01	12.12	10.38	11.75	124	95	128	78	98	129.15	93	111	132	99	144	116	114	135	94	134	138.11	173	196
Gh_A01G1348	0	0	0	0	0	0	0	0	0	0	0	0	0	0	0	0	0	0	0	0	0	0	0	0	0	0	0	0	0	0	0	0	0	0	0	0	0	0	0	0	0	0	0	0	0	0	0	0	0
Gh_A01G1349	0.25	0	0.12	0.74	0	0.37	0.11	0	0	0.64	0	0.31	0.26	0	0	0	0.1	0.26	0.21	0.09	0	0.32	0.46	0.17	0.28	0.33	0.25	0.3	0.6	0.09	2.1	0	1	6	0	3.16	1	0	0	4	0	3	2.39	0	0	0	1	3	2
Gh_A01G1350	0	0	0	0	0	0	0	0	0	0	0	0	0	0	0	0	0	0	0	0	0	0	0.18	0	0	0	0	0	0	0	0	0	0	0	0	0	0	0	0	0	0	0	0	0	0	0	0	0	0
Gh_A01G1351	0	0	0	0	0	0	0	0	0	0	0	0	0	0	0	0	0	0	0	0	0	0	0	0	0	0	0	0	0	0	0	0	0	0	0	0	0	0	0	0	0	0	0	0	0	0	0	0	0
Gh_A01G1352	35.9	34.43	31.91	30.98	34.93	32.39	28.18	27.75	30.97	30.83	27.26	31.11	25.76	28.17	28.04	29.64	22.13	21.46	36.74	28.76	35.13	30.35	25.41	28.9	26.49	23.39	31.74	24.72	19.05	21.67	275.45	257	251	230.5	283.97	256.17	230.13	261.41	281.52	176.94	254.7	277.53	218.71	260.88	241	261.87	207.77	228.87	326.78
Gh_A01G1353	4.18	3.97	3.91	4.47	4.39	5.22	5.3	5.03	5.18	5.55	5.37	4.65	5.4	5	5.54	5.73	5.72	6.59	9.99	11.26	8.52	9.05	9.2	10.01	5.22	6.49	6.95	8.02	7.66	7	240.43	222.3	230.29	249.07	267.48	309.24	324.5	355.39	353.05	238.9	376.33	310.74	343.24	346.73	357.11	379.39	402.13	526.85	665.98
Gh_A01G1354	109.25	109.92	96.17	95.58	92.5	87.22	76.67	76.72	77.61	87.78	81.78	93.88	53.44	59.23	50.83	72.18	59.37	44.48	58.01	30.68	52.65	51.1	65.36	67.26	50.61	44.09	39.88	51.56	45.16	60.92	402.22	393.73	363.01	341.23	360.8	331.04	300.46	346.79	338.55	241.75	366.64	401.9	217.69	263.25	209.63	306	267.49	227.63	247.58
Gh_A01G1355	3.12	3.72	3.52	3.24	5.04	4.1	2.28	2.75	2.72	4.17	2.22	3.48	1.46	1.53	1.3	1.02	0.98	2.03	0.7	1.42	1.34	2.32	1.23	2.58	0.67	1.35	3.46	0.76	1.12	1.93	27.9	32.31	32.23	28.12	47.76	37.8	21.73	30.16	28.78	27.87	24.21	36.19	14.45	16.48	13.02	10.48	10.73	25.17	7.29
Gh_A01G1356	2.9	1.84	2.31	1.58	1.45	2.07	3.13	2.99	2.59	3.87	1.47	2.2	2.39	2.47	2.89	3.11	1.53	2.03	2.58	4.05	4.13	3.31	4.05	4.61	3.77	2.85	4	4.15	3.71	3.86	34	21	27.78	18	18	25	39	43	36	33.95	21	30	31	35	38	42	22	33	35
Gh_A01G1357	0.34	0.17	0	0	0	0	0	0	0	0	0	0.15	0	0	0	0	0.14	0	0	0	0	0	0	0	0	0	0	0	0	0	2	1	0	0	0	0	0	0	0	0	0	1	0	0	0	0	1	0	0
Gh_A01G1358	0	0	0	0	0	0.25	0.25	0	0	0.35	0.11	0.11	0	0	0.47	0	0	0	0.11	0	0	0	0	0.18	0	0	0	0.11	0	0.1	0	0	0	0	0	2	2	0	0	2	1	1	0	0	4	0	0	0	1
Gh_A01G1359	0.29	0.89	0.85	1.04	0.14	0.28	0	0.94	0	1.16	0.12	0.25	0.65	0.24	0.9	0.5	0.83	0.62	1.62	1.37	1.59	1.28	1.11	1.12	0.88	1.46	1.81	0.36	0.84	0.84	2	6	6	7	1	2	0	8	0	6	1	2	5	2	7	4	7	6	13
Gh_A01G1360	0.28	0.22	0.34	0.36	0.33	0.14	0.27	0.06	0	0	0.35	0	0.13	0.06	0.51	0.43	0.29	0.31	0.49	0.64	0.62	0.67	0.94	0.65	0.79	1.52	0.71	0.77	0.76	0.83	4	3	5	5	5	2	4	1	0	0	6	0	2	1	8	7	5	6	8
Gh_A01G1361	340.44	336.36	334.26	375.55	371.41	349.49	337.77	291.27	288.15	351.89	359.82	399.25	209.55	247.53	232.88	314.96	331.9	254.28	209.46	160.85	185.03	258.88	269.88	289.63	240.81	205.29	184.18	266.87	257.48	255.47	1664.89	1600.34	1675.82	1780.75	1924.29	1761.93	1758.12	1748.85	1669.5	1287.17	2142.58	2270.35	1133.78	1461.14	1275.68	1773.52	1986.04	1728.55	1187.43
Gh_A01G1362	0	0	0	0	0	0	0	0	0	0	0.09	0	0	0	0	0	0.17	0	0	0.17	0.12	0.37	0.2	0.22	0	0.24	0	0.44	0.23	0.2	0	0	0	0	0	0	0	0	0	0	1	0	0	0	0	0	2	0	0
Gh_A01G1363	0	0	0	0	0	0	0	0	0	0	0	0	0	0	0	0	0	0	0	0	0	0	0	0	0	0	0	0	0	0	0	0	0	0	0	0	0	0	0	0	0	0	0	0	0	0	0	0	0
Gh_A01G1364	0	0	0	0	0	0	0	0	0	0	0	0	0	0	0	0	0	0	0	0	0	0	0	0	0	0	0	0	0	0	0	0	0	0	0	0	0	0	0	0	0	0	0	0	0	0	0	0	0
Gh_A01G1365	0	0	0	0	0	0	0	0	0	0	0	0	0	0	0	0	0	0	0	0	0	0	0	0	0	0	0	0	0	0	0	0	0	0	0	0	0	0	0	0	0	0	0	0	0	0	0	0	0
Gh_A01G1366	0	0	0	0	0	0	0	0	0	0	0	0	0	0	0	0	0	0	0	0	0	0	0	0	0	0	0	0	0	0	0	0	0	0	0	0	0	0	0	0	0	0	0	0	0	0	0	0	0
Gh_A01G1367	0	0	0	0	0	0	0.17	0.3	0.15	0.74	0	0.16	0	0.76	0.33	0	0	0.13	0.16	0.15	0.4	0.49	0.12	0.13	0.98	0.14	0.38	0	0.66	0.8	0	0	0	0	0	0	1	2	1	3	0	1	0	5	2	0	0	1	1
Gh_A01G1368	0	0	0	0	0	0	0	0	0	0	0	0	0	0	0	0	0	0	0	0	0	0	0	0	0	0	0	0	0	0	0	0	0	0	0	0	0	0	0	0	0	0	0	0	0	0	0	0	0
Gh_A01G1369	0	0.21	0	0	0.19	0	0	0	0	0.27	0.16	0.34	0	0	0.18	0	0	0.29	0.86	0.16	0.22	0.71	0.13	0	0.61	0.31	0.42	0.67	0.14	0.58	0	1	0	0	1	0	0	0	0	1	1	2	0	0	1	0	0	2	5
Gh_A01G1370	9.15	7.73	8.92	6.5	7.68	4.73	9.74	4.47	3.6	12.5	6.01	13.29	3.86	4.55	4.17	5.65	4.49	4.24	6.84	4.02	2.68	5.38	7.57	8.28	5.73	5.05	5.08	3.07	6.18	4.45	45	37	45	31	40	24	51	27	21	46	36	76	21	27	23	32	27	29	39
Gh_A01G1371	8.76	13.66	9.03	9.5	15.5	9.85	10.28	9.32	7.23	10.62	9.45	13.14	8.33	9.73	7.23	7.46	5.47	7.81	9.35	6.19	4.08	7.63	10.81	10.28	7.82	7.9	8.02	7.41	8.72	8.93	43.56	66.11	46.03	45.82	81.68	50.51	54.41	56.94	42.6	39.52	57.24	76.02	45.87	58.44	40.31	42.72	33.32	54.02	53.93
Gh_A01G1372	0.38	0	0.37	0	1.26	0	0	0.16	0.32	0.26	0.94	0	0	0.48	0.17	0	0.31	0.96	0.33	0.3	0.21	0.17	0.25	0.13	0.15	0	0	0.48	0.14	0.28	2	0	2	0	7	0	0	1	2	1	6	0	0	3	1	0	2	7	2
Gh_A01G1373	0	0	0	0	0	0	0	0	0	0	0	0	0	0	0	0	0	0	0	0.18	0	0	0	0	0	0	0	0	0	0	0	0	0	0	0	0	0	0	0	0	0	0	0	0	0	0	0	0	0
Gh_A01G1374	0.2	0.61	0.89	0.54	1.02	1.22	0.44	0.64	0.37	0.32	0	0.15	0	0.07	0.07	0	0.37	0	0.41	0.89	1.35	0.97	0.79	0.32	0.3	0.46	0.52	0.2	0.67	0.07	2.75	8.17	12.5	7.2	14.73	17.11	6.4	10.8	6	3.3	0	2.43	0	1.2	1.12	0	6.25	0	6.43
Gh_A01G1375	0	0	0	0	0.34	0	0	0	0	0	0.1	0	0	0	0.11	0	0	0	0	0	0	0	0	0	0	0	0	0	0	0	0	0	0	0	3	0	0	0	0	0	1	0	0	0	1	0	0	0	0
Gh_A01G1376	0	0	0	0	0.21	0	0	0.09	0.19	0	0	0	0.2	0	0	0	0.09	0.24	0	0.18	0	0.2	0.22	0	0.17	0.09	0.12	0.14	0.16	0	0	0	0	0	2	0	0	1	2	0	0	0	2	0	0	0	1	3	0
Gh_A01G1377	0.1	0	0	0	0	0	0	0	0	0	0	0	0	0	0	0	0	0	0	0.08	0	0	0	0.21	0	0	0.1	0	0	0	1	0	0	0	0	0	0	0	0	0	0	0	0	0	0	0	0	0	0
Gh_A01G1378	1.04	1.04	1.05	0.66	1.27	0.56	1.3	0.76	0.74	1.09	0.44	1.26	0.89	1.02	0.62	0.81	1.12	1.38	1.19	1.08	1.4	1.25	0.76	1.1	0.68	1.13	0.51	1.22	0.76	0.93	14.53	14.18	15.05	9	18.9	8.07	19.3	13	12.22	11.43	7.56	20.48	13.72	17.28	9.76	13	19.18	26.94	19.31
Gh_A01G1379	34.64	40.61	33.1	46.35	38.75	51.52	62.66	59.81	51.12	55.82	69.79	65.56	78.62	67.06	71.63	65	76.21	80.65	48.82	60.15	63.3	41.79	39.28	48.31	35.44	39.77	39.03	39.44	54.26	50.46	539.38	615.25	528.42	699.83	639.22	826.94	1038.49	1143.3	943.02	650.15	1323.22	1187	1354.32	1260.4	1249.26	1165.28	1451.97	1745.47	881.21
Gh_A01G1380	0	0.52	0	0.26	0	0	0	0.2	0	0.67	0.21	0.65	1.13	0.42	0	1.09	0.61	0.36	1.51	0.59	1.1	1.11	0.64	0.7	0.19	0	2.09	0.42	1.09	0.37	0	2	0	1	0	0	0	1	0	2	1	3	5	2	0	5	3	2	7
Gh_A01G1381	17.92	18.61	17.79	24.64	20.87	22.97	21.97	26.48	22.24	25.65	26.19	26.61	22.55	21.53	22.12	24.76	22.95	23.39	16.5	17.79	19.29	19.63	19.25	18.16	17	16.55	14.16	16.43	15.93	15.71	282	285	287	376	348	372.66	368	511.67	414.63	302	502	487	392.66	409	390	448.64	442	511.66	301
Gh_A01G1382	0	0	0	0	0	0	0.17	0	0	0	0	0.31	0	0	0	0	0	0	0	0.14	0.2	0.16	0	0.13	0	0	0	0	0	0.4	0	0	0	0	0	0	1	0	0	0	0	2	0	0	0	0	0	0	0
Gh_A01G1383	0	0	0	0	0	0	0	0	0	0	0	0	0	0	0	0	0	0	0	0	0	0	0	0	0	0	0	0	0	0	0	0	0	0	0	0	0	0	0	0	0	0	0	0	0	0	0	0	0
Gh_A01G1384	0	0.76	0	0.25	0.47	0.48	0.23	0	0.63	0.99	0.41	0.21	0	0	0	0	0	0	0.21	0.39	0.27	0	0	0.17	0.19	0.19	0	0	0	0	0	3	0	1	2	2	1	0	3	3	2	1	0	0	0	0	0	0	1
Gh_A01G1385	0.22	0	0.43	0	0.21	0	0	0.36	0	0.58	0	0.94	0	0.18	0	0	0	0	0	0	0.48	0	0.14	0	0.17	0	0	0	0	0	1	0	2	0	1	0	0	2	0	2	0	5	0	1	0	0	0	0	0
Gh_A01G1386	0	0	0	0	0	0	0	0	0	0	0	0	0	0	0	0	0	0	0	0	0	0	0	0	0	0	0	0	0	0	0	0	0	0	0	0	0	0	0	0	0	0	0	0	0	0	0	0	0
Gh_A01G1387	0	0	0	0	0	0	0	0	0	0	0	0	0	0	0	0	0	0	0.23	0	0.3	0	0	0	0	0	0	0	0	0	0	0	0	0	0	0	0	0	0	0	0	0	0	0	0	0	0	0	2
Gh_A01G1388	0.12	0	0	0	0	0	0	0.05	0	0	0.1	0	0	0	0	0	0	0	0	0	0	0	0	0	0	0	0	0	0	0	1	0	0	0	0	0	0	0.5	0	0	1	0	0	0	0	0	0	0	0
Gh_A01G1389	3.32	3.86	4.2	3.27	3.14	6.74	3.31	5.5	5.32	6.53	6.74	7.06	4.77	5.18	5.79	5.29	4.45	3.99	3.71	4.48	5.59	3.97	4.39	3.84	4.62	3.79	2.04	3.96	2.97	2.3	17	19.21	22	16.24	17	35.53	18	34.57	32.25	25	42	42	27	32	33.2	31.18	27.85	28.39	22
Gh_A01G1390	0.23	0	0.17	0.38	0.11	0.11	0.12	0	0.21	0	0.11	0.11	0	0.36	0.61	0.41	0.09	0.09	0.33	0.12	0.43	0.1	0	0.09	0.34	0.11	0.12	0.52	0.08	0.22	2	0	1.56	3.22	1	1	1.08	0	2.17	0	1.13	1.11	0	3.8	6	4.13	1	1.1	3.34
Gh_A01G1391	0.62	1.27	0.6	0.82	0.92	0.94	0.75	0.79	0.67	0.47	0.65	0.68	0.56	0.8	0.87	0.38	0.58	0.57	2.06	2.02	1.46	1.17	1.76	1.55	1.55	0.89	1.01	0.82	0.96	1.22	7	14	7	9	11	11	9	11	9	4	9	9	7	11	11	5	8	9	27
Gh_A01G1392	10.19	13.97	16.87	17.01	9.04	17.29	12.68	11.42	13.24	16.02	14.41	12.39	27.35	29.79	25.05	29	29.86	30.82	25.54	25.9	33.4	28.41	22.86	29.69	32.88	30.83	29.81	28.71	28.57	25.97	57	76	96.75	92.26	53.54	99.68	75.5	78.39	87.71	67	98.1	80.61	169.26	201.14	156.94	186.75	204.37	239.63	165.58
Gh_A01G1393	0	0	0	0	0.23	0.48	0	0.4	0.41	0	0	0	0	0	0.22	0.21	0	0	0	0	0	0	0	0	0	0	0	0	0	0	0	0	0	0	1	2	0	2	2	0	0	0	0	0	1	1	0	0	0
Gh_A01G1394	0	0	0.08	0	0	0.08	0	0	0	0	0	0	0.08	0	0	0	0	0	0.15	0.07	0.09	0	0	0	0	0.07	0	0	0	0	0	0	1	0	0	1	0	0	0	0	0	0	1	0	0	0	0	0	2
Gh_A01G1395	0	0	0	0	0	0	0	0	0	0	0	0	0	0	0	0	0	0	0	0	0	0	0	0	0	0	0	0	0	0	0	0	0	0	0	0	0	0	0	0	0	0	0	0	0	0	0	0	0
Gh_A01G1396	0	0	0	0	0	0	0	0	0	0	0	0	0	0	0	0	0	0	0	0	0	0	0	0	0	0	0	0	0	0	0	0	0	0	0	0	0	0	0	0	0	0	0	0	0	0	0	0	0
Gh_A01G1397	4.77	3.15	3.4	4.52	5.3	5.32	4.25	3.59	3.35	4.67	5.79	4.5	3.3	2.4	2.3	4.39	2.57	3.58	3.8	2.48	2.37	4.58	5.58	4.85	4.36	4.21	3.57	6.7	6.31	5.41	91.72	59	66.99	84.27	107.86	105.39	87	84.82	76.21	67.2	135.5	100.49	70.15	55.61	49.63	97.21	60.42	95.57	84.7
Gh_A01G1398	7.51	5.55	6.04	9.01	7.78	8.13	6.49	5.58	6.56	8.33	8.41	8.76	4.17	7.29	4.24	9.16	7.79	6.16	4.77	3.96	2.89	6.24	4.45	5.36	4.02	4.6	2.47	5.64	4.49	5.19	57	41	47	66.26	62.56	63.61	52.42	52	59	47.28	77.75	77.28	35	66.74	36	80	72.36	65	42
Gh_A01G1399	8.68	13.38	10.83	8.93	7.77	9.61	10.64	9.62	9.32	12.97	9.58	8.47	6.58	6.58	8.07	13.03	13.82	9.73	10.25	6.68	8.16	17.02	5.5	12.99	22.51	25.64	15.39	22.29	22.09	23.95	37.58	56.35	48.04	37.49	35.64	42.88	49	51.13	47.81	41.98	50.51	42.63	31.52	34.39	39.11	64.95	73.2	58.57	51.45
Gh_A01G1400	10.08	13.32	9.32	6.91	8.51	5.58	14.36	14.16	16.56	11.83	10.18	12.03	8.98	7.27	4.34	5.62	5.97	6.91	33.71	29.41	32.88	25.76	19.2	19.96	13.92	12.03	13.69	12.07	10.43	9.37	79.57	102.34	75.43	52.94	71.18	45.45	120.72	137.33	154.95	69.87	97.89	110.45	78.47	69.26	38.4	51.07	57.7	75.83	308.61
Gh_A01G1401	0.31	1.28	1.67	2.96	2.35	1.66	1.46	2.02	1.44	1.25	0.77	2.27	2.25	1.93	1.8	0.94	2.16	1.97	5.09	4.42	4.61	4.11	3.49	3.44	4.85	3.98	5.83	3.39	3.15	3.97	2	8	11	18.48	16	11	10	16	11	6	6	17	16	15	13	7	17	17.63	38
Gh_A01G1402	40.5	40.97	39.08	51.97	47.36	54.24	40.31	45.95	37.68	41.69	41.04	36.59	39.92	40.62	42.92	38.29	40.87	39.28	28.85	28.88	29.16	26.5	25.4	26.6	35.92	37.46	40.03	30.98	33.81	34.47	439.38	432.41	434.63	546.63	544.32	606.59	465.4	612.04	484.3	338.26	542.1	461.62	479.12	531.94	521.62	478.36	542.55	592.36	362.8
Gh_A01G1403	17.17	16.47	12.65	12.13	11.4	8.58	11.89	10.13	16	10.77	10.21	9.7	7.92	8.64	7.56	5.93	6.38	6	7.37	6.52	4.5	8.82	7.09	8.6	13.91	13.45	11.34	13.94	12.31	13.7	192.55	179.67	145.38	131.84	135.47	99.16	141.93	139.43	212.56	90.35	139.35	126.51	98.28	116.96	94.91	76.59	87.49	93.59	95.82
Gh_A01G1404	111.25	105.04	98.97	114.65	88.57	102.5	110.57	92.88	97.06	119.73	104.78	121.2	70.16	96.78	76.46	107.06	87.55	68.47	107.44	81.95	108.95	99.18	92.3	96.7	101.37	96.16	83.89	87.55	87.43	95.24	409.6	376.25	373.55	409.29	345.48	389.05	433.31	419.87	423.36	329.71	469.73	518.86	285.8	430.1	315.33	453.88	394.44	350.43	458.57
Gh_A01G1405	0.19	0	0.19	0	0	0.28	0	0	0	0.26	0	0	0.7	0.64	0.17	0.17	0	0.5	0.17	0.77	0	0	0	0.14	0.15	0.15	0	0.16	0.28	0.43	1	0	1	0	0	1.5	0	0	0	1	0	0	4	4	1	1	0	3.6	1
Gh_A01G1406	70.92	77.29	71.98	69.56	67.58	64.34	54.51	54.49	59.04	58.25	67.82	69.06	66.13	64.03	65.88	65.4	71.91	76.24	29.88	34.18	24.12	43.24	34.16	37.76	51.62	53.05	42.44	47.15	40.08	45.71	556.1	589.67	578.66	528.9	561.39	520.13	454.93	524.61	548.52	341.63	647.54	629.65	573.69	606	578.63	590.46	689.99	831.01	271.61
Gh_A01G1407	32.34	25.62	32.21	29.09	24.79	32.01	34.01	29.57	37.33	32.06	28.11	27.07	32.78	35.32	32.71	32.59	31.45	29.05	38.32	39.21	32.03	30.93	36.83	36.58	33.12	29.28	29.64	29.41	28.61	34.31	279.96	215.81	285.84	244.18	227.34	285.65	313.34	314.3	382.84	207.6	296.29	272.51	313.95	369.06	317.22	324.8	333.08	349.55	384.5
Gh_A01G1408	0	0	0	0.22	0	0.21	0	0	0.18	0.29	0	0	0.19	0	0.19	0	0	0.31	0	0.51	0.24	0.38	0.69	0.45	0.49	0	0	0.18	0	0	0	0	0	1	0	1	0	0	1	1	0	0	1	0	1	0	0	2	0
Gh_A01G1409	61.19	60.02	56.84	59.24	50.89	62.98	64.72	63.15	62.41	60.83	63.62	55.97	67.76	60.04	64.34	65.01	67.3	73	96.82	109.78	108.17	99.62	105.13	105.58	95.33	83.65	88.83	93.97	92.07	93.74	834.13	795.91	794.32	783	734.89	884.94	939.01	1056.84	1007.81	620.18	1055.94	887.08	1021.85	987.89	982.39	1020.32	1122.59	1383.17	1529.91
Gh_A01G1410	1.22	1.5	0.98	2.59	1.61	1.89	0.95	0.74	1.19	1.1	1.26	1.8	0.98	0.4	0.24	0.55	0.68	1.4	1.35	2.97	3.05	0.71	1.64	1.26	0.78	0.37	0.1	0.99	0.45	1.04	13.92	16.69	11.54	28.74	19.48	22.24	11.61	10.34	16.13	9.38	17.52	23.98	12.42	5.49	3.12	7.26	9.45	22.28	17.87
Gh_A01G1411	0	0	0	0	0	0	0	0	0	0	0	0	0	0	0	0	0	0	0	0	0	0	0	0	0	0	0	0	0	0	0	0	0	0	0	0	0	0	0	0	0	0	0	0	0	0	0	0	0
Gh_A01G1412	8.92	10.4	10.18	9.73	7.35	12.75	8.09	8.61	10.45	9.47	7.04	9	12.82	11.59	12.51	10.21	11.06	11.16	10.38	9.82	9.96	8.7	7.53	8.19	12.22	11.1	8.56	10.12	9.02	8.19	98.57	111.79	115.23	104.25	86	145.18	95.1	116.75	136.74	78.23	94.71	115.56	156.63	154.57	154.79	129.9	149.49	171.42	132.95
Gh_A01G1413	0.05	0.22	0.14	0.07	0.26	0.14	0.34	0.62	0.12	0.54	0.42	0.12	0	0	0.09	0	0.05	0.1	0.17	0.06	0.22	0	0.11	0.2	0.19	0.19	0	0.34	0.17	0.16	1.11	4.4	3	1.5	5.72	3	7.5	15.97	3	8.4	10.67	3.01	0	0	2	0	1.4	3	4
Gh_A01G1414	4.68	6.84	5.57	5.46	5.35	6.33	5.14	6.35	5.29	5.91	8.22	6.58	7.13	5.32	6.04	8	6.24	7.22	6.45	7.71	7.52	8.22	7.72	8.25	7.75	6.16	6.54	5.61	5.97	6.19	38.02	54.05	46.42	42.99	46.05	53	44.45	63.29	50.95	35.89	81.27	62.18	64.03	52.12	54.94	74.78	62.06	81.5	60.73
Gh_A01G1415	28.9	31.63	32.86	29.57	27.27	28.84	36.2	38.38	32.55	28.92	25.87	26.9	29.49	35.52	28.39	26.13	19.23	20.07	13.48	11.03	14.83	11.26	11.17	11.17	10.53	7.72	8.76	10.05	10.76	10.02	410.17	436.82	478.15	407	410	422	546.82	668.84	547.32	307	447	444	463.03	608.58	451.39	427	334	396	221.73
Gh_A01G1416	96.07	79.29	83.32	79.22	79.2	75.14	78.2	73.13	75.56	79.84	72.05	72.57	47.94	62.53	56.7	56.6	50.53	50.95	61.83	54.12	41.22	58.39	50.38	48.86	60.91	58.27	58.03	50.09	51.27	48.41	766.82	615.7	681.81	613.1	669.74	618.28	664.32	716.71	714.56	476.69	700.24	673.56	423.34	602.5	506.98	520.24	493.53	565.3	572.14
Gh_A01G1417	0	0.19	0	0.76	0.17	1.08	0.7	0.15	0.31	0.99	0.61	1.12	0	0	0.17	0.32	0	0	0	0	0	0	0	0.26	0	1.01	0	0.31	0.27	0.14	0	1	0	4	1	6	4	1	2	4	4	7	0	0	1	2	0	0	0
Gh_A01G1418	4.6	4.25	4.27	5.06	5.17	4.57	5.39	4.38	3.6	6.01	4.87	4.46	4.69	4.79	3.81	4.57	4.64	5.91	5.11	4.68	5.08	6	5.32	4.5	3.02	3.38	2.88	5.68	4.27	4.35	65.27	58.72	62.19	69.63	77.67	66.83	81.5	76.27	60.52	63.81	84.23	73.54	73.68	82.07	60.56	74.7	80.58	116.53	84.1
Gh_A01G1419	14.61	15.22	12.66	17.33	17.62	18.44	14.78	16.5	14.91	16.47	19.68	16.99	20.95	21.79	21.37	21.05	21.98	22.97	20.77	23.17	22.4	20.59	21.78	21.1	15.33	19.09	20.03	16.92	16.53	15.16	367.95	372.92	326.96	423.21	469.98	478.69	396.22	510.28	444.94	310.14	603.37	497.37	583.76	662.23	602.88	610.45	677.29	804	606.46
Gh_A01G1420	0.8	1.46	1.08	0.78	0.96	1.24	0.71	1.48	1.01	1.39	0.98	0.68	0.64	0.53	0.55	0.42	0.72	0.29	1.6	1.36	1.74	1.52	1.85	0.93	0.69	1.37	1.11	0.93	0.59	0.48	18	32	25	17	23	29	17	41	27	23.48	27	17.85	16	14.34	14	11	20	9	42
Gh_A01G1421	0	0	0	0	0	0	0	0	0	0	0	0	0	0	0	0	0	0	0	0	0	0	0	0	0	0	0	0	0	0	0	0	0	0	0	0	0	0	0	0	0	0	0	0	0	0	0	0	0
Gh_A01G1422	0.24	0.33	0	0.25	0	0	0	0	0	0	0	0.41	0.31	0.16	0	0	0	0.2	0.56	0.08	0	0	0.15	0.13	0.26	0.27	0.21	0.03	0	0	3	4	0	3	0	0	0	0	0	0	0	6	4.33	2.4	0	0	0	3.5	8.14
Gh_A01G1423	5.41	6.57	5.56	7.71	7.39	7.16	6.17	8.03	5.47	7.57	5.99	6.23	5.29	4.46	5.59	7.14	5.67	5.3	7.18	6.63	6.62	8.42	7.69	8.21	6.09	5.78	10.6	5.91	7.05	5.71	75	88.59	79.01	103.54	108.41	102.24	90.95	136.54	89.77	78.42	101.03	100.35	81.13	74.57	86.82	113.93	96.19	101.99	115.32
Gh_A01G1424	0	0	0.04	0	0	0	0	0	0	0	0.03	0	0	0	0	0	0	0	0	0.03	0	0	0	0	0	0	0	0	0.03	0	0	0	1	0	0	0	0	0	0	0	1	0	0	0	0	0	0	0	0
Gh_A01G1425	1.17	0.44	1.02	0.38	0.12	0.42	0.29	0.15	0.89	0.41	0.36	0.37	1.4	1.33	1.87	1.56	1.44	1.33	0.53	0.44	0.82	0.49	0.36	0.65	1.77	3.07	2.18	1.87	1.55	2.42	19	7	17	6	2	7	5	3	17	5	7	7	25	26	34	29	28.54	30	10
Gh_A01G1426	12.49	12.94	15.86	11.84	12.34	11.92	12.13	12.38	9.84	14.14	11.3	13.82	10.69	13.02	11.3	12.31	9.93	13.51	16.93	19.32	14.37	16.82	15.58	17.31	18.03	16.35	12.92	15.65	15.71	14.69	119.39	120.27	155.39	109.66	124.98	117.41	123.38	145.28	111.44	101.06	131.51	153.52	113.01	150.13	120.93	135.47	116.08	179.43	187.55
Gh_A01G1427	18.01	18.18	15.18	18.06	19.24	18.9	20.2	19.9	19.4	19.55	18.85	18.39	19.09	18.25	21.68	19.27	19.37	19.38	21.42	23.21	21.11	20.83	21.62	20	13.9	18.51	19.29	17.99	17.89	17.07	818.39	803.66	707.36	795.92	926.29	885.25	977.08	1110.59	1044.56	664.7	1043.12	971.97	959.92	1001.16	1103.61	1008.36	1077.28	1224.07	1128.65
Gh_A01G1428	0.98	0.59	0.88	0.59	0.46	1.19	0.39	0.53	0.62	0.11	0.27	0.63	0.37	0.41	0.66	0.5	0.34	0.77	0.57	0.71	1.35	0.72	0.84	0.58	0.87	1.02	0.85	0.62	0.89	0.24	12	7	11	7	6	15	5	8	9	1	4	9	5	6	9	7	5	13	8
Gh_A01G1429	0	0	0.57	0.45	0.41	0.56	0	0.12	0.37	0.19	0.48	0.5	0	0.72	0.39	0.13	0.24	0.1	0.25	0.23	0.32	0	0	0.1	0.33	0.68	0.45	0.49	0.11	0.85	0	0	4	3	3	4	0	1	3	1	4	4	0	6	3	1	2	1	2
Gh_A01G1430	0	0	0	0	0	0	0	0	0	0	0	0	0	0	0	0	0	0	0	0	0	0	0	0	0	0	0	0	0	0	0	0	0	0	0	0	0	0	0	0	0	0	0	0	0	0	0	0	0
Gh_A01G1431	3.88	4.48	2.19	3.17	3.07	5.17	3.52	3.44	3.9	3.77	3.81	4.8	4.32	5.24	3.12	4.55	4.3	3.89	7.64	8.65	7.32	6.65	6.31	7.5	5.56	6.6	6.08	5.48	4.55	5.33	61.36	68.88	35.45	48.6	51.41	84.26	59.26	66.71	73.01	44.53	73.21	88.14	75.46	99.92	55.24	82.79	83.06	85.4	139.83
Gh_A01G1432	0.46	0.95	0	0	0	0	0	0.38	0	0	0	0	0	0	0	0	0	0	0	0	0	0	0	0	0	0	0	0	0.67	0.36	1	2	0	0	0	0	0	1	0	0	0	0	0	0	0	0	0	0	0
Gh_A01G1433	0.2	0	0.1	0.1	0.09	0.1	0.09	0.24	0.08	0.13	0.25	0.26	0	0	0	0.09	0	0	0	0.08	0.33	0.18	0.06	0	0	0	0	0	0	0	2	0	1	1	1	1	1	3	1	1	3	3	0	0	0	1	0	0	0
Gh_A01G1434	0.07	0.07	0	0.1	0	0	0.06	0.05	0.06	0	0.11	0	0	0.07	0.12	0	0.16	0.21	0.22	0.14	0.47	0.33	0.06	0.34	0	0.03	0	0.3	0.19	0	1	1	0	1.5	0	0	1	1	1	0	2	0	0	1.33	2	0	3	4.44	4
Gh_A01G1435	0.17	0	0	0	0	0.11	0	0.38	0	0	0.19	0.2	0.11	0.1	0	0.15	0.19	0	0	0.17	0.51	0.51	0.26	0.24	0.33	0.18	0.64	0.15	0	0.08	1.5	0	0	0	0	1	0	4	0	0	2	2	1	1	0	1.5	2	0	0
Gh_A01G1436	0.57	0.58	0.31	0.15	0.1	0.37	0.37	0.29	0.06	0.19	0.18	0	0.38	0.28	0.2	0.06	0.03	0.51	0.03	0.26	3.25	0.15	0.32	0.45	1.1	0.19	0.75	0.07	0.09	0.28	16.48	16.17	9.16	4.21	3	11.07	11.22	10.18	2.08	4	6.29	0	12	9.64	6.41	2	1.03	20.27	1
Gh_A01G1437	0	0	0	0	0	0	0	0	0	0	0	0	0	0	0	0	0	0	0	0	0	0	0	0	0	0	0	0	0	0	0	0	0	0	0	0	0	0	0	0	0	0	0	0	0	0	0	0	0
Gh_A01G1438	0	0	0	0	0	0	0	0	0	0	0	0	0	0	0	0	0	0	0	0	0	0	0	0	0	0	0	0	0	0	0	0	0	0	0	0	0	0	0	0	0	0	0	0	0	0	0	0	0
Gh_A01G1439	1.78	1.41	1.33	4.33	1.68	4.65	1.03	2.05	2.43	2.38	4.95	6.47	3.09	6.01	4.15	8.61	10.85	10.44	3.19	1.41	2.11	2.66	3.43	2.59	5.16	3.93	2.14	2.76	4.66	3.39	13	10	10	30.7	13	35	8	18.37	21	13	44	55	25	53	34	72.44	97	106	27
Gh_A01G1440	0	0	0	0	0	0	0	0	0	0	0	0	0	0	0	0	0	0	0	0	0	0	0	0	0	0	0	0	0	0	0	0	0	0	0	0	0	0	0	0	0	0	0	0	0	0	0	0	0
Gh_A01G1441	0	0	0	0	0	0	0	0	0	0	0	0.33	0	0	0	0	0	0	0	0	0	0	0	0	0	0	0	0	0	0	0	0	0	0	0	0	0	0	0	0	0	1	0	0	0	0	0	0	0
Gh_A01G1442	0.31	0.32	0.45	0.32	0	0	0	0	0	0	0	0.13	0	0	0	0	0	0	0	0.24	0	0	0	0	0	0	0	0	0.11	0	2	2	3	2	0	0	0	0	0	0	0	1	0	0	0	0	0	0	0
Gh_A01G1443	0	0	0	0	0	0	0	0	0	0	0	0	0.1	0	0	0	0	0	0	0	0	0.1	0	0	0	0	0	0	0	0	0	0	0	0	0	0	0	0	0	0	0	0	1	0	0	0	0	0	0
Gh_A01G1444	0	0	0	0	0	0	0	0	0	0	0	0	0	0	0	0	0	0	0	0	0	0	0	0	0	0	0	0	0	0	0	0	0	0	0	0	0	0	0	0	0	0	0	0	0	0	0	0	0
Gh_A01G1445	0	0	0	0	0	0	0	0	0	0	0	0	0	0	0	0	0	0	0	0	0	0	0	0	0	0	0	0	0	0	0	0	0	0	0	0	0	0	0	0	0	0	0	0	0	0	0	0	0
Gh_A01G1446	0.31	0.95	0.6	1.13	1.6	0.45	1.45	0.75	1.04	0.21	0.76	0.53	0.42	0.77	0.55	1.61	1.01	0.66	0.66	0.94	1.69	0.95	1.78	0.65	0.7	0.6	0.8	0.65	1.45	1.35	2	6	4	7.13	11	3	10	6	8	1	6	4	3	6	4	12	8	6	5
Gh_A01G1447	0.12	0.13	0.12	0.13	0	0.41	0.12	0.3	0.1	0.49	0.71	0.21	0	0.31	0	0.21	0.1	0.27	0	0.19	0	0.22	0.32	0.37	0	0.1	0.13	0.21	0.18	0.09	1	1	1	1	0	3.43	1	3	1	3	7	2	0	3	0	2	1	3	0
Gh_A01G1448	0	0	0	0.24	0.11	0.11	0.33	0	0	0.16	0.29	0.1	0	0.1	0	0.1	0.19	0	0	0.55	0.51	0.62	0.67	0.41	0.18	0.36	0	0	0	0	0	0	0	2	1	1	3	0	0	1	3	1	0	1	0	1	2	0	0
Gh_A01G1449	0	0	0	0	0	0	0	0	0	0	0	0.11	0.11	0	0	0.11	0.1	0.09	0.21	0.19	0.41	0	0.24	0.09	0.09	0	0	0	0	0	0	0	0	0	0	0	0	0	0	0	0	1	1	0	0	1	1	1	2
Gh_A01G1450	0	0	0	0	0	0	0	0	0	0	0	0	0	0	0	0	0	0	0	0	0	0	0	0	0	0	0	0	0	0	0	0	0	0	0	0	0	0	0	0	0	0	0	0	0	0	0	0	0
Gh_A01G1451	0	0	0	0	0	0	0	0	0	0	0	0	0	0	0	0	0	0	0	0	0	0	0	0	0	0	0	0	0	0	0	0	0	0	0	0	0	0	0	0	0	0	0	0	0	0	0	0	0
Gh_A01G1452	0	0	0	0	0	0	0	0	0	0	0	0	0	0	0	0	0	0	0	0	0	0	0	0	0	0	0	0	0	0	0	0	0	0	0	0	0	0	0	0	0	0	0	0	0	0	0	0	0
Gh_A01G1453	0	0	0	0	0	0	0	0	0	0	0	0	0	0	0	0	0	0	0	0	0	0	0	0	0	0	0	0	0	0	0	0	0	0	0	0	0	0	0	0	0	0	0	0	0	0	0	0	0
Gh_A01G1454	25.94	29.81	24.9	20.54	24.43	22.15	24.38	26.44	23.96	21.59	24.73	21.37	22.87	22.99	22.06	19.04	19.28	19.83	22.43	20.66	23.45	19.26	21.83	19.65	20.48	15.92	19.97	15.88	15.67	15.8	367.4	410.81	361.59	282.05	366.68	323.42	367.5	459.77	402.08	228.72	426.53	352.06	358.4	393.05	350	310.6	334.23	390.52	368.32
Gh_A01G1455	10.88	9.66	11.05	12.74	11.34	10.88	11.56	10.48	11.83	13.03	13.04	12.15	12.21	10.73	11.58	11.13	12.79	9.54	9.84	10.56	8.79	9.41	9.59	10.55	9.45	9.01	7.92	10.16	8.79	8	240.9	208.24	250.8	273.56	266	248.44	272.45	285.06	310.44	215.86	351.74	312.89	299.27	286.87	287.24	283.82	346.7	293.83	252.51
Gh_A01G1456	1.96	2.42	1.65	2.44	1.51	1.74	1.93	1.69	2.07	2.03	2.18	2.48	2.03	2.28	2.02	1.67	1.82	1.5	0.79	0.77	0.28	0.72	0.77	0.51	0.45	0.55	0.75	0.5	0.88	0.54	32.82	39.38	28.26	39.67	26.76	29.97	34.39	34.68	41.01	25.42	44.43	48.4	37.6	46.03	37.91	32.26	37.37	34.92	15.4
Gh_A01G1457	0	0.2	0.38	0.2	0.09	0.19	0.55	0.72	0.33	0.79	0.08	0.25	0.62	0.24	0.44	0.96	0.88	0.85	1.38	1.19	0.97	1.13	0.95	1.24	1.12	0.46	0.92	0.99	0.43	0.36	0	2	4	2	1	2	6	9	4	6	1	3	7	3	5	11.22	11	12	16.33
Gh_A01G1458	0	0.35	0.2	0.32	0.06	0.2	0.13	0	0.35	0.1	0.45	0.53	0.37	0.11	0.06	0.42	0.53	0.52	0.46	0.27	0.19	1.24	0.13	1.03	0.71	1.12	0.14	0.96	0.94	0.53	0	5	3	4.55	1	3	2	0	6	1.09	8	8.91	6	2	1	7	9.5	10.47	7.84
Gh_A01G1459	0.22	0.12	0.22	0	0.53	0	0	0	0.07	0.15	0.1	0.1	0.2	0.15	0	0	0	0.22	0.32	0	0.11	0	0.13	0.07	0	0	0.27	0.28	0.16	0	2.89	1.58	3	0	7.45	0	0	0	1.14	1.5	1.6	1.52	3	2.33	0	0	0	4.02	4.91
Gh_A01G1460	18.94	17.47	20.74	16.51	16.07	15.45	19.16	20.1	18.48	17.71	19.56	18.34	21.75	23.75	20.2	14.58	15.1	16.06	34	35.79	34.6	26.59	24.31	24.94	28.88	27.01	31.49	22.69	19.98	20.46	161.27	144.74	181.09	136.36	144.99	135.6	173.65	210.12	186.43	112.82	202.8	181.56	204.95	244.17	192.65	142.98	157.39	190.14	335.69
Gh_A01G1461	0.19	0.58	0.43	0.26	0.3	0.67	0.06	0.62	0.69	0.67	0.31	0.6	0.17	0.21	0.23	0.27	0.1	0.14	0.27	0.45	0.14	0.17	0.12	0.66	0.19	0.15	0.2	0.21	0.09	0.23	3	9	7	4	5	11	1	12	13	8	6	11	3	4	4	5	2	3	5
Gh_A01G1462	0	0	0	0	0	0	0	0	0	0	0	0	0	0	0	0	0	0	0	0	0	0	0	0	0	0	0	0	0	0	0	0	0	0	0	0	0	0	0	0	0	0	0	0	0	0	0	0	0
Gh_A01G1463	3.28	4.36	4.25	4.49	6.09	5.32	5.05	4.79	3.39	4.84	4.69	5.35	4.24	4.45	4.44	6.78	5.64	4.8	2.34	1.92	2.55	2.3	3.59	2.78	3.32	3.16	3.3	3.47	4.01	3.88	58	75	77	77	114	97	95	104	71	64	101	110	83	95	88	138	122	118	48
Gh_A01G1464	3.64	1.04	1.58	1.67	3.24	2.35	2.28	1.98	2.56	2.16	2.49	2.85	2.74	4.69	1.99	2.63	1.74	1.02	2.09	1.6	2.89	2.32	1.04	1.84	3.85	2.19	0.42	2.21	2.63	1.62	18	5	8	8	17	12	12	12	15	8	15	16.41	15	28	11	15	10.52	7	12
Gh_A01G1465	34.38	34.04	36.94	32.9	30.94	35.06	40.91	40.64	37.83	31.91	38.46	35.65	53.67	52.14	52.38	42.78	45.76	46.58	35.82	40.06	37.75	34.05	35.93	38.88	36.7	33.15	35.08	36	35.37	37.95	533.41	513.76	587.58	494.92	508.5	560.75	675.5	774.08	695.25	370.28	726.46	643.08	921.17	976.45	910.31	764.26	868.63	1004.56	644.13
Gh_A01G1466	3.02	3.6	3.18	2.61	2.96	0.7	2.49	4.22	3.29	2.58	2.81	1.97	1.74	2.3	2.05	1.68	2.27	2.26	3.23	4.1	5.04	3.41	2.79	3.05	2.11	3.74	2.39	1.92	2.27	3.78	25	29	27	21	26	6	22	43	32.3	16	28.35	19	16	23	19	16	23	26	31
Gh_A01G1467	0	0	0	0	0	0	0	0	0	0	0	0	0	0	0	0	0	0	0	0	0	0	0	0	0	0	0	0	0	0	0	0	0	0	0	0	0	0	0	0	0	0	0	0	0	0	0	0	0
Gh_A01G1468	5.12	5.99	6.51	11.11	7.67	11.55	6.92	6.26	5.93	9.33	10.65	9.66	14.17	13.11	11.86	17.65	22.28	21.42	15	18.79	16.13	16.45	15.85	18.66	11.89	12.63	11.98	14.55	14.01	12.91	134.15	152.54	174.94	282.15	212.85	311.86	192.85	201.29	183.95	182.86	339.64	294.26	410.74	414.44	348.01	532.31	714.21	779.91	455.48
Gh_A01G1469	5.1	5.84	5.94	5.15	6.65	6.12	6.66	6.53	5.7	5.9	6.89	6.63	9.57	9.26	10.22	9.27	9.58	11.41	18.23	18.2	19.29	15.19	15.13	16.59	13.58	17.31	18.47	15.15	15.2	15.63	177.92	198.23	212.61	174.14	245.97	220.32	247.38	279.98	235.68	153.95	293.05	269.25	369.6	390.28	399.42	372.58	409.32	553.51	737.7
Gh_A01G1470	1.38	0.99	1.21	1.41	1.17	0.54	1.55	1.8	0.7	2.21	0.34	1.54	2.49	1.14	2.17	2.16	3.04	0.69	3.93	4.69	3.49	3.04	5.05	5.03	3.36	5.35	1.44	2.78	2.8	2.51	10	7	9	9.91	9	4	12	16	6	12	3	13	20	10	17.65	18	27	7	33
Gh_A01G1471	0	0	0	0	0	0	0	0	0.4	0	0	0.41	0	0	0	0	0	0	0	0	0	0	0	0.33	0	0.37	0	0	0	0	0	0	0	0	0	0	0	0	1	0	0	1	0	0	0	0	0	0	0
Gh_A01G1472	73.98	69.58	73.48	56.61	60.52	51.85	62.44	62.53	59.29	62.9	51.97	54.35	46.07	48.96	51.18	37.85	30.41	33.48	24.27	26.77	19.42	23.1	29.51	26.25	37.63	30.71	36.69	38.1	30.33	30.78	615.49	563.19	626.71	456.67	533.45	444.71	552.87	638.72	584.38	391.42	526.42	525.71	424	491.64	476.93	362.59	309.52	387.2	234.01
Gh_A01G1473	14.01	18.3	15.07	16.17	15.78	17.02	15.23	16.9	17.02	17.27	13.22	15.69	12.21	8.83	8.8	9.9	10.37	10.36	7.8	8.46	10.13	8.49	8.22	7.29	8.1	5.67	7.49	7.86	9.03	8.49	176.07	223.63	194.06	197.02	210.04	220.38	203.69	260.64	253.33	162.28	202.17	229.21	169.74	133.93	123.85	143.28	159.36	180.94	113.59
Gh_A01G1474	2.7	4.79	3.18	4.23	5.36	3.43	3.59	3.79	4.09	2.99	4.44	3.36	1.68	1.99	2.33	3.24	3.04	3.42	0.8	0.37	0.72	2.55	3.29	3.79	13.7	10.76	8.73	8.12	11.43	10.29	29	50	35	44	61	38	41	50	52	24	58	42	20	25.83	28	40	40	51	10
Gh_A01G1475	121.4	103.84	105.33	119.49	97.44	112.88	106.89	109.9	123.11	105.85	105.67	96.3	107.34	99.84	97.52	100.62	99.36	103.89	93.44	89.11	97.42	108.28	100.67	101.35	108.9	96.35	102.61	104.28	111.67	110.74	1286.31	1070.44	1144.13	1227.59	1093.82	1233.02	1205.41	1429.64	1545.48	838.93	1363.3	1186.54	1258.28	1276.93	1157.48	1227.64	1288.21	1530.16	1147.66
Gh_A01G1476	0	0	0	0	0	0	0	0	0	0	0	0	0	0	0	0	0	0	0.11	0	0.13	0.22	0	0	0	0	0	0	0.09	0	0	0	0	0	0	0	0	0	0	0	0	0	0	0	0	0	0	0	1
Gh_A01G1477	0	0	0	0	0	0	0	0	0	0	0	0	0	0	0	0	0	0	0	0	0	0	0	0	0	0	0	0	0	0	0	0	0	0	0	0	0	0	0	0	0	0	0	0	0	0	0	0	0
Gh_A01G1478	30.91	29.29	30.64	32.58	28.77	29.96	31.54	33.55	35.38	29	34.87	29.25	44.34	35.71	42.92	33.34	37.61	39.73	27.45	27	28.96	29.1	26.03	27.55	27.94	26.99	28.03	31.29	28.23	29.27	546.47	503.78	555.37	558.47	538.81	546.07	593.44	728.27	740.92	383.46	750.6	601.28	867.2	762.11	849.89	678.73	813.66	976.27	562.53
Gh_A01G1479	0.19	0.26	0.06	0.13	0	0	0.12	0.05	0.05	0.17	0.23	0.02	0	0.11	0.06	0	0.05	0.09	0	0.05	0	0	0.12	0	0	0	0.26	0	0	0	3	4	1	2	0	0	2	1	1	2	4.47	0.33	0	2	1	0	1	2	0
Gh_A01G1480	0.54	0.75	0.43	0.7	0.86	0.95	1.17	1.49	0.95	1	1.63	1.27	1.75	1.77	1.94	1.87	1.51	1.69	2.35	2.18	1.95	2.26	2.19	1.98	1.09	1.53	1.55	1.63	1.62	1.26	32.99	44.72	26.88	41.67	56.08	60.22	76.35	112.34	69.23	46	122.15	90.45	118.53	131.02	133.14	131.95	113.09	143.81	167.5
Gh_A01G1481	57.97	66.28	62.06	49.35	52.62	57.67	55.1	60.19	57.36	46.19	49.27	48	64.77	67.99	61.59	43.8	45.46	48.56	30.45	23.55	22.89	27.53	28.86	26.58	28.01	24.61	31.66	27.28	26.02	28.59	575.1	639.71	631.23	474.71	553.05	589.85	581.87	733.11	674.2	342.79	595.14	553.77	710.92	814.2	684.46	500.3	551.91	669.63	350.2
Gh_A01G1482	14.75	14.51	13.65	18.1	12.12	16.5	15.53	12.98	14.44	14.62	14.92	16.4	13.98	17.82	13.68	15.95	18.61	13.76	32.99	28.08	32.8	32.06	33.06	28.25	28.17	20.74	22.52	29.13	23.94	25.31	77.51	74.17	73.57	92.24	67.5	89.42	86.9	83.76	89.93	57.49	95.48	100.24	81.31	113.04	80.53	96.51	119.71	100.54	200.97
Gh_A01G1483	70.31	66.79	71.82	68	57.01	71.44	74.21	73.5	64.79	68.83	62.87	72.72	73.62	70.8	66.7	74.26	72.99	61.04	80.88	69.83	80.04	64.81	61.2	74.68	69.21	60.7	57.67	62.92	61.49	64.91	442.67	409.1	463.53	415.12	380.23	463.66	497.26	568.09	483.28	324.13	481.91	532.34	512.77	538.06	470.37	538.33	562.25	534.18	590.28
Gh_A01G1484	0.66	0	0.3	0.77	0.33	0.81	0.63	0.37	0.26	0.82	0.55	0.73	0.14	0.25	0.14	0.47	1.13	0.33	1.32	1.31	1.83	1.55	1.57	1.11	1.17	0.78	0.92	1.67	0.79	0.49	4.29	0	2	4.89	2.29	5.45	4.36	3	2	4	4.33	5.56	1	2	1	3.5	9	3	10
Gh_A01G1485	1.44	1.83	1.35	2.59	1.57	2.42	1.49	1.24	2.26	1.95	1.54	1.85	1.71	0.84	1.47	1.6	1.93	1.65	2.45	3.25	2.02	2.21	2.11	2.4	1.93	3.27	2.42	2.19	2.33	1.98	20.67	25.66	19.86	36.17	23.87	35.85	22.75	21.82	38.61	21	26.91	30.97	27.2	14.62	23.72	26.48	33.96	33	40.89
Gh_A01G1486	18.37	17.55	19.63	12.47	15.77	14.94	16.29	16.19	16.09	12.6	11.46	12.44	18.64	19.44	20.1	15.29	14.14	13.99	17.89	17.64	15.26	13.96	11.18	14.69	17.81	17.65	17.66	13	13.17	14.45	139.39	129.56	152.71	91.76	126.77	116.87	131.55	150.82	144.66	71.53	105.88	109.77	156.46	178.1	170.86	133.57	131.34	147.61	157.38
Gh_A01G1487	5.04	3.94	4.25	5.69	7.39	6.17	4.11	4.22	4.48	8.32	7.1	9.15	4.62	4.04	3.91	6.4	7	6.08	2.52	1.47	3.12	2.41	1.9	2.23	2.99	2.59	3.25	2.75	3.17	3.55	45.87	34.95	39.7	50.26	71.32	57.93	39.88	47.16	48.38	56.66	78.68	96.91	46.57	44.41	39.88	67.1	78.05	76.95	26.65
Gh_A01G1488	0	0	0	0.66	0.3	0	0	0	0	0	0	0	0	0	0	0	0	0	0	0	0	0	0	0	0	0	0	0	0	0	0	0	0	4	2	0	0	0	0	0	0	0	0	0	0	0	0	0	0
Gh_A01G1489	2.37	1.3	1.83	1.38	2.18	1.82	1.45	1.79	2.04	1.84	1.71	1.94	1.74	1.14	1.1	1.05	1.08	0.91	2.38	2.46	2.12	2.51	2.19	2.01	2.1	2.14	2.45	1.76	1.95	1.57	43	23	34	24.31	42	34	28	40	43.86	25	37.77	41	35	24.96	22.27	22	24	23	50
Gh_A01G1490	0	0.59	0	0.3	0.27	0	0.27	0	0	0.38	0	0.49	0	0	0	0	0.23	0	0	0	0	0	0	0	0	0	0	0	0.42	0	0	2	0	1	1	0	1	0	0	1	0	2	0	0	0	0	1	0	0
Gh_A01G1491	0	0	0	0	0	0	0	0	0	0	0	0	0	0	0	0	0	0	0	0	0	0	0	0	0	0	0	0	0	0	0	0	0	0	0	0	0	0	0	0	0	0	0	0	0	0	0	0	0
Gh_A01G1492	2.19	1.9	2.03	0.7	1.98	1.35	1.61	2.44	2.03	1.96	1.24	1.6	0.87	1.09	1.49	1.47	1.16	1.27	2.81	2.78	2.25	2.12	1.47	1.47	2.51	1.76	2.47	1.87	1.82	0.97	28.02	23.63	26.63	8.66	26.83	17.84	21.94	38.45	30.76	18.83	19.31	23.84	12.27	16.82	21.4	21.66	18.23	22.56	41.76
Gh_A01G1493	4.92	5.13	4.57	4.04	6.97	4.21	5.49	3.64	3.66	5.89	4.44	5.57	3.92	4.34	3.03	4.17	3.24	4.12	9.27	7.38	10.37	12.59	11.71	9.93	11.11	11.69	10.26	12.6	12.33	10.59	34	34.49	32.41	27.09	51.07	30	40.38	30.94	29.98	30.45	37.34	44.77	30	36.19	23.44	33.16	27.4	39.58	74.31
Gh_A01G1494	6.6	6.55	5.99	6.06	5.64	6.48	7.99	7.27	7.44	5.35	5.94	6.3	6.39	7.96	6.82	5.92	6.13	7.16	6.58	6.95	5.97	4.6	5.98	5.49	4.7	5.45	6.49	4.44	5	4.05	141.64	136.57	131.69	126.01	128.17	143.16	182.29	191.51	189.14	85.8	155.03	157.09	151.7	206.13	163.92	146.1	160.92	213.54	163.6
Gh_A01G1495	0.65	0.66	0.88	0.67	0.85	0.25	0.49	0.11	0.44	0.52	0.11	0.3	0.23	0.43	0	0	0.21	0.37	0.22	0.82	0.43	0.46	0.25	0.18	0.49	0.23	0.27	0.43	0.28	0	5	5	7	5	7	2	4	1	4	3	1	2.66	2	4	0	0	2	4	2
Gh_A01G1496	2.96	3.41	3.12	5.27	2.25	3.3	5.13	3.07	3.31	3.82	5.02	3.19	4.04	6.02	3.4	4.06	4.36	2.89	7.83	5.54	9.13	6.51	6.06	6.32	5.84	4.72	4.34	5.19	5.76	5.92	28.07	31.46	30.34	48.39	22.54	32.23	51.72	35.68	37.18	27.05	57.88	35.09	42.37	68.88	36.11	44.27	50.52	38.08	85.95
Gh_A01G1497	0.35	0	0	0	0	0	0	0	0	0	0	0	0	0	0	0	0	0	0	0	0	0	0	0	0	0	1.1	0	0	0	1	0	0	0	0	0	0	0	0	0	0	0	0	0	0	0	0	0	0
Gh_A01G1498	0	0	0	0	0	0	0.17	0	0	0	0.07	0.08	0	0	0	0	0	0	0	0	0	0	0	0	0	0	0	0	0	0	0	0	0	0	0	0	2	0	0	0	1	1	0	0	0	0	0	0	0
Gh_A01G1499	0.7	1.14	0.77	0.89	0.75	1.35	1.45	0.45	0.89	0.94	0.83	0.83	0.71	0.66	0.56	0.85	0.43	0.88	2.16	1.16	1.32	1.57	0.9	1.91	1.12	1.18	0.64	0.9	1.28	0.51	8	12.57	9	9.82	9	15.86	17.57	6.27	12	8	11.5	11	9	9	7.2	11.15	6	14	28.52
Gh_A01G1500	0.58	0.74	0.24	0.38	0.12	0.32	0.12	0.3	0.21	0.17	0.81	0.75	0.06	0.23	0	0.36	0.51	0.27	0.32	0.25	0	0.74	0.4	0.55	0.21	0.67	0.77	0.42	0	0.24	4.67	5.83	2	3	1	2.67	1	3	2	1	8	7	0.5	2.25	0	3.33	5	3	3
Gh_A01G1501	1.65	2.78	2.4	3.37	2.58	2.55	2	3	2.01	3.15	2.12	2.45	3.81	3.42	3.85	2.77	2.85	2.99	4.22	3.15	4.94	2.75	2.7	3.93	4.01	2.72	2.18	2.45	2.26	2.73	25.26	41.43	37.69	49.98	41.83	40.32	32.55	56.5	36.54	36.1	39.59	43.71	64.61	63.16	65.98	48.8	53.42	63.68	74.9
Gh_A01G1502	0	0	0	0	0	0	0	0	0	0	0	0	0	0	0	0	0	0	0	0	0	0	0	0	0	0	0	0	0	0	0	0	0	0	0	0	0	0	0	0	0	0	0	0	0	0	0	0	0
Gh_A01G1503	6.33	6.66	7.32	9.53	6.8	8.66	9.35	8.48	7.22	11.11	10.67	11.59	10.67	12.84	9.54	12.27	10.99	11.32	10.4	6.56	6.69	9.12	8.84	8.91	8.75	9.68	9.51	8.04	9.47	9	118.24	121.15	140.23	172.68	134.57	166.83	185.94	194.55	159.93	155.33	242.88	251.96	220.62	289.62	199.65	264.07	251.41	293.97	225.35
Gh_A01G1504	8.11	8.67	8.48	10.9	9.11	10.01	7.25	5.96	7.65	7.59	8.04	7.72	5.99	7.81	7.74	7.2	8.09	8.33	7.9	6.11	7.28	6.82	5.75	6.66	6.56	6.06	9.42	4.95	4.82	6.23	96.67	100.46	103.62	126	115	123	92	87.23	108	67.66	116.61	107	79	112.36	103.28	98.75	118	138	109.14
Gh_A01G1505	1.18	2.06	0.98	1.75	1.04	1.17	0.6	1.64	1.44	1.08	1.07	1.82	0.81	0.83	0.5	0.44	0.79	1.3	1.39	0.32	0.66	0.71	0.45	0.69	0.84	0.52	1.26	1.01	0.73	0.44	11.71	19.97	10	16.91	11	12	6.32	20	16.92	8	13	21	8.9	10	5.59	5	9.64	18	16
Gh_A01G1506	11.75	13.7	12.75	14.01	12.93	13.25	14.41	14.88	14.29	10.02	15.95	13.08	16.08	17.7	18.83	17.9	21.25	20.27	39.43	41.92	38.69	31.48	37.57	39.34	33.79	33.14	30.32	31.97	32.44	31.7	147.99	167.84	164.53	171.04	172.54	172.02	193.15	230.07	213.11	94.39	244.55	191.47	223.94	268.98	265.61	259.46	327.35	354.78	575.56
Gh_A01G1507	2.43	2.05	2.6	4.39	4.03	3.81	2.26	2.44	2.44	4.22	4.81	3.66	4.32	3.57	4.44	4.38	4.28	5.01	6.96	5.76	7.86	7.66	8.01	6.62	9.94	9.2	5.28	11.49	11.25	7.67	68.02	55.84	74.59	119.18	119.56	110.12	67.37	83.98	80.84	88.38	164.27	119.3	133.83	120.82	139.49	141.24	146.72	194.98	226.19
Gh_A01G1508	0.3	0	0	0.52	0.19	0.1	0.19	0.08	0	0.27	0.74	0.43	0.09	0	0	0.17	0.82	0.79	0.09	0	0.22	0.62	0.52	0.85	0.08	0.16	0.83	0.51	0.07	0.95	3	0	0	5.01	2	1	2	1	0	2	9.03	5	1	0	0	2	10.02	11.03	1.01
Gh_A01G1509	0	0	0	0	0	0	0	0	0	0	0	0	0	0	0	0	0.37	0	0	0	0	0	0	0	0	0	0	0	0	0	0	0	0	0	0	0	0	0	0	0	0	0	0	0	0	0	1	0	0
Gh_A01G1510	11.27	15.06	13.11	19.76	19.91	18.04	11.87	11.54	10.53	16.9	18.18	17.51	9.46	9.67	9.85	13.28	14.47	13.61	6.25	6.56	6.2	9.45	10.59	10.06	5.83	6.24	5.95	9.33	9.56	9.45	140	182	167	238	262	231	157	176	155	157	275	253	130	145	137	190	220	235	90
Gh_A01G1511	27.16	27.47	30.31	33.85	26.87	31.7	26.88	25.19	29.42	30.87	30.06	32.47	35.7	38.74	33.45	41.87	36.08	41.89	42.6	35.26	37.22	45.26	40.73	35.77	31.1	31.65	30.71	29.14	33.11	36.75	187	184	214	226	196	225	197	213	240	159	252	260	272	322	258	332	304	401	340
Gh_A01G1512	2.56	1.67	2.04	2.88	1.1	1.13	2.62	1.7	1.37	1.87	3.06	3	2.52	1.73	1.45	0.61	1.14	1.17	2.61	0.55	0.77	2.87	2.54	0.82	1.95	1.44	1.45	0.78	1.68	2.2	11	7	9	12	5	5	12	9	7	6	16	15	12	9	7	3	6	7	13
Gh_A01G1513	13	8.87	12.4	10.33	8.51	7.69	10.65	9.71	9.34	9.06	10.8	8.57	10.51	7.48	10.2	8.21	11.21	14.49	7.21	8.17	7.8	8.12	5.92	5.51	6.75	7.07	7	4.28	3.89	5.71	150.53	99.95	147.22	116.01	104.34	91.81	131.26	138.01	128.19	78.44	152.31	115.41	134.66	104.55	132.31	109.5	158.85	233.16	96.8
Gh_A01G1514	0	0	0	0	0	0	0	0	0	0	0	0	0	0	0	0	0	0	0	0	0	0	0	0	0	0	0	0	0	0	0	0	0	0	0	0	0	0	0	0	0	0	0	0	0	0	0	0	0
Gh_A01G1515	0	0	0	0	0	0	0	0	0	0	0	0	0	0	0	0	0	0	0	0	0	0	0	0	0	0	0	0	0	0	0	0	0	0	0	0	0	0	0	0	0	0	0	0	0	0	0	0	0
Gh_A01G1516	0	0	0	0.04	0	0.04	0	0	0	0	0	0	0	0	0	0	0.04	0	0	0	0	0	0	0	0	0	0	0	0	0	0	0	0	1	0	1	0	0	0	0	0	0	0	0	0	0	1	0	0
Gh_A01G1517	0	0	0.08	0.04	0	0.08	0	0	0.07	0.06	0	0.07	0.04	0	0.04	0.11	0.07	0.03	0	0.17	0.05	0.15	0	0	0.06	0	0.13	0.04	0.22	0.22	0	0	2	1	0	2	0	0	2	1	0	2	1	0	1	3	2	1	0
Gh_A01G1518	33.17	34.82	39.42	48.96	38.08	44.49	36.7	39.33	34.61	41.71	44.49	49.28	44.93	50.68	49.96	48.89	44.64	43.93	20.28	16.54	17.31	18.07	23.44	21.11	20.09	15.94	17.04	19.3	20.9	18.97	371	378.96	452	531	451.3	513	437	540.08	458.67	349	606	641	556	684.29	626	629.7	611	683	263
Gh_A01G1519	15.45	17.29	15.73	35.57	21.12	33.3	39.71	50.48	58.55	49.41	62.53	66.44	19.27	21.49	17.99	31.42	36.24	22.7	33.97	28.54	27.53	25.93	24.04	31.81	9.96	7.13	9.11	9.19	10.57	12.57	201.95	219.9	210.77	450.79	292.37	448.62	552.35	809.91	906.61	482.97	995.01	1009.71	278.59	339.03	263.4	472.84	579.45	412.37	514.58
Gh_A01G1520	0	0	0	0	0	0	0	0	0	0	0	0	0	0	0	0	0	0	0	0	0	0	0	0	0	0	0	0	0	0	0	0	0	0	0	0	0	0	0	0	0	0	0	0	0	0	0	0	0
Gh_A01G1521	10.02	10.73	10.3	9.18	11.62	7.86	8.59	10.59	8.89	10.06	9.41	9.3	8.24	8.98	7.26	7.3	7.85	7.2	11.4	12.39	12.46	10.88	10.67	12.43	7.81	8.97	9.38	9.04	8.87	8.15	169.03	176.01	178.05	150.02	207.52	136.71	154.14	219.33	177.63	126.95	193.2	182.39	153.64	182.86	137.13	141.73	162.05	168.72	222.85
Gh_A01G1522	0	0	0	0.06	0.05	0	0	0	0.05	0	0	0	0.16	0	0	0	0	0.04	0.05	0	0.06	0	0	0.04	0.09	0	0	0.05	0	0	0	0	0	1	1	0	0	0	1	0	0	0	3	0	0	0	0	1	1
Gh_A01G1523	16.65	14.89	16.16	13.37	13.48	13.51	11.32	12.26	13.61	12.82	14.21	14.76	13.51	12.23	8.39	13.86	11.25	11.24	15.82	10.47	13.6	15.9	14.38	17.97	16.54	13.22	14.39	13.74	14.37	13.79	143.22	124.62	142.48	111.5	122.83	119.81	103.58	129.43	138.7	82.5	148.8	147.59	128.55	126.97	80.82	137.22	118.34	134.39	157.75
Gh_A01G1524	3.14	3.56	2.86	2.29	1.63	1.91	2.14	2.51	2.32	2.83	1.88	2.07	1.91	2.6	2.64	2.34	2.45	4.35	2.71	3.1	3.81	4.54	1.85	1.93	2.39	2.67	2.94	3.3	2.78	2.67	16.34	18	15.26	11.52	9	10.26	11.83	16	14.28	11	11.89	12.54	11	16.29	15.36	14	15.58	31.45	16.31
Gh_A01G1525	0.23	0	0	0.47	0.43	0.22	0	0	0	0	0	0	0	0.19	0	0	0.19	0	0.4	0	0	0	0	0	0.35	0.18	0	0	0	0	1	0	0	2	2	1	0	0	0	0	0	0	0	1	0	0	1	0	2
Gh_A01G1526	5.61	4.71	4.11	3.82	4.39	3.57	3.41	3.17	3.25	2.67	1.68	3.31	3.46	3.59	3.64	2.29	3.33	3.11	2.52	2.47	2.95	2.44	2.15	2.52	3.87	4.55	5.79	4.54	2.88	3.34	62.7	51.3	47.16	41.44	51.98	41.16	40.63	43.52	43.07	22.37	22.92	43.02	42.76	48.49	45.63	29.49	45.57	48.43	32.7
Gh_A01G1527	0.4	0.11	0.25	0.37	0.16	0.5	0.24	0.38	0.13	0.07	0.36	0.6	0.45	0.64	0.18	0.67	0.3	0.63	0.66	0.85	0.97	1.52	1.35	1.23	0.58	0.72	0.48	0.59	0.93	0.95	7.7	2	5	7	3.21	9.95	5	9	3	1	8.47	13.57	9.64	15	4	15	7	16.84	14.88
Gh_A01G1528	0.05	0	0.05	0.11	0.2	0.05	0	0.04	0.09	0.35	0.13	0.13	0	0	0.09	0	0	0	0	0	0	0	0	0	0	0	0	0	0	0	1	0	1	2	4	1	0	1	2	5	3	3	0	0	2	0	0	0	0
Gh_A01G1529	1.19	4.39	0.23	0	3.58	3.68	0.89	2.96	1.2	6.03	0	1.91	1.72	1.57	0.42	0.62	0.19	0	3.27	1.69	2.61	1.47	3.35	1.2	1.99	1.47	0.25	0.4	0	1.9	2.5	9	0.5	0	8	8	2	7.67	3	9.5	0	4.67	4	4	1	1.5	0.5	0	8
Gh_A01G1530	4.62	4.74	4.62	5.23	5.69	5.23	6.61	5.82	5.17	5.74	6.25	5.69	7.66	7.99	9.59	7.09	7.92	8.17	7.76	8.89	7.12	8.34	8.04	7.91	5.44	7.79	9.74	8.28	8.42	6.76	491.41	491.08	503.83	539.66	641.25	573.83	748.73	760.89	652.51	457.24	809.46	704.15	902.45	1026.53	1143.71	868.4	1031.53	1208.08	957.12
Gh_A01G1531	0	0	0	0	0	0	0	0	0	0	0	0	0	0	0	0	0	0	0	0	0	0	0	0	0	0	0	0	0	0	0	0	0	0	0	0	0	0	0	0	0	0	0	0	0	0	0	0	0
Gh_A01G1532	26.05	29.35	29.71	30.09	24.95	29.23	32.63	28.47	29.44	29.63	29.54	31.18	29.22	33.74	29.62	30.29	26.12	30.09	28.7	25.81	23.81	25.48	28.63	26.01	23.86	20.65	24.84	18.45	24.42	21.69	273.83	300.1	320.16	306.67	277.82	316.77	365.04	367.47	366.6	232.97	378.02	381.05	339.76	428.12	348.74	366.61	335.91	439.61	349.67
Gh_A01G1533	0.4	0.31	0.1	0.31	0.47	0.1	0.09	0	0.17	0	0.08	0.43	0	0	0.18	0.26	0.08	0	0.09	0.08	0	0.09	0	0.14	0.08	0.31	0	0.5	0.07	0	4	3	1	3	5	1	1	0	2	0	1	5	0	0	2	3	1	0	1
Gh_A01G1534	7.86	8.91	10.02	11.48	8.42	9.33	10.86	12.68	13.57	10.36	9.08	11.27	16.63	14.98	13.6	15.6	13.06	17.38	13.64	16.29	18.26	13.51	15.44	14.92	15.71	15.5	15.8	14.17	12.53	12.5	121.67	134.24	159.02	172.36	138.09	148.93	179.08	241.05	249.06	120	171.13	202.87	284.84	280.05	235.87	278.24	247.48	374.14	244.95
Gh_A01G1535	13.95	11.11	10.94	12.14	10.65	11.73	10.01	10.61	10.03	11.35	10.16	12.19	11.11	9.97	10.39	13.45	10.88	11.48	12.05	13.32	12.58	10.17	11.28	8.86	9.33	9.43	10.8	9.63	8.53	11.73	133.65	103.63	107.5	112.82	108.15	115.87	102.15	124.81	113.83	81.34	118.57	135.82	117.82	115.39	111.52	148.46	127.58	152.9	133.82
Gh_A01G1536	0	0.56	1.58	0.63	0.51	0.27	0.56	0.22	0.5	0	0.66	0.46	0.73	0.22	0	0	0	0.4	0	0.47	0	0	0	0	0.62	0	0	0	0	0.2	0	2.01	6	2.28	2	1.04	2.2	1	2.21	0	3	2	3	1	0	0	0	2.05	0
Gh_A01G1537	7.01	7.2	8.15	11.6	2.54	11.49	2.23	1.98	5.19	6.13	1.55	5.33	3.9	3.57	7.46	2.58	4.41	7.17	1.4	1.02	2.37	1.43	1.9	3.59	4.11	3.34	3.65	1.58	0.78	1.57	26	25.99	31	41.72	10	43.96	8.8	9	22.79	17	7	23	16	16	31	11	20	36.95	6
Gh_A01G1538	0	0	0	0	0	0	0	0	0	0	0	0	0	0	0	0	0	0.11	0	0	0	0	0	0	0	0	0	0	0	0	0	0	0	0	0	0	0	0	0	0	0	0	0	0	0	0	0	1	0
Gh_A01G1539	6.35	7.16	3.94	5.13	5.47	3.01	3.18	4.86	6.16	8.2	4.01	5.91	6.55	4.9	4.91	3.95	4.28	3.86	5.63	8.59	9.65	9.63	9.35	9.6	11.44	7.81	7.56	9.01	7.19	7.85	41.59	45.63	26.44	32.59	37.94	20.35	22.15	39.08	47.81	40.18	32	45	47.42	38.77	36.03	29.82	34.29	35.14	42.71
Gh_A01G1540	0	0	0	0	0	0	0	0	0	0	0	0	0	0	0	0	0	0	0	0	0	0	0	0	0	0	0	0	0	0	0	0	0	0	0	0	0	0	0	0	0	0	0	0	0	0	0	0	0
Gh_A01G1541	9.2	9.45	10.23	7.59	8.89	8.59	10.41	9.31	9.45	8.97	9.84	8.38	10.79	10.56	11.21	9.11	8.9	9.61	13.33	15.22	14.82	13.06	12.9	11.92	9.96	12.14	14.45	10.06	10.72	10.15	380.45	380.27	433.79	304.1	389.36	366.3	458.03	472.42	463.08	277.43	495.58	402.88	493.33	526.97	519.02	433.63	450.44	552.37	639.02
Gh_A01G1542	61.91	68.07	68.27	72.67	66.59	77.87	79.03	78.55	69.92	76.53	82.95	79.23	90	80.36	84.71	84.58	81.54	83.32	55.5	59	56.37	57.04	63.53	62.19	58.93	50.89	55.91	54.75	59.3	54.74	826.56	884.1	934.37	940.72	941.8	1071.65	1122.88	1287.44	1105.96	764.14	1348.38	1229.95	1329.23	1294.92	1266.7	1300.14	1331.97	1546.28	858.85
Gh_A01G1543	13.09	11.19	11.08	11.88	14.71	12.97	12.96	14.48	9.17	11.06	16.23	16.72	14.79	17.63	13.35	13.51	15.53	15.26	25.88	24.56	22.97	26.68	26.78	28.84	26.97	30.31	25.12	27.2	27.12	26.64	211.98	176.22	183.83	186.4	252.33	216.44	223.35	287.87	175.8	133.9	320.02	314.73	264.94	344.55	242.06	251.85	307.55	343.5	485.74
Gh_A01G1544	2.99	4.32	2.46	3.69	3.25	3.14	2.82	3.41	3.74	2.44	2.23	3.7	2.57	2.72	4.03	3.54	2.73	3.38	4.7	3.31	4.29	3.77	3.73	2.6	1.72	3.71	4.37	2.77	3.56	2.35	41	57.71	34.54	49.03	47.22	44.36	41.23	57.44	60.74	25	37.29	59.05	38.93	45	61.85	55.83	45.85	64.46	74.77
Gh_A01G1545	0	0.09	0	0.09	0.08	0	0.13	0	0.04	0.06	0	0.09	0	0	0	0.07	0.14	0.09	0.05	0	0	0.11	0.03	0.03	0	0.17	0.02	0	0	0	0	2.05	0	2	2	0	3.12	0	1.08	1	0	2.52	0	0	0	2	4	3	1.42
Gh_A01G1546	0.64	0.38	0.62	1.65	1.51	1.24	1.35	1.07	1.48	1.28	1.15	0.82	0.58	0.4	0.71	0.69	0.65	0.57	0.55	0.76	0.18	0.28	0	0.22	0.24	0.62	0	0.13	0.46	0.58	4	2.33	4	10	10	8	9	8.27	11	6	8.75	6	4	3	5	5	5	5	4
Gh_A01G1547	12.96	12.52	11.64	12.39	11.15	14.5	13.6	15.09	13.19	13.25	13.67	13.7	16.61	18.39	16.52	15.6	15.52	16.96	22.65	25.11	20.52	22.9	26.08	23.93	23.16	18.68	20.82	18.35	19.55	19.56	210.47	197.92	193.86	195.22	191.87	242.79	235.14	301.05	253.8	160.99	270.39	258.74	298.54	360.61	300.59	291.87	308.48	382.92	426.47
Gh_A01G1548	3.23	3.15	3.37	2.22	2.49	3.03	3.99	3.82	2.89	3.92	2.81	3.87	1.69	1.9	1.92	2.55	2.19	2.04	4.25	3.19	4.91	2.14	1.89	2.77	4.31	2.87	4.87	2.63	4.39	2.02	33.09	31.34	35.31	22	27	31.91	43.45	48	35	30	35	46	19.14	23.44	22	30	27.47	29	50.44
Gh_A01G1549	0.44	0.8	0.71	1.17	0.69	1.03	0.64	1.15	0.56	0.61	0.9	0.56	1.04	1.26	1.01	1.14	1.07	1.28	3.34	5.21	3.28	4.08	3.41	3.56	4.63	5.21	4.43	4.08	3.22	2.76	12.38	22	20.47	32.07	20.7	30.08	19.2	40	18.7	13	30.94	18.45	32.46	43.12	32	37.19	36.92	50.42	109.72
Gh_A01G1550	0	0	0	0	0	0	0	0	0	0	0	0	0	0	0	0	0	0	0	0	0	0	0	0	0	0	0	0	0	0	0	0	0	0	0	0	0	0	0	0	0	0	0	0	0	0	0	0	0
Gh_A01G1551	5.51	4.55	3.02	2.05	2.52	1.09	2.24	1.35	0.95	0.67	1.41	0	2.04	0.43	0.8	1.02	1.46	1.6	1.81	2.67	2	2.73	1.44	1.47	2.02	2.83	4.95	1.11	1.2	4.45	22.15	17.81	12.43	8	10.73	4.5	9.6	6.67	4.5	2	6.92	0	9.06	2.11	3.6	4.73	7.2	8.94	8.44
Gh_A01G1552	26.84	27.44	26.11	32.71	30.85	38.51	30.33	35.07	31.27	33.27	38.54	34.93	48.35	45.7	43.96	41.54	42.42	49.89	35.21	33.72	35.87	32.33	30.96	28.34	32.68	26.94	33.04	30.78	26.37	24.92	455.67	453.22	454.34	538.43	554.81	673.96	548.05	730.97	628.98	422.42	796.61	689.55	907.98	936.39	835.87	812.05	881.1	1177.18	692.81
Gh_A01G1553	0.06	0.19	0.24	0.32	0	0.06	0	0.05	0.16	0	0.1	0.05	0.17	0.1	0.27	0.21	0.1	0.31	0.21	0.49	1.42	0.11	0.28	0.39	0.61	0.33	0.13	0.1	0.18	0.4	1	3	4	5	0	1	0	1	3	0	2	1	3	2	5	4	2	7	4
Gh_A01G1554	0	0.22	0	0	0	0.21	0.4	0	0	0.28	0	0	0	0	0.19	0	0	0	0	0.17	0.93	0	0.14	0.15	0.48	0.33	1.1	0.18	0.46	0	0	1	0	0	0	1	2	0	0	1	0	0	0	0	1	0	0	0	0
Gh_A01G1555	1.12	0.33	0.31	0	0.15	0.31	0.3	0.26	0.27	0.43	0.43	0	0	0.27	0	0.14	0.13	0.12	0.14	0.89	0	0	0.31	0.34	0.88	1.62	1	1.61	1.51	1.29	7	2	2	0	1	2	2	2	2	2	3.24	0	0	2	0	1	1	1	1
Gh_A01G1556	25.81	13.62	15.31	23.38	22.39	19.29	13.11	13.35	12.66	23.32	19.19	27.9	6.62	11.85	7.79	21.21	18.25	6.78	2.41	1.1	3.45	4.31	5.82	4.41	9.04	7.84	5.09	10.83	9.34	7.89	74	38	45	65	68	57	40	47	43	50	67	93	21	41	25	70	64	27	8
Gh_A01G1557	0.39	0.06	0.24	0.51	0.9	0.84	0.27	0.55	0.45	1.12	0.5	0.52	0.33	0.19	0.39	0.54	0.1	0.13	0.32	0	0.32	0.57	0.24	0.25	0.56	0.38	0.57	0.29	0.78	0.49	6.36	1	4	8	15.48	14	4.67	11	8.57	13.61	9.78	9.78	6	3.75	7	10	2	3	6
Gh_A01G1558	20.84	19.34	19.45	21.13	21.86	20.93	21.98	18.3	19.34	20.62	22.17	18.71	19.99	22.08	19.78	21.13	17.12	19.62	23.26	27.05	31.04	26.26	26.83	23.22	26.61	23.63	22.04	25.39	26.48	22.31	247.72	223.67	237.06	243.53	275.37	256.52	278.1	267.18	272.35	183.33	320.93	258.67	262.98	316.79	263.45	289.29	249.1	324.27	320.57
Gh_A01G1559	13.68	15.83	12.33	16.22	14	14.25	10.97	17.49	12.14	12.21	16.62	15.14	19.47	22.94	17.48	24.35	26.72	26.02	21.06	23.45	23.25	29.64	27.29	24.81	21.46	20.02	17.47	20.47	21.44	18.81	199.19	224.2	184	229	216	213.93	170	312.68	209.4	133	294.69	256.31	313.57	403.12	285	408.16	476	526.63	355.41
Gh_A01G1560	1.15	1.15	1.25	1.16	1.4	2.13	1.95	1.2	1.91	1.17	1.72	1.72	0.96	0.27	1.26	1.18	0.9	1.1	0.2	0.7	0.8	0.66	0.95	0.65	0.27	0.48	0.11	0.76	0.6	0.73	11.14	10.86	12.41	10.89	14.33	21.22	20.04	14.25	21.87	8.48	20.29	19.31	10.25	3.19	13.67	13.18	10.63	14.8	2.24
Gh_A01G1561	1.53	1.26	2.39	0.63	2.32	0.6	1.73	2.5	1.81	3.28	0.76	1.58	1.11	1.52	0.55	0.27	3.26	0.88	1.59	0.97	1.35	1.08	0	0.86	1.17	0.48	0.64	0.26	0.22	0.22	5	4	8	2	8	2	6	10	7	8	3	6	4	6	2	1	13	4	6
Gh_A01G1562	0	0	0	0	0	0	0	0	0	0	0	0	0	0	0	0	0	0	0	0	0	0	0	0	0	0	0	0	0	0	0	0	0	0	0	0	0	0	0	0	0	0	0	0	0	0	0	0	0
Gh_A01G1563	0	0.14	0	0	0	0	0	0.06	0	0	0	0	0	0	0	0	0	0	0.06	0.11	0.08	0	0	0	0	0.11	0	0	0	0	0	2	0	0	0	0	0	1	0	0	0	0	0	0	0	0	0	0	1
Gh_A01G1564	0	0.12	0	0	0	0	0	0	0	0	0	0	0	0	0	0	0	0	0	0	0	0	0	0	0	0	0	0	0	0	0	1	0	0	0	0	0	0	0	0	0	0	0	0	0	0	0	0	0
Gh_A01G1565	0	0	0	0	0	0	0	0	0	0	0	0	0	0	0	0.28	0	0	0	0	0	0	0	0.22	0	0	0	0	0	0.46	0	0	0	0	0	0	0	0	0	0	0	0	0	0	0	1	0	0	0
Gh_A01G1566	9.28	11.48	8.12	9.98	9.78	10.78	9.77	11.33	10.35	11.4	12.84	12.89	14.07	11.98	13.25	14.52	12.83	14.44	11.76	12.58	10.14	11.32	9.94	13	9.29	8.8	9.12	9.17	8.51	10.05	113.49	136.59	101.78	118.28	126.71	135.92	127.13	170.07	149.87	104.24	191.17	183.23	190.36	176.73	181.42	204.41	191.98	245.43	166.73
Gh_A01G1567	0.14	0	0	0	0.13	0	0	0.11	0	0.18	0	0	0	0	0	0	0	0	0	0	0	0	0	0	0	0	0	0	0	0	1	0	0	0	1	0	0	1	0	1	0	0	0	0	0	0	0	0	0
Gh_A01G1568	0.3	0	0	0	0	0	0	0.26	0	0	0.33	0	0	0	0	0	0	0	0	0.19	0	0	0	0.26	0	0	0	0.34	0	0	2.32	0	0	0	0	0	0	2.44	0	0	3.07	0	0	0	0	0	0	0	0
Gh_A01G1569	0	0	0	0	0	0	0	0	0	0	0	0	0	0	0	0	0	0	0	0	0	0	0	0	0	0	0	0	0	0	0	0	0	0	0	0	0	0	0	0	0	0	0	0	0	0	0	0	0
Gh_A01G1570	0	0	0	0	0	0	0	0	0	0	0	0	0	0	0	0	0	0	0	0	0	0	0	0	0	0	0	0	0	0	0	0	0	0	0	0	0	0	0	0	0	0	0	0	0	0	0	0	0
Gh_A01G1571	0.1	0.25	0	0.15	0.23	0.09	0	0.04	0.12	0.07	0.16	0.25	0	0.12	0.04	0.17	0.04	0.04	0.13	0	0	0	0.03	0.1	0.04	0.04	0	0.12	0.11	0	2	5	0	3	5	2	0	1	3	1	4	6	0	3	1	4	1	1	3
Gh_A01G1572	8.43	9.32	7.59	10.81	10.55	12.48	7.74	10.62	8.93	12.06	13.65	11.25	11.42	9.48	13.04	12.17	11.07	9.72	8.33	7.28	10.18	10.83	11.9	14	8.03	7.07	6.25	9.45	10.97	9.25	184	198	170	229	244	280.88	180	284.82	230.97	197	362.87	285.68	276	250	318.99	305.91	295.93	295	210.89
Gh_A01G1573	1.2	1.68	0.75	0.71	1.22	0.75	0.81	1.05	0.73	0.34	0.92	1.18	0.49	1	0.84	0.9	0.91	0.74	1.63	1.22	1.7	0.91	0.55	1.87	0.6	0.67	0.98	1.08	1.37	1	14	19	9	8	15	9	10	15	10	3	13	16	6.34	14	11	12	13	12	22
Gh_A01G1574	8.15	8	8.16	7.93	8.54	9.27	10.5	10.24	10.43	10.1	9.49	8.76	11.19	11.79	12.59	9.22	10.53	11.28	27.56	30.9	23.52	24.86	20.97	24.34	23.2	26.61	28.17	22.29	23.84	19.43	521.02	498.02	535.02	492.1	578.99	611.16	715.21	803.86	790.7	483.21	739.47	651.84	792.02	909.99	901.94	679.17	824.4	1003.13	2043.85
Gh_A01G1575	0.11	0.17	0.11	0.09	0	0.03	0.15	0.09	0.09	0.53	0	0	0.05	0	0	0.05	0	0.2	0	0	0	0	0	0	0	0	0	0	0	0	2	3	2	1.5	0	0.5	2.9	2	2	7	0	0	1	0	0	1	0	5	0
Gh_A01G1576	0.24	0.24	0.23	0.49	0.44	0	1.11	0.38	1.39	0.16	0.58	0.2	0.21	0	0.42	0	0	0.17	0.1	0	1.04	0	0	0.33	0.18	0	0	0	0.17	0	1	1	1	2	2	0	5	2	7	0.5	3	1	1	0	2	0	0	1	0.5
Gh_A01G1577	0.45	0.46	0.15	0.33	0.11	0.19	0.09	0.36	0.29	0.13	0.2	0.47	0.22	0.25	0.4	0.3	0.41	0.36	0.59	0.43	0.52	0.57	0.13	0.24	0.34	0.5	0.47	0.12	0.07	0.04	9	9	3	6.4	2.29	4	2	9	7	2	5	11	5	6	9	7	10.2	10	13.68
Gh_A01G1578	1.3	0.93	0.98	0.72	1.04	0.97	1.68	1.55	0.25	0.8	0.99	1.03	1.18	0.58	1.34	0.7	1.06	0.94	4.76	4.28	3.97	3.33	4.57	3.57	2.9	2.8	3.55	3.2	2.97	3.22	13	9	10	7	11	10	17.81	19	3	6	12	12	13	7	15	8	13	13	55
Gh_A01G1579	11.44	10.5	10.98	16.26	14.2	10.06	9.95	12.6	11.49	16.32	12.52	12.09	9.44	9.38	7.32	9.05	12.79	12.33	11.56	10.46	11.07	10.66	13.76	11.65	10.86	9.84	11.64	11.05	11.52	7.86	88.44	78.92	87	121.83	116.3	80.15	81.87	119.6	105.17	94.33	117.86	108.63	80.7	87.47	63.4	80.58	120.97	132.49	103.6
Gh_A01G1580	4.75	2.89	3.95	2.94	2.44	3.85	3.58	3.55	5.29	3.96	3.11	1.71	2.58	3.39	2.99	2	2.39	1.75	6.13	5.43	9.97	3.95	2.91	2.94	4.06	4.81	3.28	4.14	3.98	2.99	42.22	25	36	25.3	23	35.28	33.86	38.7	55.69	26.3	33.66	17.65	25.32	36.39	29.77	20.42	26	21.56	63.13
Gh_A01G1581	21.88	24.63	22.78	22.77	21.88	24.62	21.06	15.4	17.79	19.4	15.35	15.6	23.06	22.71	24.09	24.45	25.81	23.91	18.99	21.72	20.21	18.06	19.77	22.63	25.91	26.06	21.48	25.02	20.84	24.8	275.52	301.71	294.08	277.94	291.84	319.51	282.25	238.04	265.45	182.74	235.29	228.42	321.21	345.23	339.71	354.52	397.62	418.48	277.23
Gh_A01G1582	50.57	42.57	45.84	47.81	46.7	48.51	52.94	55.06	54.45	48.34	57.31	48.43	64.36	57.11	66.45	57.88	58.24	64.58	52.33	53.79	43.16	53.32	57.5	52.46	49.62	61.64	65.98	69.05	66.94	65.58	2198.68	1800.63	2043.34	2015.54	2150.96	2174.37	2449.73	2939.2	2804.62	1572.02	3034.23	2448.42	3095.74	2997.07	3236.2	2897.78	3098.39	3903.18	2637.65
Gh_A01G1583	0.96	0.74	0	0.5	0.91	1.17	0.45	0.78	0.61	0.32	0.39	1.03	0.43	1.59	0.21	0.84	0.39	0.17	0	0.19	1.59	0.64	0.77	0.17	0	0	0	0	0.35	0.18	4	3	0	2	4	5	2	4	3	1	2	5	2	8	1	4	2	1	0
Gh_A01G1584	0.12	0.25	0.84	0	0	0.48	0	0	0	0	0	0.11	0	0	0.11	0	0	0	0.32	0	0	0	0	0.09	0	0.1	0	0	0	0	1	2	7	0	0	4	0	0	0	0	0	1	0	0	1	0	0	0	3
Gh_A01G1585	0	0	0	0	0	0	0	0	0	0	0	0.19	0	0	0	0	0	0	0	0	0	0	0	0	0	0	0	0	0	0	0	0	0	0	0	0	0	0	0	0	0	1	0	0	0	0	0	0	0
Gh_A01G1586	10.03	15.85	10.83	11.93	15.56	14.34	17.85	15.64	11.73	18.38	16.56	16.45	26.11	21.91	25.26	36.58	38.98	46.85	32.09	48.74	37.17	56.02	53.05	48.12	27.89	32.89	33.52	31.95	41.09	35.08	253.41	389.69	280.46	292.32	416.5	373.46	480.13	485.14	351.02	347.39	509.62	483.4	729.95	668.13	714.91	1064.17	1205.27	1645.54	939.76
Gh_A01G1587	0	0	0	0	0	0.09	0	0.07	0	0.12	0.22	0	0	0	0.16	0	0	0	0.08	0.28	0.2	0.16	0.52	0.44	0	0.35	0	0.3	0.06	0.2	0	0	0	0	0	1	0	1	0	1	3	0	0	0	2	0	0	0	1
Gh_A01G1588	0	0	0	0	0	0	0	0	0	0	0	0	0	0	0	0	0	0	0	0	0	0.39	0	0	0	0	0	0	0	0	0	0	0	0	0	0	0	0	0	0	0	0	0	0	0	0	0	0	0
Gh_A01G1589	5.37	4.58	5.09	3.85	5.01	4.48	5.2	7.06	3.55	4.41	4.34	4.83	5.22	6.22	4.73	5.74	6.34	5.24	15.68	18.1	15.44	13.26	14.86	15.9	14.77	13.64	14.36	10.46	12.73	10.78	65	54	63.27	45.21	64.25	56	67	105	51	40	64	68	70	91	64.24	80	94	88.26	220.21
Gh_A01G1590	0	0	0	0	0	0	0	0	0	0	0	0	0	0	0	0	0	0	0	0	0	0	0	0	0	0	0	0	0	0	0	0	0	0	0	0	0	0	0	0	0	0	0	0	0	0	0	0	0
Gh_A01G1591	0	0	0	0	0	0	0	0	0	0	0	0	0	0	0	0	0	0	0	0	0	0	0	0	0	0	0	0	0	0	0	0	0	0	0	0	0	0	0	0	0	0	0	0	0	0	0	0	0
Gh_A01G1592	16.99	14.49	17.52	15.35	17.96	17.49	15.06	12.84	9.38	14.63	12.11	13.81	12.67	15.44	16.21	16.77	15.12	12	12.72	10.64	11.14	11.73	12.26	12.02	14.14	11.65	7.63	10.98	11.61	14.71	127.05	105.37	134.26	111.29	142.25	134.76	119.81	117.88	83.05	81.81	110.26	120.07	104.81	139.35	135.77	144.34	138.29	124.75	110.25
Gh_A01G1593	0	0	0	0	0	0	0.16	0	0	0	0	0	0	0	0	0	0.14	0.12	0.29	0.39	0.18	0.15	0.11	0.46	0.25	0.13	0.17	0.14	0	0	0	0	0	0	0	0	1	0	0	0	0	0	0	0	0	0	1	1	2
Gh_A01G1594	0.93	1.19	0.83	1.44	1.36	1.24	0.56	1.42	1.51	1.25	1.53	0.88	1.61	1.01	0.99	1.93	1.18	1.41	5.71	5.57	6.37	3.93	4.77	4.53	5.64	5.82	5.32	4.21	4.48	3.4	11	13.62	10	16.48	17	15	7	20.48	21	11	22	12	21	14.36	13	26.15	17	23	78
Gh_A01G1595	0.27	0.16	0.35	0.48	0.34	0.31	0.33	0.57	0.35	0.29	0.56	0.47	0.54	0.69	0.55	0.56	0.59	0.82	1.72	1.8	1.88	1.79	1.61	1.94	1.8	1.54	1.96	1.29	1.42	1.22	10.49	6	14.08	18	14	12.54	13.54	27	16	8.42	26.31	21	23.27	32.29	24	25	28	44.38	77.3
Gh_A01G1596	0	0	0	0	0	0	0	0	0	0	0	0	0	0	0	0	0	0	0	0.29	0.2	0	0	0.13	0.28	0.42	0	0	0.13	0	0	0	0	0	0	0	0	0	0	0	0	0	0	0	0	0	0	0	0
Gh_A01G1597	3.34	2.9	1.48	3.13	2.79	2.74	3.87	4.42	5.49	5.8	4.1	5.35	3.73	4.66	5.04	5.3	2.13	4.68	3.56	4.33	5.63	4.02	2.78	5.18	5.72	4.37	3.62	3.1	4.55	4.27	15.38	13	7	14	13.62	13	19	25	30	20	23	28.68	19	25.94	26	28.11	12	30	19
Gh_A01G1598	0	0	0	0	0	0	0	0	0	0	0	0	0	0	0	0	0	0	0.13	0	0	0	0	0	0	0	0	0	0	0	0	0	0	0	0	0	0	0	0	0	0	0	0	0	0	0	0	0	1.21
Gh_A01G1599	1.59	1.96	0.93	1.97	0.6	1.54	1.79	0.52	0.8	1.27	2.09	2.19	1.15	1.05	0.57	0.55	1.56	1.14	2.47	1.51	0.7	3.65	1.22	1.33	2.91	1.28	0	1.33	0.92	1.39	5	6	3	6	2	5	6	2	3	3	8	8	4	4	2	2	6	5	9
Gh_A01G1600	11.23	9.49	8.46	12.8	10.69	11.93	10.79	10	9.46	9.38	11.48	11.68	7.06	8.64	9.13	9.15	9.65	9.29	14.12	14.42	16.9	15.92	16.49	15.5	8.42	11.35	11.51	14.56	10.66	9.13	97.51	80.2	75.32	107.8	98.38	106.84	99.72	106.58	97.32	60.91	121.43	117.93	67.88	90.55	88.86	91.53	102.54	112.09	142.12
Gh_A01G1601	3.75	4.49	2.83	4.4	3.97	6.2	3.94	4.61	5	5.43	4.53	6.77	7.06	6.1	5.1	7.36	6.71	6.38	9.39	6.4	7.21	6.68	4.51	4.73	5.61	3.66	4.69	3.37	5.16	5.03	38.96	45.43	30.15	44.32	43.69	66.49	43.59	58.91	61.58	42.2	57.35	81.84	81.27	76.6	59.38	88.14	85.32	92.23	113.15
Gh_A01G1602	1.69	1.66	2	1.78	2.63	2.06	1.7	2.08	2.32	1.8	2.75	3.3	1.27	2.55	1.13	1.9	2.27	1.9	6.78	8.51	10.02	4.72	3.83	6.26	8.98	7.64	8.74	6.07	6.09	5.42	23.6	22.56	28.62	24.02	38.91	29.57	25.19	35.62	38.31	18.73	46.6	53.55	19.52	42.86	17.6	30.45	38.69	36.87	109.57
Gh_A01G1603	6.52	6.21	7.99	6.27	5.29	5.19	5.17	4.58	5.37	3.79	4.8	5.32	4.19	4.55	3.71	5.86	4.18	4.23	7.44	9.36	9.2	6.6	5.35	9.18	6.68	5.01	4.89	5.49	5.06	5.17	77.73	71.94	97.61	72.44	66.76	63.77	65.54	67	75.81	33.77	69.68	73.74	55.24	65.42	49.52	80.42	60.96	70.06	102.73
Gh_A01G1604	0	0.32	0.1	0.21	0.68	0.5	0.87	0.17	0	0.82	0.17	0.27	0.46	0.09	0.09	0.54	0	0.52	0.71	1.38	1.24	1.09	0.86	0.79	0.31	0.64	0	0.69	0.6	0.15	0	3	1	2	7	5	9	2	0	6	2	3	5	1	1	6	0	7	8
Gh_A01G1605	0	0	0	0	0	0.09	0	0	0	0.12	0	0	0	0	0	0	0	0	0	0	0	0	0.18	0	0	0	0	0	0	0	0	0	0	0	0	1	0	0	0	1	0	0	0	0	0	0	0	0	0
Gh_A01G1606	0	0	0	0	0	0	0	0	0	0	0	0	0	0	0	0	0	0	0	0	0	0	0	0	0	0	0	0	0	0	0	0	0	0	0	0	0	0	0	0	0	0	0	0	0	0	0	0	0
Gh_A01G1607	0	0	0	0	0	0	0	0	0	0	0	0	0	0	0	0	0	0	0	0	0	0	0	0	0	0.16	0	0	0	0	0	0	0	0	0	0	0	0	0	0	0	0	0	0	0	0	0	0	0
Gh_A01G1608	0	0	0	0	0	0	0	0	0	0	0	0	0	0	0	0	0	0	0	0	0	0	0	0	0	0	0	0	0	0	0	0	0	0	0	0	0	0	0	0	0	0	0	0	0	0	0	0	0
Gh_A01G1609	0	0.12	0	0	0	0	0.11	0	0.2	0	0	0	0	0	0	0	0	0	0.8	1.25	0.2	0.69	0.46	0.4	0.45	0.92	0.12	0.75	0.43	0.44	0	1	0	0	0	0	1	0	2	0	0	0	0	0	0	0	0	0	7.73
Gh_A01G1610	0	0	0	0	0	0	0	0	0	0	0	0.14	0	0	0	0	0	0	0	0	0	0	0	0	0	0	0	0	0	0	0	0	0	0	0	0	0	0	0	0	0	1	0	0	0	0	0	0	0
Gh_A01G1611	0	0	0	0	0	0	0	0	0	0	0	0	0	0	0	0	0	0	0	0	0	0	0	0	0	0	0	0	0	0	0	0	0	0	0	0	0	0	0	0	0	0	0	0	0	0	0	0	0
Gh_A01G1612	0	0	0	0	0	0	0	0	0	0	0	0	0	0	0	0	0	0	0	0	0	0	0	0	0	0	0	0	0	0	0	0	0	0	0	0	0	0	0	0	0	0	0	0	0	0	0	0	0
Gh_A01G1613	2.02	2.97	2.22	3.03	2.31	4.65	2.08	2.29	1.21	2.37	3.16	1.68	3.21	2.43	4.44	4.03	3.83	3.34	3.47	5.87	4.13	3.95	3.38	4.42	3.22	2.74	2.65	3.98	4.82	2.93	17.86	25.61	20.12	26	21.67	42.42	19.6	24.86	12.65	15.68	34.02	17.34	31.47	26	44.07	41.05	41.52	41.11	35.61
Gh_A01G1614	0.16	0.17	0.16	0	0.15	0.16	0	0.26	0	0	0	0	0	0	0	0	0.39	0.12	0.28	0.25	0	0	0.1	0	0.12	0.12	0	0	0	0	1	1	1	0	1	1	0	2	0	0	0	0	0	0	0	0	3	1	2
Gh_A01G1615	7.64	6.79	6.65	8.12	7.92	7.53	6.76	6.16	7.34	8.59	6.43	8.81	4.89	4	4.95	5	4.78	4.7	4.4	3.94	4.32	5.88	5.24	5.65	7.81	8	6.79	10.68	8.33	5.51	133.4	115.29	118.95	137.38	146.39	135.51	125.5	132.1	151.81	112.12	136.66	178.87	94.33	84.18	96.73	100.49	102.16	114	89.1
Gh_A01G1616	0	0	0	0	0	0	0	0	0	0	0	0	0	0	0.22	0	0	0	0	0	0	0	0	0	0	0	0	0	0	0	0	0	0	0	0	0	0	0	0	0	0	0	0	0	2	0	0	0	0
Gh_A01G1617	0.5	2.13	0.16	1.21	0.16	1.78	1.41	1.22	0.14	0.45	0.82	1.29	1.36	1.11	1.34	1.16	0.41	0.48	2.89	1.21	1.84	2.06	1.18	2.81	0.76	1.55	2.09	1.82	2.06	2.68	3	12.4	1	7	1	11	9	9	1.01	2	6	9	9	8	9	8	3	4	20.03
Gh_A01G1618	0	0	0	0	0	0	0	0	0	0	0	0	0	0	0	0	0	0	0	0	0	0	0	0.04	0	0	0	0	0	0	0	0	0	0	0	0	0	0	0	0	0	0	0	0	0	0	0	0	0
Gh_A01G1619	0	0	0	0	0	0	0	0	0	0	0	0	0	0	0	0	0	0	0	0	0	0	0	0	0	0	0	0	0	0	0	0	0	0	0	0	0	0	0	0	0	0	0	0	0	0	0	0	0
Gh_A01G1620	0.31	0.17	0.16	0.11	0.26	0.21	0.1	0.31	0.18	0.52	0.04	0.33	0.32	0.53	0.43	0.64	1.18	1.14	0.71	0.77	0.39	0.57	0.5	1.97	0.97	1.32	1.74	1.08	0.82	0.92	5.72	3	3	2	5	4	2	7	4	7.2	1	7	6.49	11.92	9	13.68	26.72	29.18	15.29
Gh_A01G1621	2.68	1.92	3.13	4.01	3.25	2.77	3.27	3.27	3.39	4.37	3.37	3.68	1.69	3.32	3.92	3.25	2.55	3.57	4.46	5.57	3.29	3.15	2.98	3.97	4.08	3.6	3.62	2.62	2.71	3.3	30.04	21	36	43.59	38.63	32	39	45	45	36.67	46	48	21	45	49.2	42	35	55.67	58
Gh_A01G1622	0	0.23	0.22	0	0	0	0	0	0	0	0	0	0	0	0	0	0	0	0.2	0	0	0	0	0	0	0	0	0	0	0	0	1	1	0	0	0	0	0	0	0	0	0	0	0	0	0	0	0	1
Gh_A01G1623	0	0	0	0	0	0	0	0	0	0	0	0.2	0	0	0	0	0	0	0	0	0	0	0	0	0	0	0	0	0	0	0	0	0	0	0	0	0	0	0	0	0	1	0	0	0	0	0	0	0
Gh_A01G1624	0	0	0	0	0	0	0	0	0	0	0	0	0	0	0	0	0	0	0	0	0	0	0	0	0	0	0	0	0	0	0	0	0	0	0	0	0	0	0	0	0	0	0	0	0	0	0	0	0
Gh_A01G1625	2.34	3.95	0.65	3.1	2.84	2.92	1.26	1.22	0.7	2.9	3.57	3.45	2.42	2.35	4.03	2.18	2.59	2.16	2.31	0.79	1.47	1.03	2.57	0.47	1.65	1.94	1.22	1.54	1.57	0.61	14	23	4	18	18	18	8	9	5	13	26	24	16	17	27	15	19	18	16
Gh_A01G1626	336.84	360.1	410.03	294.44	377.29	284.97	302.26	332.54	299.91	292.68	253.94	331.07	231.4	229.14	238.12	253.94	188.95	171.2	143.63	61.37	95.21	163.51	165.2	155.75	311.13	274.07	230.28	292.31	301.86	318.72	1779.78	1851.13	2221.1	1508.51	2112.03	1552.23	1699.88	2157.29	1877.41	1156.73	1633.77	2034.11	1352.72	1461.45	1409.39	1544.99	1221.65	1257.42	879.76
Gh_A01G1627	34.31	34.65	34.97	29	31.02	29.77	33.39	29.87	33.24	30.16	26.57	34.42	30.66	33.71	30.13	34.32	33.79	32.1	59.3	60.33	56.59	57.11	53.08	57.89	54.64	50.76	44.62	44.17	48.49	50.48	285.45	280.48	298.25	233.9	273.44	255.34	295.64	305.14	327.66	187.67	269.11	332.94	282.23	338.53	280.79	328.71	343.95	371.19	571.85
Gh_A01G1628	0.08	0	0.15	0	0	0	0.14	0.06	0.06	0	0	0.07	0	0.37	0.34	0.32	0	0.29	0	0	0	0.13	0	0.32	0	0	0	0	0	0	0.5	0	1	0	0	0	1	0.5	0.5	0	0	0.5	0	2.92	2.5	2.44	0	2.67	0
Gh_A01G1629	71.86	64.89	69.63	44.26	46.09	32.34	47.83	45.93	49.74	48.06	36.67	46.81	28.37	38.7	27.06	22.73	24.04	23.28	42.98	40.57	37.77	36.44	24.34	25.82	32.35	38.47	37.1	27.05	25.29	21.56	325.15	285.68	323.01	194.21	220.94	150.85	230.38	255.19	266.65	162.65	202.04	246.32	142.05	211.35	137.16	118.42	133.09	146.4	225.45
Gh_A01G1630	1.29	0.8	2.77	1.06	2.25	1.3	2.32	0.84	1.52	0.34	0.9	2.12	0.48	0.97	0.71	1.79	0.22	0.57	4.89	1.84	0.59	2.28	1.87	2.51	2.55	2.7	1.64	4.33	1.94	4.45	5	3	11	4	9.23	5.2	9.59	4	7	1	4.26	9.56	2.06	4.54	3.07	8	1.05	3.08	22
Gh_A01G1631	0.53	0.64	1.08	1.61	2.43	2.45	1.52	1.19	1.12	1.29	1.88	1.35	2.27	1.91	1.89	2.89	3.03	2.47	2.31	2.43	1.85	3.02	2.12	1.82	2.49	1.74	4.1	1.77	3.18	1.7	8.69	10.2	18	25.43	42	41.1	26.43	23.87	21.61	15.73	37.24	25.68	40.98	37.67	34.45	54.2	60.52	55.86	43.71
Gh_A01G1632	0.21	0.11	0	0	0	0.1	0.1	0	0.17	0	0	0	0.19	0	0	0.09	0	0	0.27	0	0.11	0.18	0.07	0.29	0.16	0.24	0	0	0.15	0.52	2	1	0	0	0	1	1	0	2	0	0	0	2	0	0	1	0	0	3
Gh_A01G1633	0	0	0	0	0	0	0	0	0	0	0	0	0	0	0	0	0	0	0	0	0	0	0	0	0	0	0	0	0	0	0	0	0	0	0	0	0	0	0	0	0	0	0	0	0	0	0	0	0
Gh_A01G1634	12.89	10.21	9.79	11.76	10.53	14.45	14.47	12.2	12.57	13.26	14.35	15.41	32.51	28.68	25.56	23.87	26.81	23.91	44.03	38.84	42.21	38.49	34.18	36.9	42.2	42.86	37.91	36.76	36.69	39.21	147.1	113.4	114.58	130.1	127.35	170.03	175.77	170.89	169.96	113.17	199.38	204.41	410.47	394.99	326.7	313.61	374.4	379.27	582.42
Gh_A01G1635	13.08	13.34	12.9	13.08	14.69	14.74	13.81	13.46	15.11	16.41	13.84	15.18	13.7	13.06	13.26	13.55	14.32	11.95	14.61	14.16	13.51	16.35	15.45	15.96	16.17	13.46	14.05	16.99	17.29	14.59	252.47	250.64	255.43	244.81	300.41	293.39	283.91	318.99	345.73	237.02	325.35	340.84	292.58	304.48	286.8	301.34	338.23	320.63	326.96
Gh_A01G1636	34.47	35.19	32.36	39.19	38.66	42.23	40.09	37.39	40.7	42.39	40.17	41.17	40.26	43.35	42.64	41.85	48.13	43.37	50.76	54.35	51.54	54.21	48.25	52.82	43.47	41.85	51.19	44.71	45.82	46.49	605.45	601.45	582.7	667.47	719.5	764.79	749.54	806.37	847.09	556.97	859.19	840.82	782.4	919.13	839.02	846.43	1034.55	1058.99	1033.62
Gh_A01G1637	0.15	0	0.29	0.03	0.07	0.05	0.05	0.2	0.08	0.07	0.2	0.09	0	0.04	0.09	0.11	0.08	0.04	0	0.18	0.11	0.2	0.14	0.17	0.06	0.33	0.05	0.19	0.07	0.15	6	0	12	1	3	2	2	10	4	2	10	4	0	2	4	5	4	2	0
Gh_A01G1638	9.85	6.69	6.9	5.72	8.45	6.96	7.23	8.41	5.97	7.42	8.41	7.81	5.52	8.83	6.49	10.13	8.05	7.98	8.42	9.3	10.94	6.59	9.02	9.13	11.08	8.79	6.18	9.96	8.38	9.21	103	68	74	58	93.6	75	80.48	108	74	58	107.01	95	63.84	111.47	76	122	103	116	102
Gh_A01G1639	9.77	5.96	9.52	10.36	10.82	5.86	5.68	5.47	4.83	9.31	4.75	7.99	5.4	6.35	4.51	5.4	7.6	4.12	16.59	12.2	15.33	15.42	15.13	13.91	8.98	9.39	11.08	15.96	7.98	11.25	39.25	23.3	39.23	40.37	46.08	24.28	24.3	27	23	28	23.24	37.32	24	30.81	20.31	25	37.38	23	77.3
Gh_A01G1640	26.22	30.68	25.53	19.68	34.02	23.19	22.33	15.29	19.13	23.71	17.98	22.21	6.61	7.61	8.5	9.83	13.93	8.08	4.94	4.15	2.48	5.88	7.86	6.57	10.2	8.37	4.44	10.8	14.34	11.23	159.18	181.18	158.9	115.83	218.78	145.1	144.3	113.94	137.57	107.64	132.94	156.75	44.37	55.79	57.8	68.7	103.45	68.2	34.76
Gh_A01G1641	0	0	0	0	0	0	0	0	0	0	0	0	0	0	0	0	0	0	0	0	0	0	0	0	0	0	0	0	0	0	0	0	0	0	0	0	0	0	0	0	0	0	0	0	0	0	0	0	0
Gh_A01G1642	0	0	0	0	0	0	0	0	0	0	0	0	0	0	0	0	0	0	0	0	0	0	0	0	0	0	0	0	0	0	0	0	0	0	0	0	0	0	0	0	0	0	0	0	0	0	0	0	0
Gh_A01G1643	3.39	3.28	3.47	3.77	3.73	3.47	4.84	3.64	4.21	3.38	3.97	4.86	6.39	5.66	5.85	6.15	5.78	6.38	12.86	13.81	10.43	10.37	11.79	12.59	12.1	15.17	15.52	12.56	14.68	12.59	145.52	137	152.6	156.85	169.72	153.45	221.05	191.93	213.93	108.64	207.45	242.37	303.38	293.35	281.24	303.71	303.27	380.42	639.54
Gh_A01G1644	1.87	3.46	2.83	5.53	2.75	3.63	2.89	3.63	3.7	5.48	4.16	4.11	4.26	5.14	5.12	4.77	5.22	4.07	2.92	3.83	4.43	4.45	3.37	3.26	3.6	4.79	4.17	2.82	3.95	3.13	25.8	46.43	40.09	73.95	40.22	51.68	42.44	61.52	60.48	56.54	69.97	65.95	65.03	85.55	79.1	75.8	88.19	78	46.72
Gh_A01G1645	10.57	9.5	8.16	8.91	9.96	10.17	9.36	12.36	11.43	10.03	10.02	9.8	12.98	15.16	12.09	11.89	12.14	12.03	14.2	13.21	15.81	13.83	12.78	12.96	17.02	11.43	11.9	15.16	16.09	11.81	79.58	69.6	63	65.05	79.51	78.97	75.03	114.29	102	56.5	91.87	85.87	108.15	137.83	102.01	103.11	111.86	126	123.97
Gh_A01G1646	0.78	0	1.11	0.55	1.17	0.77	0.84	0.52	1.22	1.02	1.17	0.61	1.29	0.75	0.6	0.64	1.47	0.76	0.64	0.83	0.83	0.91	0.44	0.38	0.62	0.99	0.66	1.29	0.33	0.93	4.88	0	7.14	3.33	7.78	5	5.62	4	9.1	4.8	9	4.5	9	5.71	4.2	4.64	11.31	6.67	4.67
Gh_A01G1647	0.33	0	0	0	0	0	0	0	0	0.44	0	0	0	0	0	0	0	0	0	0	0	0	0.42	0	0	0	0	0	0	0	1	0	0	0	0	0	0	0	0	1	0	0	0	0	0	0	0	0	0
Gh_A01G1648	27.89	28.28	22.84	40.03	45.3	36.43	14.4	14.49	20.07	32.41	21.92	18.95	13.55	8.99	13.82	23.94	20.45	17.12	3.12	1.89	4.14	13.79	13.46	13.37	60.31	54.35	53.76	74.72	84.64	94.74	192.86	190.24	161.86	268.36	331.8	259.66	106	123	164.4	167.6	184.51	152.31	103.65	75	107	190.6	173.04	164.53	25
Gh_A01G1649	0	0	0.08	0	0.15	0.16	0	0	0	0	0.74	0	0	0.07	0	0.14	0	0.12	0	0	0.18	0	0.1	0.17	0.12	0	0	0.34	0.35	0.12	0	0	1	0	2	2	0	0	0	0	11	0	0	1	0	2	0	2	0
Gh_A01G1650	39.16	43.6	40.47	27.99	38.57	30.99	39.38	36.54	37.44	31.04	32.94	33.14	27.57	23.4	24.77	25.78	23.46	23.34	24.48	25.24	28.51	29.85	30.13	24.63	27.97	26.04	22.68	26.5	24.64	24.13	313.64	339.81	332.29	217.38	327.35	255.92	335.77	359.37	355.32	185.97	321.3	308.68	244.32	226.22	222.26	237.76	229.96	259.93	227.32
Gh_A01G1651	6.71	6.51	7.63	6.92	4.31	5.06	7.61	5.76	7	5.23	5.58	5.45	5.98	5.02	5.4	5.74	6.09	6.63	6.19	6.78	5.23	6.82	6.99	6.99	5.32	6.43	6.31	5.08	6.61	4.28	72	68	84	72	49	56	87	75.89	89	42	73	68	71	65	65	71	80	99	77
Gh_A01G1652	2.35	3.89	2.95	4.26	3.92	4.1	2.84	3.6	2.11	6.67	3.88	3.38	2	1.85	2.41	2.65	4.06	4.6	2.99	2.74	3.61	2.6	1.04	2.07	2.95	2.8	3.65	2.35	2.58	2.49	30.46	49.07	39.25	53.47	53.75	54.74	39.18	57.29	32.35	64.67	61.17	50.93	28.72	28.93	35	39.56	64.29	82.87	44.96
Gh_A01G1653	1.35	1.68	1.41	0.99	1.64	1.12	0.36	0.79	0.41	1.8	0.95	1.24	0.35	0.72	0.26	0.59	0.71	1.46	0.25	0.23	0.32	0.17	0.43	0.27	0.07	0.22	0.7	0.57	0.84	0.63	14	17	15	10	18	12	4	10	5	14	12	15	4	9	3	7	9	21	3
Gh_A01G1654	17.24	13.89	16.45	15.1	14	14.41	16.67	16.77	18.55	18.53	17.42	15.84	18.74	17.27	16.41	20.73	18.25	17.29	16.79	18.35	19.86	14.72	15.09	17.75	13.7	15.22	15.71	16.74	15.94	15.42	276.63	216.81	270.7	234.89	237.95	238.48	284.76	330.33	352.61	222.4	340.34	295.66	332.76	334.58	294.95	382.98	358.45	385.8	312.41
Gh_A01G1655	44.8	43.58	41.69	42.37	41.02	42.57	41.15	36.64	45.09	33.45	38.97	35.68	34.59	31.12	36.54	26.37	23.78	29.58	13.37	16.2	21.38	12.03	16.92	16.77	15.86	17.59	20.3	17.3	17.48	21.28	594.26	562.39	566.93	545.02	576.54	582.21	581	596.71	708.59	331.95	629.4	550.34	507.65	498.26	542.98	402.81	386	545.48	205.61
Gh_A01G1656	92.27	102.96	91.07	81.68	76.7	83.66	96.07	83.18	87.39	76.44	81.31	89.79	73.58	89.99	73.55	86.16	82.89	76.92	127.16	124.8	110.87	114.53	125.35	121.96	133.2	118.56	104.24	109.52	110.92	125.3	614.61	667.25	621.91	527.53	541.27	574.5	681.11	680.29	689.66	380.85	659.47	695.46	542.25	723.53	548.79	660.79	675.62	712.19	981.89
Gh_A01G1657	2.19	2.33	2.05	2.51	1.79	2.44	1.4	1.81	2	2.11	1.83	1.73	2.84	2.05	2.06	2.66	2.66	2.5	1.15	1.21	1.63	3.2	2.16	2.78	5.09	5.37	5.05	6.41	5.1	6.93	22.17	22.98	21.29	24.69	19.19	25.54	15.16	22.56	24	16	22.58	20.36	31.9	25.14	23.43	31.11	33	35.19	13.52
Gh_A01G1658	0	0	0	0	0	0	0	0	0	0	0	0	0	0	0	0	0	0	0	0	0	0	0	0	0	0	0	0	0	0	0	0	0	0	0	0	0	0	0	0	0	0	0	0	0	0	0	0	0
Gh_A01G1659	1.24	1.2	1.14	0.71	1.82	1.14	1.23	0.79	0.76	1.29	0.96	1.25	0.69	0.91	1.29	0.54	0.79	0.84	0.18	1.15	0.23	0.61	0.71	1.21	0.21	0.21	0.43	0.35	0.8	0.55	18	17	17	10	28	17	19	14	13	14	17	21	11	16	21	9	14	17	3
Gh_A01G1660	0	0	0	0	0	0	0	0	0	0	0	0	0	0	0	0	0	0	0	0	0	0	0	0	0	0	0	0	0	0	0	0	0	0	0	0	0	0	0	0	0	0	0	0	0	0	0	0	0
Gh_A01G1661	61.83	57.1	60	76.12	70.2	84.67	67.41	71.46	60.72	69.81	73.1	81.28	105.39	111.58	101.63	94.42	102.05	91.03	44.41	42.4	44.65	44.92	52.79	44.29	47.91	41.65	36.82	58.73	58.54	63.32	602.99	541.82	599.86	719.84	725.37	851.28	699.68	855.68	701.63	509.22	868.11	921.71	1137.09	1313.55	1110.26	1060.27	1217.76	1234.08	502.02
Gh_A01G1662	2.44	2.37	2.05	3.3	3.23	3.05	1.96	1.4	3.11	3.11	2.31	2.73	1.45	1.31	1.12	1.95	2.75	2.27	2.14	2.25	2.41	3.87	3.99	4.07	4.02	3.25	2.71	2.5	3.25	3.52	44	41.64	38	57.73	61.74	56.68	37.64	30.94	66.53	42	50.75	57.18	29	28.49	22.63	40.59	60.67	56.96	44.69
Gh_A01G1663	10.52	11.52	13.9	13.18	11.57	14.8	11.54	14.97	13.09	14.98	16.67	14.02	13.24	11.48	13.06	13.15	10.52	11.3	11.87	8.14	10.7	9.3	9.97	10.97	5.99	7.39	4.4	6.6	6.76	7.51	107	114	145	130	124.73	155.25	125	187	157.8	114	206.57	165.83	149	141	148.79	154	131	159.79	140
Gh_A01G1664	46.64	47.84	41.05	46.38	35.2	39.04	34.75	39.18	49.33	39.53	38.29	48.76	44.91	46.74	33.89	39.54	36.81	42.21	38.57	33.44	37.77	39.17	34.76	36.53	33.56	30.14	28.45	37.83	37.67	40.12	222.84	222.37	201.07	214.88	178.16	192.27	176.74	229.85	279.26	141.27	222.78	270.89	237.4	269.58	181.4	217.51	215.19	280.31	213.65
Gh_A01G1665	1.65	1.95	1.85	3.66	2.87	3.68	3.57	2.48	2.67	3.2	3.85	1.82	2.86	4.3	3.73	4.61	5.16	5.1	6.41	6.11	3.46	7.26	6.33	8.95	8.59	5.1	3.56	5	4.85	5.14	13	15	15	28	24	30	30	24	25	18.9	37	16.67	25	41	33	41.92	49.86	55.95	58.67
Gh_A01G1666	0.8	0.76	0.78	0.77	0.35	1.57	1.25	0.52	1.21	0.5	1.13	0.59	1.68	0.88	1.04	1.2	1.74	1.6	4.23	2.9	4.85	2.5	2.56	2.42	4.37	3.44	4.55	1.83	2.84	2.13	15	14	15	14.09	7	30.48	25	12	27	7	26	12.84	35	20	22	26	40	42	92.3
Gh_A01G1667	0	0	0	0	0	0	0	0	0	0	0	0	0	0	0	0	0	0	0	0	0	0	0	0	0	0	0	0	0	0	0	0	0	0	0	0	0	0	0	0	0	0	0	0	0	0	0	0	0
Gh_A01G1668	0	0	0	0	0	0	0	0	0	0	0	0	0	0	0	0	0	0	0	0	0	0	0	0	0	0	0	0	0	0	0	0	0	0	0	0	0	0	0	0	0	0	0	0	0	0	0	0	0
Gh_A01G1669	0	0	0	0	0	0	0	0	0	0	0	0	0	0	0	0	0	0	0	0	0	0	0	0	0	0	0	0	0	0	0	0	0	0	0	0	0	0	0	0	0	0	0	0	0	0	0	0	0
Gh_A01G1670	0	0	0	0	0	0	0	0	0	0	0.06	0	0	0	0	0	0	0	0	0	0	0.06	0	0	0	0	0	0	0.05	0.1	0	0	0	0	0	0	0	0	0	0	1	0	0	0	0	0	0	0	0
Gh_A01G1671	9.92	13.31	13.66	12.17	12.16	13.33	13.78	13.08	9.78	11.56	15.59	13	9.04	9.64	11.07	12.85	9.39	12.64	23.85	24.5	23.11	25.73	26.39	19.56	20.17	14.54	11.34	16.32	16.92	16.46	88.34	115.38	124.8	105.16	114.82	122.42	130.67	143.11	103.21	77.01	169.17	134.66	89.07	103.63	110.46	131.87	102.32	156.58	246.33
Gh_A01G1672	0.09	0	0.09	0	0	0.09	0	0.15	0.16	0	0.31	0.32	0.08	0	0.33	0.16	0.46	0.27	0.24	0.15	0	0.08	0.24	0.26	0	0	0	0.23	0.34	0.54	1	0	1	0	0	1	0	2	2	0	4	4	1	0	4	2	6	4	3
Gh_A01G1673	12.39	11.07	10.68	9.34	11.88	9.57	10.87	11.85	9.64	10.27	10.3	9.68	9.62	10.19	8.98	9.83	9.5	10.13	13.13	13.49	13.27	9.62	10.16	10.06	10.06	10.95	10.96	8.31	9.72	8.73	410.87	357.32	363.17	300.2	417.42	327.29	383.87	482.69	378.87	254.64	415.73	373.48	352.89	407.98	333.65	375.45	385.53	466.81	504.69
Gh_A01G1674	0.16	0.67	0.96	1.01	1.46	0.63	0.31	0	0.55	0.87	0	0.56	0.59	0.54	0.58	0.14	0.67	0.23	0.42	0.26	0.18	0.86	0.31	0.46	0.38	0.89	0.17	0.55	0.47	0.39	1	4	6	6	9.48	4	2	0	4	4	0	4	4	4	4	1	5	2	3
Gh_A01G1675	0	0	0.07	0	0	0	0	0	0	0	0	0	0	0	0	0	0	0	0	0	0	0	0	0	0	0	0	0	0	0	0	0	1	0	0	0	0	0	0	0	0	0	0	0	0	0	0	0	0
Gh_A01G1676	0	0	0	0	0	0	0	0	0	0	0	0	0	0	0	0	0	0	0	0	0	0	0	0	0	0	0	0	0	0	0	0	0	0	0	0	0	0	0	0	0	0	0	0	0	0	0	0	0
Gh_A01G1677	0.95	0.62	0.52	0.71	0.59	0.94	0.8	0.82	0.56	1	1.27	0.98	1.24	1.06	1.7	1.59	1.53	1.79	2.22	2.76	2.4	1.9	2.23	1.92	2.12	1.9	2.6	1.29	1.94	1.86	26.72	16.93	15.16	19.48	17.6	27.31	24.01	28.29	18.56	21.06	43.64	32.17	38.71	36.26	53.65	51.5	52.89	70.1	72.7
Gh_A01G1678	0.88	0.45	0.43	0.45	0	0.43	0.73	0.72	0.74	0.44	0.72	0	0.4	0.36	0	0.17	0.72	1.24	0.38	1.7	2.9	1.43	0.85	0.55	0.33	0.34	0	0.37	0.64	0.96	2	1	1	1	0	1	1.77	2	2	0.75	2	0	1	1	0	0.44	2	3.92	1
Gh_A01G1679	19.11	18.46	17.89	16.14	15.43	17.29	21.28	23.07	25.84	16.5	16.33	16.77	25.24	23.18	23.88	18.4	15.03	17.78	28.04	30.29	27.32	27.33	25.45	27.23	27.39	27.18	29.78	24.46	26.66	25.06	530.25	498.23	508.79	434.21	453.43	494.43	628.33	785.65	849.34	342.42	551.65	540.91	774.53	776.27	742.02	587.7	510.13	685.68	901.67
Gh_A01G1680	7.14	8.72	7.42	8.28	7.73	7.82	10.06	8.35	9.46	8.81	10.19	11.03	8.91	8.67	7.49	9.19	7.49	9.95	9.48	9.12	8.17	10.93	8.99	9.17	7.99	9.94	5.39	6.05	7.11	7.79	62.83	74.59	66.91	70.61	72.03	70.91	94.18	90.14	98.6	57.97	109.14	112.79	86.73	92.01	73.76	93.04	80.64	121.62	96.71
Gh_A01G1681	0	0	0	0	0	0	0	0	0	0.09	0	0	0	0	0	0	0	0	0	0	0	0	0	0	0	0	0	0	0	0	0	0	0	0	0	0	0	0	0	1	0	0	0	0	0	0	0	0	0
Gh_A01G1682	0	0	0	0	0	0	0	0	0	0	0	0	0	0	0	0	0	0	0	0	0	0	0	0	0	0	0	0	0	0	0	0	0	0	0	0	0	0	0	0	0	0	0	0	0	0	0	0	0
Gh_A01G1683	1.76	2.4	1.52	2.07	2.01	2	2.23	0.98	2.05	1.66	1.73	3.33	0.85	1.72	1.66	2.01	1.58	0.64	1.36	3.25	3.33	2.47	3.25	1.67	2.22	2.18	3.43	1.69	3.58	3.92	18.43	24.39	16.25	21	22.28	21.54	24.81	12.53	25.41	13	22	40.53	9.88	21.67	19.48	24.19	20.17	9.33	16.53
Gh_A01G1684	0	0	0	0	0	0	0	0	0	0	0	0	0	0	0	0	0.28	0.21	0	0	0.13	0.1	0.07	0.08	0	0	0	0	0	0	0	0	0	0	0	0	0	0	0	0	0	0	0	0	0	0	3	2.5	0
Gh_A01G1685	7.09	8.61	8	8.87	6.54	9.08	7.78	9.89	9.55	8.09	8.69	10.19	10.36	12.23	12.42	14.16	12.04	11.64	14.18	20.35	22.59	12.12	11.32	13.41	11.68	10.48	11.79	8.3	8.06	7.56	95.7	113.05	110.58	115.97	93.49	126.25	111.67	163.77	152.64	81.61	142.77	159.9	154.68	199.23	187.72	219.94	198.74	218.34	221.72
Gh_A01G1686	2.4	2.53	2.81	2.6	3.17	2.02	2.4	3.65	2.81	3.85	2.37	2.78	3.25	3.31	2.89	3.33	2.81	3.39	5.14	5.3	5.01	3.39	2.79	3.87	3.95	4.34	2.59	2.41	3.01	4.32	30	30.84	36.07	31.57	42	26	32	56	41.67	36	36.12	40.45	45.01	50	40.53	47.95	43.07	59.01	74.46
Gh_A01G1687	0.7	1.09	0.75	1.42	0.83	0.97	0.5	0.74	0.73	1.76	1.28	1.81	0.43	0.85	0.98	2.26	1.89	1.47	0.6	1.06	1.47	0.74	0.15	1.8	0.3	1.13	0.47	0.25	1.35	0.34	9.33	14.16	10.35	18.4	11.78	13.31	7.19	12.2	11.56	17.58	20.79	28.2	6.32	13.78	14.69	34.86	30.89	27.36	9.33
Gh_A01G1688	0	0	0	0	0	0	0	0	0	0	0	0	0	0	0	0	0	0	0	0	0	0	0.23	0	0	0	0	0	0	0	0	0	0	0	0	0	0	0	0	0	0	0	0	0	0	0	0	0	0
Gh_A01G1689	0	0	0	0	0	0	0	0	0	0	0	0	0	0	0	0	0	0	0	0	0	0	0	0	0	0	0	0	0	0	0	0	0	0	0	0	0	0	0	0	0	0	0	0	0	0	0	0	0
Gh_A01G1690	39.12	37.9	36.06	41.27	40.27	50.71	40.21	37.06	33.9	38.67	42.51	37.56	27.34	38.91	35.61	35.72	39.03	37.13	59.12	61.91	64.18	58.4	53.59	55.82	55.34	57.04	50.61	56.77	53.41	53.91	341.94	322.27	323.14	349.79	372.94	456.93	374.1	397.72	351.03	252.82	452.39	381.71	264.37	410.49	348.66	359.55	417.42	451.08	599.03
Gh_A01G1691	0	0	0	0	0	0	0	0	0	0	0	0	0	0	0	0	0	0	0	0	0	0	0	0	0	0	0	0	0	0	0	0	0	0	0	0	0	0	0	0	0	0	0	0	0	0	0	0	0
Gh_A01G1692	0	0	0	0	0	0	0	0	0	0	0	0	0	0	0	0	0	0	0	0	0	0	0	0	0	0	0	0	0	0	0	0	0	0	0	0	0	0	0	0	0	0	0	0	0	0	0	0	0
Gh_A01G1693	0	0	0	0	0	0	0	0	0	0	0	0	0	0	0	0	0	0	0	0	0	0	0	0	0	0	0	0	0	0	0	0	0	0	0	0	0	0	0	0	0	0	0	0	0	0	0	0	0
Gh_A01G1694	12.12	12.38	12.7	12.15	12.34	13.49	14.34	14.55	13.49	12.81	16.24	14.62	21.58	21.69	20.49	19.65	21.08	21.55	36.1	34.99	41.58	32.74	32.25	34.5	25.8	29.02	29.79	28.04	28.85	27.88	376.5	374.17	404.36	365.96	405.88	431.81	473.91	554.67	496.35	297.51	614.29	528.1	741.63	813.19	712.9	702.59	801	930.36	1299.63
Gh_A01G1695	0	0	0	0	0	0	0	0	0	0	0	0	0	0	0	0	0	0	0	0	0	0	0	0	0	0	0	0	0	0	0	0	0	0	0	0	0	0	0	0	0	0	0	0	0	0	0	0	0
Gh_A01G1696	10.62	10.54	10	11.58	6.26	8.34	9.07	7.29	6.87	8.47	6.91	5.94	7.22	8.24	8.21	10.47	8.5	7.05	7.8	5.6	8.71	6.31	7.74	7.62	8.85	8.53	7.69	9.75	6.04	6.16	70.44	68	68	74.46	44	57	64	59.38	54	42	55.83	45.84	53	66	61	80	69	65	60
Gh_A01G1697	2.9	3.84	3.37	3.87	3.44	4.48	1.89	3.1	3.1	3.21	3.58	2.45	1.87	1.56	2.01	2.28	1.62	3.2	1.82	3.81	4.47	2.86	3.36	4.04	3.28	3.63	2.36	3.35	3.14	3.43	34.76	44.85	41.45	45.07	43.75	55.48	24.15	45.62	44.08	28.84	52.33	34.23	24.78	22.67	27.08	31.5	23.85	53.33	25.33
Gh_A01G1698	3.9	2.32	3.29	2.61	2.02	2.46	2.62	2.65	4.39	3.15	2.11	2.4	4.54	3.88	3.91	3.71	3.77	3.73	3.09	3.35	3.53	3.18	2.95	2.75	5.98	4.55	4.72	3.77	3.44	4.04	57.23	33.1	49.44	37.16	31.44	37.25	40.86	47.76	76.27	34.54	37.66	40.88	73.76	68.74	64.19	62.74	67.68	75.97	52.48
Gh_A01G1699	0.46	1.06	0.73	0.47	0.82	0.56	1.25	0.66	0.3	0.84	0.71	0.54	1.55	1.42	1.69	0.72	1.13	1.07	3.74	3.62	2.79	3.39	3.16	3.27	3.39	3.76	2.88	2.65	2.72	2.43	8	18	13	8	15.19	10.16	23.31	14.19	6.11	11	15.12	11	30	30	33.19	14.47	24.22	26	75.73
Gh_A01G1700	0	0	0	0	0	0	0	0	0	0	0	0	0	0	0	0	0	0	0	0	0	0	0	0	0	0	0	0	0	0	0	0	0	0	0	0	0	0	0	0	0	0	0	0	0	0	0	0	0
Gh_A01G1701	1.71	1.9	2.01	2.01	3.39	2.07	1.2	1.23	1.08	1.84	1.56	1.63	2.01	1.22	2.58	3.82	2.32	3.5	0.65	0.86	0.42	1.34	1.35	1.4	5.3	4.9	4.84	5.85	9.22	8	36	39	43.56	41.05	75.78	45	27	32	27	29	40	40	47	31	61	92.78	60	102.76	16
Gh_A01G1702	2.86	3.36	2.99	1.27	2.9	3.5	2.5	1.5	3.8	1.64	2.02	2.29	0.92	1.19	1.64	2.42	1	1.32	1.16	0.71	2.47	4.87	3.28	3.01	12.35	11.2	14.27	8.33	7.55	12.68	14	16	15	6	15	17.65	13	9	22	6	12	13	5	7	9	13.65	6	9	6.55
Gh_A01G1703	3.1	5.03	4.58	2.58	3.44	2.86	3.77	4.69	5.6	2.23	3.42	2.47	3.08	3.73	2.57	3.29	2.97	2.96	8.06	7.18	9.66	9.86	8.29	11.37	9.29	8.72	8.73	6.51	8.36	6.96	41	64.68	62	33.05	48.21	39	53	76.07	87.7	22	55	38	45	59.4	38	50	48	54.37	123.48
Gh_A01G1704	116.68	92.17	102.39	139.75	96.64	135.89	86.08	118.31	105.98	131.06	122.92	143.76	115.54	101.45	106.69	146.44	132.24	111.46	112.13	81.58	98.01	120.3	117.82	127.25	95.27	90.27	91	115.04	99.21	130.71	593.56	456.16	533.96	689.32	520.85	712.62	466.05	738.91	638.71	498.68	761.36	850.37	650.25	622.96	607.95	857.78	823.16	788.19	661.21
Gh_A01G1705	9.98	9.32	10.65	12.44	9.52	9.81	9.88	10.59	12.03	12.29	9.43	15.3	11.06	10.2	9.49	10.61	7.51	10.86	11.55	9.66	9.89	12	9.06	9.9	9.91	8.81	9.44	9.76	8.65	11.44	76	69.03	83.17	91.85	76.83	77	80.07	99	108.55	70	87.47	135.47	93.19	93.77	81	93.05	70	115	102
Gh_A01G1706	8.41	10.66	8.27	10.03	8.58	8.94	8.18	8.86	8.21	9.07	9.14	7.81	7.33	10.07	9.83	10.16	7.01	10.59	15.35	14.17	16.61	16.04	13.23	13.74	10.53	16.48	12	13.64	12.69	11.23	65.71	81	66.27	76	71	72	68	85	76	53	87	71	63.37	95	86	91.41	67	115	139
Gh_A01G1707	8.05	8.9	7.75	6.65	9.72	8.64	8.67	8.16	9.43	7.93	8.22	7.37	6.2	6.64	7.83	6.23	5.66	5.3	6.59	8.69	8.16	5.95	6.2	5.97	9.01	7.07	7.9	6.62	5.68	6	169.25	182.04	166.98	135.57	216.45	187.22	194.08	210.63	234.93	124.64	210.46	180.13	144.27	168.6	184.37	150.92	145.5	154.77	160.5
Gh_A01G1708	17.83	16.63	11.99	20.73	14.27	21.73	15.08	14.15	19.51	19.2	24.3	20.6	20.06	19.37	16.01	19.76	15.47	21.72	24.12	20.85	23.68	28.49	22.55	25.31	25.43	20.86	24.81	18.71	25.54	24.03	122.26	110.97	84.32	137.84	103.66	153.64	110.07	119.15	158.5	98.46	202.87	164.29	152.19	160.31	122.99	156	129.78	207.08	191.72
Gh_A01G1709	0.18	1.01	0.61	0.55	0.73	0.52	0.76	0.51	0.45	1.08	1.1	1	0.65	0.3	0.56	0.54	0.44	0.64	1.16	0.57	0	0.87	0.58	0.82	0.68	0.35	0.75	0.6	0.19	0.33	2	11	7	6	8.62	6	9	7	6	9	15	13	8	4	7	7	6	10	15
Gh_A01G1710	0.43	0.11	0.42	0.22	0.2	0.21	0	0.35	0.09	0	0	0.09	0.1	0.09	0	0.28	0.53	0.08	0.09	0.85	0	0.29	0.14	0.45	0.33	0.33	0.56	0.36	0.16	0.63	4	1	4	2	2	2	0	4	1	0	0	1	1	1	0	3	6	1	1
Gh_A01G1711	0	0	0	0	0	0	0	0	0	0	0	0	0	0	0	0.04	0	0	0	0	0	0	0	0.03	0	0.04	0	0	0	0	0	0	0	0	0	0	0	0	0	0	0	0	0	0	0	1	0	0	0
Gh_A01G1712	0.19	0.07	0	0	0	0.06	0.09	0.32	0.05	0	0.33	0	0.26	0.52	0.19	0.06	0.21	0.09	0.06	0.15	1.72	0	0.4	0.55	2.14	0.08	0.61	0.38	0.06	0.35	3	1	0	0	0	1	1.5	6.23	1	0	6.25	0	4.57	9.82	3.33	1	4	2	1
Gh_A01G1713	0	0.15	0.28	0	0.27	0.14	0	0.12	0	0.19	0	0	0	0.36	0	0.13	0.12	0.1	0.12	0	0	0.13	0	0.1	0.22	0.11	0.3	0	0.1	0	0	1	2	0	2	1	0	1	0	1	0	0	0	3	0	1	1	1	1
Gh_A01G1714	0.18	0.09	0	0.09	0	0.09	0.25	0	0.07	0.12	0.15	0	0.32	0.73	0.39	0.08	0	0.64	0.15	0.42	0.19	0.16	0.34	0.12	0.61	0.07	0	0.67	0.51	0.26	2	1	0	1	0	1	3	0	1	1	2	0	4	10	5	1	0	10	2
Gh_A01G1715	1.2	0.44	0.26	0.28	0.7	0.56	0.71	0.35	0.45	0.33	0.06	0.28	0.72	0.66	0.43	0.47	0.37	0.93	0.95	1.45	1	0.9	1.65	1.11	1.74	2.41	1.41	1.47	1.58	1.67	21.45	7.63	4.67	4.84	13.33	10.29	13.46	7.71	9.45	4.44	1.28	5.91	14.29	14.14	8.56	9.67	8.18	23.1	19.56
Gh_A01G1716	0	0	0	0	0	0	0	0	0	0	0	0	0	0	0	0	0	0	0	0.19	0	0	0	0	0	0	0	0	0	0	0	0	0	0	0	0	0	0	0	0	0	0	0	0	0	0	0	0	0
Gh_A01G1717	55.91	52.93	52.69	37.5	43.13	26.4	45.06	42.19	53.52	32.04	31.41	30.37	23.47	25.93	26.07	20.82	23.25	21.78	21.54	23.33	16.9	21.44	20.99	19.42	29.2	33.95	34.19	28.33	32.51	25.47	1244.46	1146.26	1202.34	809.43	1017.11	605.69	1067.64	1152.98	1411.53	533.48	851.36	786.18	578.08	696.67	650.11	533.62	633.36	673.97	555.93
Gh_A01G1718	91.61	96.65	95.9	75.77	78.06	80.74	94.09	89.56	85.84	83.24	80.36	85.8	65.92	72.29	73.78	69.12	64.87	64.86	81.07	73.38	72.44	67.23	74.4	68.35	86.67	72.94	69.45	69.65	61.41	70.25	569.04	584.08	610.65	456.32	513.69	517	622	683	631.7	386.71	607.8	619.71	453	542	513.35	494.35	493	560.02	583.7
Gh_A01G1719	0.46	0.54	0.23	0.54	0.63	0.91	0.63	0.3	0.68	0.85	0.58	0.74	0.44	0.6	0.99	1.07	1.01	0.79	0.56	0.59	0.25	1.19	1.03	0.75	0.58	0.72	0.93	0.5	0.84	0.87	12.34	14	6.32	14	18	25.18	18	10	21.46	17	19	23	13	19.32	29.84	33	33	29.51	17.41
Gh_A01G1720	19.52	17.37	13.94	19.95	17.47	17.81	16.94	16.13	17.92	19.14	19.35	24.44	19.23	21.7	20.59	20.13	20.28	18.64	10.69	13.27	14.56	13.17	14.43	13.49	9.91	11.41	10.22	13.75	12.9	14.03	198.57	171.89	145.4	196.84	188.32	186.84	183.4	201.54	215.95	145.64	239.74	289.16	216.41	266.5	234.62	235.81	252.47	263.6	126.04
Gh_A01G1721	0.62	0.49	0.6	0.15	0.53	0.68	0.42	0.18	0.58	0.41	1.17	1.19	0.53	1.38	1.17	1.09	0.52	1.58	1.42	1.06	2.25	1.11	1.55	2.57	1.69	1.4	1.42	0.92	2.53	2.03	4.6	3.54	4.57	1.11	4.19	5.25	3.37	1.69	5.11	2.31	10.65	10.32	4.35	12.48	9.78	9.42	4.74	16.4	12.28
Gh_A01G1722	0	0	0	0	0	0	0	0	0	0	0	0	0	0	0	0	0	0	0.13	0	0	0.27	0.4	0	0.59	0.12	0	0	0	0.34	0	0	0	0	0	0	0	0	0	0	0	0	0	0	0	0	0	0	1
Gh_A01G1723	0	0	0	0	0	0	0	0	0	0	0	0	0	0	0	0	0	0	0	0	0	0	0	0	0	0	0	0	0	0	0	0	0	0	0	0	0	0	0	0	0	0	0	0	0	0	0	0	0
Gh_A01G1724	0	0	0	0	0	0	0	0	0	0	0	0	0	0	0	0	0	0	0	0	0	0	0	0	0	0	0	0	0	0	0	0	0	0	0	0	0	0	0	0	0	0	0	0	0	0	0	0	0
Gh_A01G1725	2.2	4.55	1.99	2.92	3.8	3.19	2.71	2.19	1.5	3.35	1.46	3.61	2.64	2.34	2.59	3.04	4.43	3.83	0	0.67	1.64	0.98	0.43	0.95	3.19	2.5	1.59	2.08	2.21	2.15	13	26.12	12.05	16.73	23.75	19.38	17	15.88	10.5	14.77	10.5	24.77	17.23	16.64	17.14	20.67	32	31.43	0
Gh_A01G1726	5.49	10.47	5.81	11.96	9.02	12.77	7.51	6.13	5.42	12.36	16.35	13.34	16.72	14.11	16.79	31.11	33.82	29.9	8.92	6.32	11.21	13.84	12.27	10.45	6.81	6.98	4.41	15	8.85	11.2	35	65	38	74	61	84	51	48	41	59	127	99	118.05	108.67	120	228.57	264	265.18	66
Gh_A01G1727	0	0	0	0	0	0	0.07	0	0	0	0	0	0.07	0.06	0.2	0	0	0.05	0.07	0.3	0.08	0.13	0.15	0.11	0.06	0.37	0.16	0.25	0.05	0.17	0	0	0	0	0	0	1	0	0	0	0	0	1	1	3	0	0	1	1
Gh_A01G1728	0.16	0.17	0	0	0.47	0.32	0.15	0.27	0.14	0.22	0	0	0.15	0.41	0.15	0.39	0	0.24	0.57	0.26	0.18	0.29	0.13	0	0.25	0	0.17	0.41	0.14	0.12	1	1	0	0	3	2	1	2	1	1	0	0	1	3	1	2.72	0	2	4
Gh_A01G1729	11.04	12.82	14.76	16.03	13.51	9.12	12.1	11.33	7.42	9.3	7.39	12.13	10.72	11.52	9.68	6.39	9.36	8.53	2.47	2.75	2.25	2.53	3.81	3.16	2.96	2.06	4.26	5.15	2.22	6.26	54	61	74	76	70	46	63	68	43	34	44	69	58	68	53	36	56	58	14
Gh_A01G1730	0.17	0	0	0	0.66	0.17	0	0	0	0	0	0.3	0	0.29	0	0	0	0	0	0	0	0	0	0	0	0	0.18	0	0	0	1	0	0	0	4	1	0	0	0	0	0	2	0	2	0	0	0	0	0
Gh_A01G1731	0.52	0.89	0.51	0.54	0.16	0.67	0.82	0.14	0.15	0.46	0.29	0.45	0.16	0.72	0.31	0.75	0.28	0.12	2.55	1.65	1.15	0.77	0.45	1.34	2.25	3.23	3.62	0.44	1.13	0.38	3	5	3	3	1	4	5	1	1	2	2	3	1	5	2	5	2	1	17
Gh_A01G1732	0	0	0	0	0	0	0	0	0	0	0	0	0	0	0.12	0.11	0	0	0	0.1	0.52	0	0	0	0	0	0	0	0	0.29	0	0	0	0	0	0	0	0	0	0	0	0	0	0	1	1	0	0	0
Gh_A01G1733	54.65	53.49	50.92	42.21	43.76	39.32	38.94	42.9	39.38	43.49	37.85	40.8	21.55	30.39	29.2	33.63	34.26	27.21	40.48	35.63	39.45	36.75	36.76	32.94	38.06	31.4	33.57	34.69	35.12	32.74	325.62	310.05	311.04	243.85	276.26	241.53	246.93	313.81	277.97	193.81	274.63	282.68	142.09	218.56	194.9	230.7	249.8	225.36	279.58
Gh_A01G1734	0.61	0	0.6	0.95	0.58	3.57	0.29	1.25	0	0.82	1.26	0.79	0	0.25	0.55	1.33	0.25	1.77	1.06	0.73	0	1.08	0.39	0.86	1.17	0.48	0.96	0.77	2.89	1.79	2	0	2	3	2	12	1	5	0	2	5	3	0	1	2	5	1	8	4
Gh_A01G1735	28.41	28.68	25.47	24.02	25.37	24.83	32.47	28.56	31.54	25.32	28.8	28.62	49.51	41.78	41.82	35.12	31.38	37.01	49.02	28.34	48.43	34.8	28.26	31.97	32.77	28.58	34.66	27.93	26.68	34.72	111	109	102	91	105	100	135	137	146	74	137	130	214	197	183	158	150	201	222
Gh_A01G1736	13.93	9.1	6.93	6.74	2.51	3.49	10.52	12.17	10.7	2.3	10.64	2.39	16.42	20.44	12.03	2.74	5.29	3.35	24.4	20.2	88.38	10.66	6.98	17.17	37.56	16.13	16.09	17	5.35	12.47	107.68	68.46	54.9	50.5	20.57	27.78	86.56	115.46	98.02	13.29	100.16	21.48	140.39	190.65	104.17	24.42	50.05	36	218.57
Gh_A01G1737	22.37	16.89	16.17	22.88	10.57	17.82	14.44	16.5	15.11	14.95	21.63	12.06	20.71	19.74	19.07	10.46	13.17	9.9	20.46	14.98	61	17.93	16.99	18.89	26.16	13.66	12.4	17.44	11.14	22.93	209.96	154.26	155.64	208.21	105.09	172.48	144.23	190.2	168.03	104.95	247.25	131.69	215.11	223.63	200.56	113.08	151.3	129.14	222.66
Gh_A01G1738	0	0	0	0	0	0	0.55	0	0.49	0	0	0	0	0	0	0	0.48	0.42	0	0	0	0	0	0	0.44	0	0	0	0	0	0	0	0	0	0	0	1	0	1	0	0	0	0	0	0	0	1	1	0
Gh_A01G1739	0	0.27	0.13	0	0	0	0	0.42	0.11	0	0.11	0	0.23	0	0	0	0	0	0	0	8.11	0.57	0.5	1.45	3.45	0.1	1.35	0	0	0.38	0	2	1	0	0	0	0	4	1	0	1	0	2	0	0	0	0	0	0
Gh_A01G1740	3.83	2.41	2.77	1.51	2.16	1.36	2.67	3.24	1.84	1.97	1.98	0.96	11.13	12.93	9.54	1.93	7.14	2.4	8.17	10.12	13.39	6.21	2.14	5.05	25.17	10.95	17.01	5.41	3.27	2.73	29.63	18.12	21.96	11.29	17.67	10.85	21.97	30.75	16.89	11.37	18.59	8.62	95.15	120.6	82.58	17.2	67.51	25.8	73.21
Gh_A01G1741	0	0	0	0	0	0	0	0	0	0	0	0	0	0	0	0	0	0	0	0	0	0	0	0	0	0	0	0	0	0	0	0	0	0	0	0	0	0	0	0	0	0	0	0	0	0	0	0	0
Gh_A01G1742	0	0.13	0.49	0	0	0	0.52	0.2	0.11	0.17	0	0	0.8	0.21	0.34	0	0.28	0.5	0.43	0.5	1.11	1.12	0.22	0.53	0.41	1.17	0.39	0.53	0.09	0.09	0	1	4	0	0	0	4.44	2	1	1	0	0	7	2	3	0	2.73	5.5	4
Gh_A01G1743	2.71	2.47	3.48	2.49	2.69	1.95	2.06	1.31	1.91	1.07	1.29	1.04	1.23	1.7	2.5	1.62	2.37	1.65	2.5	3.84	2.25	2.08	2.21	3.25	2.07	3.28	2.42	2.75	1.73	2.82	41.61	36.95	54.78	37.02	43.67	30.82	33.59	24.59	34.8	12.25	24.04	18.62	20.81	31.4	42.89	28.6	44.46	35.15	44.42
Gh_A01G1744	0.72	0.74	0.88	0.28	0.17	0.44	0.51	0.44	0.3	0.48	0.44	0.31	0.65	1.12	1.05	0.55	0.37	0.39	0.97	1.42	0.89	1.27	0.49	0.82	2.65	2.41	1.13	1.29	2.18	0.99	8	8	10	3	2	5	6	6	4	4	6	4	8	15	13	7	5	6	12.53
Gh_A01G1745	0	0.64	0.67	1.76	0.92	1.32	0.55	0.31	0.11	1	0.82	0.7	0.23	0.41	0.56	0.54	0.41	0.88	0.54	0.15	0.55	0	0.72	0	0.57	0.39	0	0.42	0.78	0.27	0	5	5.5	13.65	7.78	10.91	4.73	3	1	6	8	6.55	2	4	5	5	4	9.8	5
Gh_A01G1746	0	0	0	0	0	0	0	0	0	0	0	0	0	0	0	0	0	0	0	0	0	0	0	0	0	0	0	0	0	0	0	0	0	0	0	0	0	0	0	0	0	0	0	0	0	0	0	0	0
Gh_A01G1747	28.44	19.67	18.47	17.97	17.18	19.64	20.62	23.28	13	23.6	17.27	18.21	13.85	19.18	12.92	17.18	17.09	14.31	26.17	23.35	24.23	17.89	14.95	19.57	22	20.59	19.09	17.75	13.74	16.18	131.89	88.75	87.79	80.79	84.4	93.88	101.76	132.52	71.41	81.86	97.5	98.19	71.07	107.36	67.13	91.71	97	92.23	140.67
Gh_A01G1748	19.05	17.18	16.93	19.34	16.59	19.35	22.64	22.44	22.4	21.32	21.59	22.34	26.73	26.39	24.77	21.93	21.56	21.12	24.13	24.09	28.36	21.28	20.1	20.48	20.68	19.76	25.27	19.36	20.33	19.46	496.73	435.84	452.81	489.14	458.43	520.29	628.56	718.6	692.27	415.98	685.67	677.4	771.45	830.85	723.7	658.58	688.16	765.55	729.58
Gh_A01G1749	0	0	0	0	0	0	0	0	0	0	0	0	0	0	0	0	0	0	0	0	0	0	0	0	0	0	0	0	0	0	0	0	0	0	0	0	0	0	0	0	0	0	0	0	0	0	0	0	0
Gh_A01G1750	0	0	0	0	0	0	0	0	0	0	0	0	0	0	0	0	0	0	0	0	0	0	0	0	0	0	0	0	0	0	0	0	0	0	0	0	0	0	0	0	0	0	0	0	0	0	0	0	0
Gh_A01G1751	0.59	0.51	0.22	0.62	0.61	1.32	0.74	0.18	0.29	0.41	1.57	0.45	0.94	1.05	0.47	0.57	1.03	0.7	1.27	0.85	1.24	1.76	0.6	2.19	0.82	1.02	1.68	0.95	1.11	1.4	5.65	4.74	2.17	5.69	6.17	12.93	7.47	2.07	3.25	2.92	18.22	4.96	9.91	12.02	5	6.23	12	9.27	14.01
Gh_A01G1752	1.16	1.68	1.22	1.44	1.81	1.61	1.36	1.61	1.4	1.25	1.47	1.78	1.15	1.58	1.31	1.57	1.45	1.29	1.29	1.1	0.74	0.68	1	1.27	1.45	1.33	1.1	1.17	1.31	1.44	53.7	75.87	58.16	64.66	88.66	77.09	67.17	91.81	76.7	43.38	83.15	95.71	58.93	88.16	67.86	83.79	82.33	83	69.19
Gh_A01G1753	1.09	0	2.12	1.5	1.03	0.7	3.41	0.3	0.92	3.88	1.19	3.43	0.98	0.9	0	0.63	0.59	0.78	5.64	2.58	3.59	4.81	2.56	2.8	2.77	4.5	4.92	4.57	1.05	5.3	3	0	6	4	3	2	10	1	3	8	4	11	3	3	0	2	2	3	18
Gh_A01G1754	0.3	0.49	0.19	0.33	0	0.51	0.25	0.26	0.3	0.91	0.26	0.41	0.04	0.09	0.42	0.27	0.31	0.34	0.25	0.53	0.61	0.46	0.41	0.89	0.46	0.37	0.41	0.27	0.41	0.43	3.75	6	2.5	4	0	6.67	3.33	4	4.5	8.57	4	6	0.5	1.33	6	4	4.8	6	3.6
Gh_A01G1755	3.05	1.86	2.2	4.78	3.51	4.6	4.14	4.51	3.15	4.23	5.29	4.08	3.98	5.15	6.96	5.49	5.17	6.09	5.36	3.75	4.72	3.79	4.35	3.65	3.18	3.42	1.76	4.74	3.19	4.78	27	16	20	41	32.9	42	39	49	33	28	57	42	39	55	69	56	56	75	55
Gh_A01G1756	37.75	34.54	36.52	33.66	30.3	35.05	34.23	33.96	38.36	32.89	34.55	29.71	35.73	38.14	31.28	30.03	30.16	29.81	40.36	36.41	31.31	32.9	32.13	35.85	36.49	36.98	32.15	29.72	33.08	36.58	501.89	446.77	497.77	433.85	426.7	480.39	484.31	554.34	604.16	327.02	559.3	459.25	525.46	612	465.76	459.69	490.6	550.92	621.95
Gh_A01G1757	2.47	1.66	2.91	1.67	2.25	2.64	1.76	3.05	2.58	3.41	2.1	1.24	0.77	0.63	0.84	1.18	1.39	0.86	0.37	0.54	0.37	1.13	0.82	0.42	0.58	0.66	2.22	0.43	0.62	1.18	29	19	35	19	28	32	22	44	35.9	30	30	17	10	9	11	16	20	14	5
Gh_A01G1758	9.01	6.86	7.43	8.74	11.01	10.56	8.73	11.37	9.94	11.89	8.94	10.93	10.01	12.28	8.62	10.21	9.82	9.94	14.64	11.15	11.97	10.96	11.24	11.5	9.09	11.69	10.65	10.79	8.22	9.49	95.21	70.57	80.53	89.53	123.25	115	98.17	147.58	124.51	94	115	134.27	117	156.68	102	124.23	127	146	179.38
Gh_A01G1759	5.51	4.34	4.67	5.69	5.57	6.32	4.34	3.85	2.99	4.77	4.85	3.87	5.44	6.49	6.33	4.34	4.42	4.72	5.07	3.39	4.31	4.8	3.83	2.96	6.54	6.42	4.33	6.88	6.68	5.41	43.34	33.24	37.65	43.43	46.47	51.27	36.31	37.16	27.9	28.05	46.52	35.4	47.4	61.66	55.8	39.35	42.55	51.64	46.21
Gh_A01G1760	10.77	10.79	9.38	13.78	11.38	11.67	7.83	9.41	10.65	10.23	10.12	12.45	8.84	9.85	10.02	11.14	9.73	11.31	10.17	8.33	8.62	8.58	8.83	10.74	10.99	9.62	9.05	10.42	10.47	11.45	104.14	101.49	93	129.2	116.58	116.28	80.54	111.7	122	74	119.11	140	94.51	115	108.55	124	115.06	152	114
Gh_A01G1761	0	0	0	0	0	0	0	0	0	0	0	0	0	0	0	0	0	0	0	0	0	0	0	0	0	0	0	0	0	0	0	0	0	0	0	0	0	0	0	0	0	0	0	0	0	0	0	0	0
Gh_A01G1762	6	8.69	5.42	4.59	3.78	5.18	5.01	4.89	3	6.24	6.03	5.93	4.02	9.4	7.15	5.79	5.63	5.44	5.18	9.5	5.14	4.71	4.28	3.75	6.27	6.04	5.33	5.6	4.19	4.22	27	38	25	20	18	24	24	27	16	21	33	31	20	51	36	30	31	34	27
Gh_A01G1763	1.95	0.5	0.95	3.02	3.22	1.89	0.92	2.78	1.39	3.91	2	1.26	3.08	1.62	0.44	1.27	1.59	2.45	3.78	3.85	1.61	1.72	2.93	2.39	4.09	1.51	2.54	1.64	0.71	1.07	4	1	2	6	7	4	2	7	3.38	6	5	3	7	4	1	3	4	7	9
Gh_A01G1764	26.69	27.95	21.31	21.81	28.26	24.95	20.94	25.64	25.52	19.73	30.11	29.33	33.69	33.24	31.83	28.19	24.88	27.74	52.52	50.77	48.73	39.78	46.4	45.2	47.31	39.18	36.21	39.9	37.39	41.78	263.33	268.3	215.5	208.58	295.31	253.71	219.85	310.55	298.24	145.61	361.71	336.46	367.67	395.85	351.73	320.17	300.32	380.38	600.55
Gh_A01G1765	0	0	0	0	0	0	0	0	0	0	0	0	0	0	0	0	0	0	0	0	0	0	0	0	0	0	0	0	0	0	0	0	0	0	0	0	0	0	0	0	0	0	0	0	0	0	0	0	0
Gh_A01G1766	0.59	0.26	0.62	1.34	0.71	0.66	0.48	0.83	0.91	0.78	0.55	0.57	0.53	0.48	0.27	0.4	0.54	0.61	1.01	0.94	0.25	0.59	0.51	0.61	0.47	0.39	0.05	0.82	0.45	0.45	11.55	5	12.45	25.28	14.7	13.36	10	19.8	21	11.33	13	12.98	11.44	11.41	6	9.07	13	16.57	22.92
Gh_A01G1767	1.27	2.36	2.04	1.73	3.28	3.22	2.11	2.21	1.82	2.05	2.5	2.41	2.49	2.37	1.86	1.46	2.08	2.52	3.7	3.84	3.93	3.91	4	3.66	4.76	3.43	2.96	3.55	4.03	3.88	17	30.7	27.93	22.44	46.38	44.3	29.98	36.26	28.77	20.43	40.65	37.35	36.83	38.21	27.86	22.48	34	46.71	57.28
Gh_A01G1768	18.01	18.81	17.45	15.66	19.83	15.87	21.71	23.16	21.3	16.18	17.17	16.91	15.95	15.7	21.53	19.44	15.76	15.49	16.38	8.69	13.59	22.22	19.9	20.67	35.19	35.23	36.25	32.14	37.97	37.41	195.9	199.09	194.59	165.14	228.47	177.94	251.38	309.32	274.48	131.61	227.34	213.91	191.9	206.16	262.35	243.42	209.71	234.18	206.59
Gh_A01G1769	0	0	0	0	0	0	0	0	0	0	0	0	0	0	0	0	0	0	0	0	0	0	0	0	0	0	0	0	0	0	0	0	0	0	0	0	0	0	0	0	0	0	0	0	0	0	0	0	0
Gh_A01G1770	23.84	28.58	27.39	31.23	22.4	26.21	24.34	24.92	29.97	27.74	28.25	23.63	28.08	27.42	26.3	27.51	29.77	22.91	16.69	16.94	23.14	17.97	16.64	17.08	17	16.61	21.32	20.96	21.31	20.71	170.16	198.51	200.43	216.18	169.44	192.92	184.91	218.38	253.44	148.12	245.59	196.14	221.81	236.31	210.27	226.09	260.07	227.31	138.11
Gh_A01G1771	0	0	0	0	0	0	0	0	0	0	0	0	0	0	0	0	0	0	0	0	0	0	0	0	0	0	0	0	0	0	0	0	0	0	0	0	0	0	0	0	0	0	0	0	0	0	0	0	0
Gh_A01G1772	0	0	0	0	0	0	0	0	0	0	0	0	0	0	0	0	0	0	0	0	0	0	0	0	0	0	0	0	0	0	0	0	0	0	0	0	0	0	0	0	0	0	0	0	0	0	0	0	0
Gh_A01G1773	20.16	21.8	15.47	24.82	15.98	17.2	19.79	19.25	21.74	20.25	25.5	25.54	33.84	33.82	25.9	33.61	31.84	30.31	12.75	14.43	14.51	10.45	10.39	14.12	15.03	13.96	16.62	11.09	11.77	8.82	101.44	106.72	79.78	121.05	85.17	89.21	105.96	118.91	129.56	76.19	156.22	149.43	188.35	205.37	145.98	194.67	196.02	211.95	74.33
Gh_A01G1774	0	0	0	0	0	0	0	0	0	0	0	0	0	0	0	0	0	0	0	0	0	0	0	0	0	0	0	0	0	0	0	0	0	0	0	0	0	0	0	0	0	0	0	0	0	0	0	0	0
Gh_A01G1775	0	0	0	0	0	0	0	0	0	0	0	0	0	0	0	0	0	0	0	0	0	0	0	0	0	0	0	0	0	0	0	0	0	0	0	0	0	0	0	0	0	0	0	0	0	0	0	0	0
Gh_A01G1776	3.76	5.67	9.78	6.72	7.57	6.56	11.77	11.63	4.44	10.38	10.49	10.77	6.79	9.76	6.71	9.57	9.42	7.93	22.91	19.42	23.98	16.15	17.05	20.57	23.87	20.4	21.66	15.99	14.51	22.11	15	22	40	26	32	27	50	57	21	31	51	50	30	47	30	44	46	44	106
Gh_A01G1777	42.49	41.59	37.15	55.06	46.37	49.48	38.27	33.84	43.75	44.69	44.44	43.52	28.65	28.73	25.83	39.66	34.43	33.11	42	43.81	39.37	41.49	42.26	41.36	46.67	48.94	40.91	51.96	50.48	48.68	519.52	494.67	465.67	652.74	600.68	623.63	498	508	633.7	408.69	661.52	618.68	387.55	424	353.72	558.27	515	562.61	595.25
Gh_A01G1778	47.62	52.91	50.11	57.59	65.84	51.46	51.24	51.81	53.66	53.1	55.09	48.17	46.56	44.36	46.64	55.37	54.46	55.06	46.25	51.27	39.74	59.68	61.09	58.66	94.62	102.33	108.01	101.74	109.07	99.98	1164.39	1258.58	1256.23	1365.4	1705.73	1297.18	1333.46	1555.28	1554.61	971.21	1640.08	1369.53	1259.69	1309.25	1277.55	1558.92	1629.42	1871.57	1310.84
Gh_A01G1779	12.08	6.61	5.48	11.31	4.74	8.44	9.2	7.85	8.57	9.73	6.52	8.23	8.99	10.79	7.94	9.79	9.1	11.24	22.08	18.59	17.27	22.67	17.15	15.31	19.64	21.2	18.46	18.45	16.49	18.53	63.84	33.99	29.68	57.96	26.51	45.99	51.72	50.91	53.67	38.47	41.96	50.59	52.56	68.84	46.98	59.58	58.86	82.53	135.24
Gh_A01G1780	0.15	0.08	0.27	0	0.13	0.34	0	0	0	0.62	0.1	0.34	0.06	0	0.25	0.46	0.51	0.32	0.52	0.48	1.07	0.62	0.86	1.01	1.48	1.87	0.95	1	0.43	0.73	2.08	1.11	3.92	0	2	5	0	0	0	6.62	1.76	5.55	1	0	4.01	7.6	8.79	6.25	8.53
Gh_A01G1781	0	0	0	0	0	0	0	0	0	0	0	0	0	0	0	0	0	0	0	0	0	0	0	0	0	0	0	0	0	0	0	0	0	0	0	0	0	0	0	0	0	0	0	0	0	0	0	0	0
Gh_A01G1782	0	0	0	0	0	0	0	0	0	0	0.14	0	0	0	0	0	0	0	0.15	0	0	0	0	0	0	0	0	0	0	0	0	0	0	0	0	0	0	0	0	0	1	0	0	0	0	0	0	0	1
Gh_A01G1783	0	0	0	0	0	0	0	0	0	0	0	0	0	0	0	0	0	0	0	0	0	0	0	0	0	0	0	0	0	0	0	0	0	0	0	0	0	0	0	0	0	0	0	0	0	0	0	0	0
Gh_A01G1784	0	0	0	0.18	0.05	0.06	0.05	0.14	0.05	0.15	0.05	0.1	0	0	0	0.1	0.05	0.08	0.1	0.23	0.32	0.25	0.04	0.08	0.44	0.58	0.12	0.58	0.66	0.71	0	0	0	3	1	1	1	3	1	2	1	2	0	0	0	2	1	2	2
Gh_A01G1785	0	0	0	0	0	0	0	0	0.04	0	0	0	0	0	0	0	0.08	0	0	0	0	0	0	0	0	0.08	0	0.12	0	0	0	0	0	0	0	0	0	0	0.5	0	0	0	0	0	0	0	1	0	0
Gh_A01G1786	0	0	0	0	0	0	0	0	0	0	0	0	0	0	0	0	0	0	0	0	0	0	0	0	0	0	0	0	0	0	0	0	0	0	0	0	0	0	0	0	0	0	0	0	0	0	0	0	0
Gh_A01G1787	0	0	0	0	0	0	0	0	0	0	0	0	0	0	0	0	0	0	0	0.6	0	0	0.24	0	0.29	0.29	0	0.95	0	0.55	0	0	0	0	0	0	0	0	0	0	0	0	0	0	0	0	0	0	0
Gh_A01G1788	0	0	0	0	0	0	0	0	0	0	0	0	0	0	0	0	0	0	0	0	0	0	0	0	0	0	0	0	0	0	0	0	0	0	0	0	0	0	0	0	0	0	0	0	0	0	0	0	0
Gh_A01G1789	56.02	50.57	53.66	47.76	52.24	56.93	67.77	60.81	60.54	55.57	58.9	57.31	78.72	78.7	71.8	67.55	72.69	70.41	102.8	100.99	89.59	88.6	96.78	95.94	80.96	78.66	78.95	78.95	85.68	92.14	496	435.59	487	410	490	519.54	638.59	661	635	368	634.98	590	771	841	712	688.61	787.49	866.5	1055
Gh_A01G1790	0.69	1.53	0.45	0.71	1.95	1.11	1.62	0.75	0.58	1.23	1.6	1.68	0.83	0.67	0.41	1.59	0.38	1.24	5.74	4.7	5.93	5.57	3.61	3.79	3.83	2.94	2.25	3.28	3.82	3.52	6	13	4	6	18	10	15	8	6	8	17	17	8	7	4	16	4	15	58
Gh_A01G1791	31.01	38.15	39.03	32.65	32.49	30.01	28.24	33	30.03	32.81	24.93	30.47	20.35	21.78	20.74	22.83	24.57	23.92	32.7	31.12	27.48	34.87	32.62	37.61	32.21	28.94	25.56	30.11	32.59	29.55	213.51	255.55	275.51	218	237	213	207	279	245	169	209	244	155	181	160	181	207	229	261
Gh_A01G1792	59.13	61.76	63.88	61.41	57.11	57.69	69.96	61.62	65.13	54.96	61.53	60.67	65.87	63.47	59.1	61.71	65.3	59.92	130.08	127.82	118.67	106.5	114.72	108.66	142.07	140.26	119	106.74	107.86	102.9	741.21	753.22	820.87	746.36	758.44	745.54	933.39	948.35	967.28	515.33	939.17	884.31	913.43	960.33	829.85	890.75	1001.57	1044.01	1890.15
Gh_A01G1793	18.77	10.52	15.11	17.74	16.96	14.59	15.34	9.48	11.59	18.22	15.76	17.2	9.16	8.26	8.82	12.76	10.55	11.01	14.59	14.08	12.81	16.26	20.37	17.57	15.66	12.44	13.35	14.01	8.24	13.28	120.25	65.56	99.28	110.22	115.12	96.38	104.62	74.55	87.99	87.35	122.96	128.19	64.95	63.91	63.31	94.15	82.71	98.05	108.41
Gh_A01G1794	10.4	9.72	12.44	8.77	11.07	8.82	8.81	8.43	9.17	8.18	8.18	9.02	9.69	8.73	8.06	8.92	10.6	10.49	5.42	6.74	4.93	5.26	5.23	4.73	9.25	7.4	7.57	8.16	7.6	7.8	239	217.52	293.13	195.47	269.55	209.12	215.48	238	249.75	140.64	229.06	241.11	246.58	242.2	207.51	236.07	298.18	335.09	144.36
Gh_A01G1795	1.79	2.11	2.19	1.52	2.85	2.34	1.95	2.12	1.6	2.58	1.68	2.34	1.8	2.17	1.56	1.73	1.26	2.33	3.31	1.66	2.25	1.78	0.95	2	2.17	2.18	1.66	1.75	1.35	1.57	26.73	30.62	33.38	22	44.9	36	30.92	38.7	28.3	28.75	30.44	40.61	29.74	39	26	29.59	23	48.23	57.14
Gh_A01G1796	7	6.81	8.32	7.92	7.79	8.53	6.7	6.82	6.65	7.44	5.19	7.69	7.4	7.25	7.93	7.66	7.56	8.29	5.39	6.82	6.4	6.57	7.47	6.45	8.24	7.86	9.64	6.72	7.17	6.89	112	106	136.48	122.85	132	140.62	114	134	126	89	101	143	131	140	142	141	148	184.29	100
Gh_A01G1797	0	0	0	0.05	0.05	0.2	0	0.04	0	0.14	0.09	0.09	0.29	0.22	0.19	0.41	0.4	0.46	0.2	0.13	0.06	0.23	0.2	0.41	0.4	0.63	0.46	0.44	0.69	0.31	0	0	0	1	1	4	0	1	0	2	2	2	6	5	4	9	9.31	12	4.33
Gh_A01G1798	2.54	2.45	1.22	2.9	2.36	3.55	3.09	3.24	2.34	3.87	3.61	5.18	3.53	5.12	4.95	4.85	5.45	5.42	11.01	14.83	12.66	12.9	9.57	11.84	12.28	14.11	13.28	10.28	12.07	9.53	37.69	35.4	18.51	41.75	37.11	54.36	48.85	58.98	41.21	43.01	65.16	89.42	57.91	91.72	82.2	82.81	99.05	111.79	189.36
Gh_A01G1799	18.74	20.21	21.2	20.44	16.88	22.21	24.77	21.71	19.38	20.75	19.33	19.92	19.52	22.39	19.88	20.69	21.42	23.21	41.82	38.04	39.46	39.53	34.61	38.46	38.34	39.85	38.2	35.82	31.79	33.7	278.04	291.79	322.57	294.13	265.4	339.8	391.29	395.47	340.64	230.34	349.33	343.77	320.43	401.14	330.49	353.48	389	478.86	719.38
Gh_A01G1800	0	0.33	0.32	0.17	0.69	0.95	0.15	0.13	0	0.33	0.4	0.35	0.07	0.2	0.29	0.92	0.6	1.4	0	0.13	0.45	0.36	0.83	0.57	0.12	0.57	0.42	0.61	0.59	0.3	0	4	4	2	9	12	2	2	0	3	6	5	1	3	4	13.01	9	24	0
Gh_A01G1801	0	0	0	0	0	0	0	0	0	0	0	0	0	0	0	0	0	0	0	0	0	0	0	0	0	0	0	0	0	0	0	0	0	0	0	0	0	0	0	0	0	0	0	0	0	0	0	0	0
Gh_A01G1802	8.27	9.62	9.74	11.59	11.34	15.44	7.92	9.15	7.9	14.81	14.87	19.33	4.65	10.21	5.99	11.38	11.1	9.77	2.56	2.47	2.4	1.93	2.1	3.39	4.64	3.87	1.95	3.8	5.53	5.58	53	60	64	72	77	102	54	72	60	71	116	144	33	79	43	84	87	87	19
Gh_A01G1803	16.82	4.91	9.07	7.94	6.02	10.23	9.98	8.21	7.59	7.97	9.39	7.3	7.98	9.41	3.32	6.91	8.97	5.97	14.2	5.46	15.76	6.39	13.91	14.36	11.58	8.03	6.63	7.13	10.38	6.58	31.68	9	17.5	14.5	12	19.86	20	18.99	16.94	11.23	21.54	15.99	16.62	21.38	7	14.98	20.67	15.62	30.99
Gh_A01G1804	10.24	9	9.22	10.36	9.98	9.45	7.88	8.97	9.45	6.8	8.69	9.55	12.02	10.7	11.29	11.84	11.32	11.74	8.53	8.52	10.3	11.27	10.47	13.95	17.92	17.25	19.66	19.22	16.85	18.34	154.48	132.18	142.63	151.59	159.62	147.06	126.65	166.13	168.95	76.75	159.66	167.55	200.72	194.85	190.84	205.8	209.13	246.35	149.27
Gh_A01G1805	0.65	0.44	0.28	1.04	0.61	1.19	0.34	0	0.67	0.58	0.41	0.25	0.39	0.24	0.32	0.25	0.65	0.88	0.56	0.63	0.63	1.14	0.78	0.91	0.71	0.72	0.45	0.6	0.83	0.63	9	6	4	14	9	17	5	0	11	6	7	4	6	4	5	4	11	17	9
Gh_A01G1806	10.08	12.93	11.17	14.64	16.17	17.01	11.05	10.51	9.38	14.59	18.28	21.17	11.86	10.14	16.64	15.84	17.36	16.58	1.96	4.63	3.78	3.83	3.99	5.13	0.87	2.42	2.46	3.25	4.79	4.69	153.61	191.58	174.44	216.21	260.99	267.08	179.08	196.59	169.35	166.27	339.1	375.02	199.83	186.45	283.98	277.8	323.5	351.18	34.56
Gh_A01G1807	2.55	2.53	2.1	2.53	2.97	3.6	2.7	2.42	2.5	2.96	2.22	2.84	1.98	2.63	2.27	2.02	2.44	2	1.82	2.14	2.03	2.22	1.69	2.9	2.21	1.94	1.74	2.19	2.29	2.14	63.71	61.42	53.77	61.26	78.49	92.71	71.7	74.22	73.96	55.32	67.46	82.4	54.58	79.33	63.34	58.18	74.6	69.47	52.7
Gh_A01G1808	16.89	18.68	15.98	20.32	14.84	18.84	16.96	16.95	16.96	14.5	16.64	18.77	15.48	18.38	22.38	16.11	22.58	17.86	23.95	25.16	23.69	24.65	22.83	24.08	19.24	21.47	20.91	20.32	17.39	16.27	232.54	250.23	225.61	271.3	216.46	267.43	248.54	286.53	276.7	149.4	278.99	300.6	235.8	305.49	345.26	255.44	380.42	341.87	382.31
Gh_A01G1809	2.82	3.32	2.14	4.65	3.86	3.64	3.7	3.08	3.71	2.94	3.61	4.44	4.77	5.74	5.3	6.93	8.73	6.93	2.76	1.84	3.32	3.25	1.68	3.4	2.01	2.96	1.88	1.99	2.62	2.83	37.45	42.97	29.23	60	54.38	49.91	52.33	50.25	58.4	29.28	58.49	68.59	70.21	92.03	78.88	106.02	142.08	128.01	42.46
Gh_A01G1810	0	0	0	0	0	0	0	0	0	0	0	0	0	0	0	0	0	0	0	0	0	0	0	0	0	0	0	0	0	0	0	0	0	0	0	0	0	0	0	0	0	0	0	0	0	0	0	0	0
Gh_A01G1811	6.77	7.57	6.75	6.49	7.98	6.34	7.09	6.8	6.43	6.76	6.77	6.37	8.24	7.19	8.38	7.8	6.31	8	7.72	8.12	7.84	7.24	6.51	6.5	5.57	7.33	8.83	7.35	6.68	8.23	221.53	240.99	226.65	206.14	276.66	213.91	247.24	273.2	249.51	165.67	269.84	242.66	298.4	284.3	307.42	294.18	252.9	363.97	293
Gh_A01G1812	0.43	0.82	0	0.96	0.58	0.29	0.4	0.65	0.84	0.27	0.33	1.44	0.99	0.62	0.54	0.69	0.25	0.5	0.57	0.32	0.57	0.79	0.59	0.68	0.38	1.34	0.62	0.61	0.81	1.09	4.26	8	0	9.36	6.14	3	4.29	8	10	2	4	16.74	11	7.43	6	8	3	7	6.59
Gh_A01G1813	1.01	0.65	0.35	0.15	0.51	0.19	0.45	0.26	0.76	1.11	0.24	0	0.16	0.3	0.42	0.14	1.25	1.16	0.89	0.67	0.41	1.06	0.84	0.89	2.52	1.82	0.19	1.64	1.06	1.16	7.38	4.65	2.61	1.04	3.93	1.4	3.47	2.37	6.54	6.09	2.16	0	1.27	2.63	3.43	1.19	11.14	11.77	7.57
Gh_A01G1814	2.51	3.2	2.03	2.52	2.26	2.26	1.96	2.74	3.81	1.93	2	1.76	1.56	2.27	0.78	0.8	1.75	1.17	1.97	1.39	2.18	2.26	1.24	2.56	1.38	1.67	1.11	1.36	1.68	2.63	33.37	41.41	27.66	32.5	31.83	31	27.7	44.74	60.07	19.18	32.43	27.18	23	36.5	11.56	12.21	28.44	21.53	30.37
Gh_A01G1815	10.2	8.41	9.79	9.25	12.51	11.27	10.82	11.54	11.35	11.82	11.58	10.64	9.29	10.08	9.44	10.82	10.66	11.14	18	19.43	18.18	17.09	19.11	19.19	12.39	14.35	12.72	13.63	12.15	13.43	295.92	237.18	291	260.11	384.4	336.97	334.03	410.94	389.88	256.36	408.92	358.81	298.19	352.83	306.67	361.27	378.41	449.13	605.15
Gh_A01G1816	15.12	15.19	15.26	14.05	17.06	14.76	16.8	16.48	13.66	15.54	13.79	13.32	13.86	12.84	12.47	12.8	11.33	12.95	18.12	18.12	20.66	19.74	19.45	19.98	13.75	12.63	13.71	16.34	14.55	15.09	438.05	428.15	453.37	394.67	523.8	440.84	518.16	586.44	469.01	336.88	486.55	448.8	444.39	449.22	404.87	427.02	401.75	521.46	608.58
Gh_A01G1817	4.59	4.16	4.7	4.53	6.24	5.23	4.32	4.95	4.5	4.42	4.72	4.62	5.81	6.52	5.56	5.56	5.06	5.12	5.85	6.65	4.69	6.22	5.77	6.82	4.73	4.38	5.36	5.34	5.12	5.05	106.6	93.86	111.74	102.04	153.52	125.13	106.85	141.05	123.85	76.67	133.35	124.67	149.32	182.71	144.65	148.59	143.85	165.25	157.3
Gh_A01G1818	41.45	40.2	42.87	44.53	41.9	54.04	43.98	47.77	41.03	48.49	51.63	57.26	58.37	62.16	57.58	57.3	58.3	65.61	111.45	87.49	104.42	97.3	97.17	101.69	109.99	82.58	96.97	93.02	90.37	98.83	240	226.44	254.48	250	257	322.53	271	339.57	281.47	210	364	385.46	373.89	434.44	373.45	382	413	528.02	748
Gh_A01G1819	0	0	0	0	0	0	0	0	0	0	0	0	0	0	0	0	0	0	0	0	0	0	0	0	0	0	0	0	0	0	0	0	0	0	0	0	0	0	0	0	0	0	0	0	0	0	0	0	0
Gh_A01G1820	7.89	10.36	8.81	14.84	13.7	17.41	11.5	11.71	7.19	13.31	20.47	18.99	18.44	25.87	20.68	32.39	32.69	32.71	5.61	7.09	9.48	11.62	10.29	13.27	9.32	8.71	10.26	13.21	12.06	16.05	55.43	70.85	63.45	101.1	102.02	126.09	86	101.02	59.88	69.94	175.11	155.15	143.35	219.4	162.75	262.07	281.06	319.5	45.68
Gh_A01G1821	0	0	0	0	0	0	0	0	0	0	0	0	0	0	0	0	0	0.19	0	0	0	0	0	0	0	0	0	0	0	0	0	0	0	0	0	0	0	0	0	0	0	0	0	0	0	0	0	2	0
Gh_A01G1822	0	0	0	0	0	0	0	0	0	0	0	0	0	0	0	0	0	0	0	0	0	0	0	0	0	0	0	0	0	0	0	0	0	0	0	0	0	0	0	0	0	0	0	0	0	0	0	0	0
Gh_A01G1823	0	0	0	0	0	0	0	0	0	0	0	0	0	0	0	0	0	0	0	0	0	0	0	0	0	0	0	0	0	0	0	0	0	0	0	0	0	0	0	0	0	0	0	0	0	0	0	0	0
Gh_A01G1824	1.72	1.14	1.58	0.64	1.15	2.36	1.01	1.7	0.98	1.34	1.01	2.49	1.46	1.84	2.36	1.64	1.76	2.27	1.35	1.38	1.69	1.55	1.15	1.07	1.53	0.94	0.75	0.78	1.01	1.35	24	15.47	22.59	8.62	17	34	15	29.1	16.21	14	17.26	40.38	22.54	31	37	26.31	30	44	21.9
Gh_A01G1825	0.26	0	0.17	0.36	0.16	0.51	0.25	0.5	0.07	0.47	0.21	0.15	0.08	0	0.08	0	0.14	0.13	0	0	0	0.15	0.06	0.24	0	0	0	0.09	0.19	0	3	0	2	4	2	6	3	7	1	4	3	2	1	0	1	0	2	2	0
Gh_A01G1826	3.26	2.09	3.05	4.62	2.95	2.63	2.81	2.43	2.29	3.45	3.01	2.57	1.72	2.03	2.91	2.59	2	2.83	2.93	3.33	2.99	3.96	3.31	4.86	4.66	4.63	2.69	3.76	1.97	2.18	24	15	23	33	23	20	22	22	20	19	27	22	14	18	24	22	18	29	25
Gh_A01G1827	9.04	10	9.73	10.17	11.67	13.04	12.78	12.79	11.03	10.29	12.14	12.9	13.45	17.05	14.17	13.24	12.83	14.61	20.39	22.06	21.9	19.07	20.96	19.74	14.39	16.61	17.01	17.38	16.28	18.88	137.41	148	151.71	150	188.07	204.38	206.89	238.71	198.73	117	224.73	228	226.31	312.96	241.4	231.76	238.73	308.72	359.35
Gh_A01G1828	0	0.14	0	0	0	0	0	0	0	0	0	0	0	0.11	0	0.12	0.11	0	0.35	0.21	0.3	0.48	0	0	0.1	0.1	0.28	0	0.1	0	0	1	0	0	0	0	0	0	0	0	0	0	0	1	0	1	1	0	3
Gh_A01G1829	0.76	0.82	0.95	1.21	1.43	0.88	1.03	1.4	0.89	1.86	1.3	1.4	1.14	0.83	1.25	1.11	1.27	1.51	4.96	7.09	8.17	5.54	5.21	6.18	4.27	5.02	5.04	3.95	4.68	3.35	28.31	29.73	36.57	43.81	56.6	34	40.89	64.28	39.59	52.13	59.23	61.06	47.01	37.57	52.54	47.97	58.29	78.48	215.03
Gh_A01G1830	20.19	18.12	19.07	11.57	15.73	10.88	15.36	14.36	10.55	15.43	9.48	14.06	9.85	19.39	7.15	10.58	10.74	9.45	21.02	10.65	14.1	9.9	13.78	13.72	12.95	17.15	10.35	15.88	9.05	10.75	63	55	61	35	52	35	51	55	39	36	36	51	34	73	25	38	41	41	76
Gh_A01G1831	14.67	14.76	14.23	12.71	14.64	15.86	15.26	15.86	14.59	13.7	14.32	13.35	13.9	14.85	16.89	14.64	14.26	14.95	18.67	20.18	19.32	15.85	21.61	19.77	19.65	15.91	18.22	15.46	19.55	18.25	146	142.87	145.13	122.59	154.29	162.63	161.55	193.77	172	101.96	173.49	154.49	152.96	178.39	188.23	167.68	173.55	206.72	215.31
Gh_A01G1832	0	0	0	0	0	0	0	0	0	0	0	0	0	0	0	0	0	0	0	0	0	0	0	0	0	0	0	0	0	0	0	0	0	0	0	0	0	0	0	0	0	0	0	0	0	0	0	0	0
Gh_A01G1833	0	0	0	0	0	0	0	0	0	0	0	0	0	0	0	0	0	0	0	0	0	0	0	0	0	0	0	0	0	0	0	0	0	0	0	0	0	0	0	0	0	0	0	0	0	0	0	0	0
Gh_A01G1834	0	0	0	0	0	0	0	0	0	0	0	0	0	0	0	0	0	0	0	0	0	0	0	0	0	0	0	0	0	0	0	0	0	0	0	0	0	0	0	0	0	0	0	0	0	0	0	0	0
Gh_A01G1835	1.16	0	0.75	0.8	0	0.38	0	0.63	0	0.52	0.32	0	0	0.32	0	0	0	0	0	0.61	0.85	0.34	0.25	0.27	0	0.3	0	0	0	0	3	0	2	2	0	1	0	2	0	1	1	0	0	1	0	0	0	0	0
Gh_A01G1836	7.92	9.48	7.75	7.36	7.95	8.76	9.08	9.99	9.97	9.32	7.65	9.07	7.71	8.2	8.55	7.02	5.75	7.63	6.12	6.66	9.01	6.2	4.57	5.83	4.7	5.43	5.17	4.59	4.31	4.63	176.11	205	176.66	158.67	187.15	200.81	214.86	272.7	262.68	155	207.13	234.41	189.61	220.05	213	179.67	156.55	235.74	157.82
Gh_A01G1837	59.94	57.61	62.28	53.6	58.29	63.88	59.65	60.54	60.48	55.88	55.15	57.73	62.96	63.22	57.49	55.53	55.33	51.74	61.37	55.38	60.01	56.44	60.7	56.89	42.22	46.71	44.74	48	40.64	48.66	812.03	759.3	865	704.06	836.52	892.12	860	1006.96	970.62	566.18	909.73	909.34	943.6	1033.71	872.35	866.22	917.08	974.28	963.76
Gh_A01G1838	0	0	0	0	0	0	0	0	0	0	0	0	0	0	0	0	0	0	0	0	0	0	0	0	0	0	0	0	0	0	0	0	0	0	0	0	0	0	0	0	0	0	0	0	0	0	0	0	0
Gh_A01G1839	0	0	0	0	0	0	0	0	0	0	0	0	0	0	0	0	0	0	0	0	0	0	0	0	0	0	0	0	0	0	0	0	0	0	0	0	0	0	0	0	0	0	0	0	0	0	0	0	0
Gh_A01G1840	1.29	0.81	1	0.99	1.29	1.23	0.77	0.48	0.8	0.22	0.34	0.62	0.66	0.6	0.61	0.65	0.61	0.59	1.07	1.49	1.14	0.79	0.92	1.08	0.83	1.15	0.82	0.95	0.88	0.31	23.03	14.08	18.3	17.23	24.51	22.66	14.69	10.55	17	3	7.41	12.86	13	13	12.29	13.44	13.3	14.54	22.26
Gh_A01G1841	0	0	0.15	0	0	0	0.1	0.04	0	0	0	0	0	0	0	0	0	0	0.13	0.04	0.28	0	0	0.04	0.15	0.08	0.05	0	0	0	0	0	3	0	0	0	2	1	0	0	0	0	0	0	0	0	0	0	3
Gh_A01G1842	0	0	0.16	0	0	0	0	0	0.14	0	0.27	0.14	0	0	0	0	0	0	0.42	0.13	0	0	0	0.11	0.37	0	0	0	0.12	0	0	0	1	0	0	0	0	0	1	0	2	1	0	0	0	0	0	0	3
Gh_A01G1843	0	0	0	0.13	0	0.25	0	0.3	0	0.69	0	0	0	0	0	0.41	0.57	0.15	0.24	0	0.55	0	0.28	0	0	0.12	0.18	0.39	0.18	0	0	0	0	1	0	2.08	0	3	0	4.13	0	0	0	0	0	3.75	5.62	1.67	2.25
Gh_A01G1844	0	0	0	0	0	0.34	0	0	0	0	0	0	0	0.1	0	0.14	0.34	0	0	0	0	0	0	0	0.47	0.34	0	0	0	0	0	0	0	0	0	2.8	0	0	0	0	0	0	0	1	0	1.25	3.38	0	0
Gh_A01G1845	1.77	0.19	0.73	1.66	1.18	1.78	1.57	0.61	0.55	1.2	1.35	0.93	1.93	0.96	1.45	2.68	2.13	1.74	1.9	2.59	2.6	2.33	2.2	2.24	3.09	4.69	2.73	1.19	1.9	2.56	21.29	2.2	9	19.34	15	22	20	9	7.75	10.74	19.79	13	25.57	13.95	19.45	37.09	31.32	29.04	26.46
Gh_A01G1846	13.02	16.16	13.28	11.54	9.85	12.09	14.18	13.9	15.34	11.34	9.87	9.78	14.07	11.28	12.89	7.56	6.72	11.04	10.91	15.51	15.12	10.61	7.05	8.73	10.42	12.74	13.26	7.39	9.65	9.83	188.47	227.52	197	162	151	180.38	218.44	246.99	263	122.77	174	164.59	225.35	197	209	126	119	222.2	183
Gh_A01G1847	6.22	4.76	5.93	7.89	6.78	7.31	7.98	5.98	5.35	6.34	10.39	7.38	10.38	8.97	8.77	11.3	14.1	11.44	13.54	14.3	12.54	11.77	15.31	16	19.88	14.55	14.91	14.15	14.18	16.39	83.95	62.53	82	103.19	96.89	101.61	114.63	99	85.57	64	170.67	115.79	155	146.04	132.55	175.6	232.82	214.54	211.69
Gh_A01G1848	2.07	1.21	1.02	1.75	1.36	2.03	1.17	1.09	2.38	2.97	1.88	1.34	1.6	2.5	2.22	2.84	1.37	2.47	3.09	5.43	5.56	3.96	3.06	4.15	5.23	3.9	7.03	2.42	2.37	1.73	15.86	9	8	13	11	15.98	9.49	10.21	21.57	17	17.46	11.92	13.51	23.11	18.97	25.03	12.81	26.2	27.36
Gh_A01G1849	0	0	0	0	0	0	0	0	0	0	0	0	0.09	0	0	0.09	0	0	0	0	0.06	0	0	0.07	0	0	0	0	0	0	0	0	0	0	0	0	0	0	0	0	0	0	2	0	0	2	0	0	0
Gh_A01G1850	0	0	0.25	0	0	0.25	0	0.31	0	0	0	0.11	0	0	0	0.11	0.1	0	0	0.3	0	0	0.25	0	0	0.2	0	0	0.09	0	0	0	2	0	0	2	0	3	0	0	0	1	0	0	0	1	1	0	0
Gh_A01G1851	4.04	4.41	4.56	3.69	4.25	5.03	4.92	5.68	4.87	4.15	4.55	5.21	5.43	6.49	6.37	4.85	4.56	4.76	5.2	4.79	4.28	5.76	4.4	4.59	4.19	5.79	4.52	4.84	4.42	4.33	117.68	125	136	104.08	131	151	152.62	203	167.83	90.36	161.38	176.3	174.8	228.04	207.77	162.5	162.36	192.79	175.52
Gh_A01G1852	2.48	2.04	1.43	1.94	1.73	2.29	1.26	1.57	1.85	0.92	1.02	1.37	0.53	0.96	0.9	1.14	1.54	0.98	0.89	1.13	0.7	1.15	1.08	1.34	1.72	1.82	2.8	2.19	2	1.91	48.95	39.12	28.98	37.05	36.16	46.56	26.56	37.94	43.35	13.56	24.56	31.53	11.46	22.91	19.88	25.94	37.28	26.93	20.31
Gh_A01G1853	2.2	3.16	2.14	1.36	0.83	2.98	3.71	2.15	2.97	1.17	2.16	3.02	2.38	5.09	1.96	3.05	1.79	1.58	9.47	5.91	12.08	5.82	5.92	9.86	4.69	8.18	8.24	7.01	3.5	7.37	5	7	5	3	2	7	9	6	8	2	6	8	6	14	5	8	5	5	25
Gh_A01G1854	5.41	6.27	5.65	6.36	7.96	6.35	7.38	8.31	7.9	7.15	9.18	7.51	9.62	7.18	8.59	9.31	7.62	7.86	13.75	12.18	13.63	11.28	12.98	10.97	10.8	7.98	9.84	12.85	10.47	10.94	37.86	42.69	40.53	43.15	59.01	45.82	54.96	71.37	65.52	37.42	78.25	61.14	74.49	60.64	67.31	75	65.27	76.5	111.53
Gh_A01G1855	0	0	0	0	0	0	0	0	0	0	0	0	0	0	0	0	0	0	0	0	0	0	0	0	0	0.25	0	0	0	0	0	0	0	0	0	0	0	0	0	0	0	0	0	0	0	0	0	0	0
Gh_A01G1856	530.81	523.78	504.66	514.88	443.95	506.65	546.02	504.38	573.76	481.47	553.61	498.83	551.89	526.82	547.33	523.83	586.54	638.26	862.02	971.05	954.31	893.16	906.13	904.48	974.04	927.56	887.62	891.49	866.59	881.09	6683.57	6416.32	6514.34	6285.92	5922.21	6576.42	7317.47	7797.25	8559.03	4534.4	8487.65	7303.38	7688.11	8006.75	7719.58	7594.56	9036.74	11171.03	12581.94
Gh_A01G1857	0.48	0.73	0.24	0.33	0.65	1.23	0.52	0.71	0.72	0.42	0.64	0.94	1.27	1.05	0.95	1.16	1.18	1.24	0.66	0.86	0.61	0.77	0.62	0.71	0.31	0.3	0.71	0.66	0.95	0.63	6.29	9.3	3.19	4.17	9.04	16.68	7.32	11.38	11.17	4.14	10.22	14.33	18.49	16.61	14.03	17.6	18.91	22.56	10.01
Gh_A01G1858	35.01	28.02	31.5	35.93	31.54	32.84	22.38	24.54	20.1	32.01	36.89	30.35	35.05	35.18	28.95	41.12	46.07	29.11	13.61	15.2	14.68	15.45	10.13	14.7	14.3	16.47	15.54	20.72	16.82	14.86	122	95	112.53	121.4	116.44	117.99	83	105	83	83.44	156.53	123	135.15	148	113	165	196.47	141	55
Gh_A01G1859	4.87	5.4	6.1	4.45	4.34	4.99	5.46	6.4	5.18	6.51	4	5.43	6.1	5.55	4.4	4.37	4.48	3.74	2.82	2.67	3.1	1.95	3.02	2.1	2.66	2.19	2.25	3.07	3	2.34	88	95	113	78	83	93	105	142	111	88	88	114	122	121	89	91	99	94	59
Gh_A01G1860	1.34	0.69	1.43	1.39	0.52	1.3	0.69	0.65	1.14	1.55	1.31	0.74	0.83	1.11	0.98	0.96	1.55	1.63	2.58	1.84	3.41	2.81	1.84	2.53	2.03	1.99	2.04	2.26	1.95	1.83	22	11	24	22	9	22	12	13	22	19	26	14	15	22	18	18	31	37	49
Gh_A01G1861	115.79	117.62	114.58	137.05	104.84	118.12	116.76	124.61	115.07	112.69	100.12	128.71	87.92	105.75	95.18	110.98	111.99	88.24	159.98	135.88	168.19	142.92	130.17	142.41	126.47	159.68	134.54	108.35	112.25	140.28	465.37	459.91	472.11	534.09	446.41	489.41	499.45	614.88	547.94	338.76	489.96	601.51	390.94	513.02	428.5	513.57	550.72	492.99	745.34
Gh_A01G1862	6.28	5.83	6.37	6.52	6.34	7.04	7.05	8.38	6.9	6.87	6.89	6.81	9.57	9.58	8.59	7.62	8.22	7.06	6.07	6.15	5.13	4.9	5.3	4.58	4.93	4.57	3.97	4.82	4.79	3.65	286.79	259.08	298.41	288.88	306.97	331.56	342.85	469.77	373.54	234.8	383.04	361.82	483.77	528.02	439.26	400.63	459.4	448.48	321.47
Gh_A01G1863	26.25	39.49	35.2	75.27	58.65	75.52	38.86	40.95	36.96	53.67	70.93	57.62	102.71	90.61	80.9	118.94	137.69	152.63	63.66	64.13	67.69	79.73	87.05	81.31	65.59	69.41	68.74	90.12	80.2	85.09	259	379	356	720	613	768	408	496	432	396	852	661	1121	1079	894	1351	1662	2093	728
Gh_A01G1864	9.45	3.02	0	4.98	7.02	3.9	0	5.24	0	5.85	7.78	5.28	11.58	9.88	8.69	10.32	10.89	8.68	9.1	9.66	11.06	10.68	12.49	11.22	14.02	7.07	14.87	14.17	13.28	8.31	47	14.62	0	24	37	20	0	32	0	21.75	47.11	30.56	63.75	59.31	48.4	59.12	66.27	60	52.5
Gh_A01G1865	0	0	0	0	0	0	0	0	0	0	0	0	0	0	0	0	0	0	0	0	0	0	0	0	0	0	0	0	0	0	0	0	0	0	0	0	0	0	0	0	0	0	0	0	0	0	0	0	0
Gh_A01G1866	0	0	0	0	0	0	0	0	0	0	0	0	0	0	0	0	0	0	0	0	0	0	0	0	0	0	0	0	0	0	0	0	0	0	0	0	0	0	0	0	0	0	0	0	0	0	0	0	0
Gh_A01G1867	1.62	2.23	0.95	2.44	1.46	2.58	2.07	1.4	1.58	2.62	1.76	2.88	2.54	1.16	2.24	2.12	2.65	2.36	1.59	1.01	1.22	1.5	1.62	1.45	2.14	1.74	1.54	1.86	1.72	1.75	21.91	29.39	13.23	32	21	36	29.79	23.28	25.36	26.51	29	45.29	38	19	34	33	43.91	44.39	25
Gh_A01G1868	28.75	26.71	24.13	35.52	26.57	33.58	34.62	32.37	33.46	32.59	34.97	33.39	57.08	48.53	53.95	56.15	62.96	60.53	33.01	41.38	40.14	36.84	33.89	37.28	51.94	51.99	52.22	41.89	42.55	42.57	858.14	775.56	738.24	1028.02	840.11	1033.23	1099.96	1186.14	1183.3	727.58	1270.84	1158.76	1884.87	1748.41	1803.93	1929.62	2299.52	2511.56	1142.02
Gh_A01G1869	0	0	0	0	0	0	0	0	0	0	0	0	0	0	0	0	0	0	0	0	0	0	0	0	0	0	0	0	0	0	0	0	0	0	0	0	0	0	0	0	0	0	0	0	0	0	0	0	0
Gh_A01G1870	0	0	0	0	0	0	0.05	0	0	0	0	0	0	0	0	0	0	0	0	0	0	0	0.04	0	0	0	0	0	0	0	0	0	0	0	0	0	1	0	0	0	0	0	0	0	0	0	0	0	0
Gh_A01G1871	6.04	5.49	6.48	7.05	6.3	8.57	5.53	6.19	5.25	7.31	6.14	6.55	8.67	9.17	9.34	8.58	6.88	10.58	9.96	13.26	13.86	9.86	11.47	11.03	11.32	9.57	7.15	10.16	8.77	11.32	76.17	67.4	83.88	86.24	84.17	111.55	74.33	95.9	78.47	68.98	94.36	96.11	121.04	139.73	132.04	124.61	106.19	185.6	145.72
Gh_A01G1872	0.34	0.35	0	1.41	0.48	0.66	0.32	0.28	0.14	0.23	0.14	0.44	0.15	0	0.46	0.45	0.84	0.74	0.15	0.54	0	0.45	0.22	0.6	0.13	0.13	0.18	0.14	0.12	0.5	2	2	0	8	3	4	2	2	1	1	1	3	1	0	3	3	6	6	1
[truncated: 71,598 more rows]
[truncated: 20 more columns]
