# Supplementary material for: Comparative Transcriptome Analysis Provides Insights into the Seed Germination in Cotton in Response to Chilling Stress
Source: Int J Mol Sci. 2020 Mar 18;21(6):2067. doi: 10.3390/ijms21062067 (PMC7139662; doi:10.3390/ijms21062067)
Supplement: Supplementary file 1 [file ijms-21-02067-s001.zip › ijms-747487-supplementary - XML/File S4 KEGG pathway enrichment analysis of DEGs.xls]

## Sheet: Sheet1
KEGG_A_class	KEGG_B_class	Pathway	heatmap (2041)	All (13959)	Pvalue	Qvalue	Pathway ID	Genes	K_IDs
Genetic Information Processing	Folding, sorting and degradation	Protein processing in endoplasmic reticulum	156	662	2.65e-10	3.26e-08	ko04141	Gh_D08G1192;Gh_D11G0181;Gh_A11G0174;Gh_D13G1136;Gh_D03G0811;Gh_D11G0184;Gh_A11G0171;Gh_A02G0951;XLOC_018859;Gh_D13G1256;Gh_A13G1008;Gh_D02G0378;Gh_A02G0314;Gh_A11G1250;Gh_D11G1397;Gh_A03G0285;Gh_D03G1817;Gh_D04G1554;Gh_D12G1976;Gh_A10G1580;Gh_D03G1230;Gh_A07G0881;Gh_A13G1984;Gh_A03G0346;Gh_D09G2404;Gh_A09G2204;Gh_D07G0464;Gh_D05G1404;Gh_A02G0483;Gh_D05G2725;Gh_D11G0812;Gh_A05G2457;Gh_A06G1495;Gh_…	K09490+K09490+K09490+K09490+K09490+K09490+K09490+K09490+K09490+K13993+K13993+K13993+K13993+K13993+K13993+K09580+K09580+K12670+K10636+K14006+K10575+K10575+K10575+K10575+K08054+K08054+K08054+K10976+K09518+K09503+K09503+K09503+K09503+K09503+K13250+K08653+K13993+K13993+K13993+K13993+K13249+K13249+K13525+K13525+K13525+K13525+K13525+K13525+K09487+K09487+K09487+K09487+K09584+K09584+K09486+K14015+K14015+…
Genetic Information Processing	Transcription	Spliceosome	108	478	1.44e-06	8.86e-05	ko03040	Gh_A09G2001;Gh_D09G2202;Gh_D13G1367;Gh_D11G1236;Gh_A11G1085;Gh_D08G0479;Gh_A12G2354;Gh_D11G1200;Gh_A11G0377;Gh_D02G1365;Gh_A13G1892;Gh_D08G0667;Gh_A09G0877;Gh_A12G1025;Gh_D08G0392;Gh_A04G0967;Gh_A13G1890;XLOC_009308;Gh_D02G0628;Gh_D10G0570;Gh_A10G0530;Gh_D13G2357;Gh_A03G0623;Gh_A07G0616;Gh_D11G0359;Gh_A11G0303;Gh_D03G0908;Gh_A05G3569;Gh_D04G0037;Gh_D05G2804;Gh_A01G1486;Gh_A09G1673;Gh_A09G1226;Gh_…	K10599+K10599+K12863+K11095+K11095+K11095+K12893+K12890+K12823+K12879+K12833+K12836+K12836+K12893+K12893+K12891+K12876+K10599+K12823+K12823+K12823+K12897+K12741+K12741+K12741+K12741+K12741+K12837+K12837+K12837+K12890+K12890+K12830+K12741+K12741+K12818+K12818+K12860+K12828+K12881+K11984+K11984+K12865+K12811+K12861+K11099+K12896+K12896+K12896+K12896+K12896+K12885+K12885+K12815+K11093+K12842+K12842+…
Metabolism	Lipid metabolism	Fatty acid degradation	42	142	3.44e-06	0.000141	ko00071	Gh_A12G1964;Gh_D11G0264;Gh_D12G1410;Gh_D01G0186;Gh_A10G1076;Gh_D10G1434;Gh_A11G1251;Gh_A05G3732;Gh_D05G2232;Gh_D07G2065;Gh_A06G1731;Gh_D11G3501;Gh_A11G1378;Gh_A11G2641;Gh_D11G3365;Gh_D07G0857;Gh_A07G0795;Gh_D10G1354;Gh_A06G1256;Gh_A07G1181;Gh_D07G1281;Gh_D01G0907;Gh_A01G0872;Gh_D11G0606;Gh_A11G0522;Gh_D11G0605;Gh_A02G0491;Gh_D02G0551;Gh_D06G0414;Gh_D12G2599;Gh_A07G2011;Gh_D07G2232;Gh_A12G2471;Gh_…	K00232+K00232+K00232+K00232+K07513+K07513+K07513+K01897+K01897+K00121+K00626+K00626+K00626+K01897+K01897+K01897+K01897+K01897+K14085+K01897+K01897+K00121+K00121+K18857+K18857+K18857+K00249+K00249+K00128+K00128+K00128+K00128+K00128+K10527+K10527+K10527+K10527+K00232+K00232+K10527+K00232+K00232
Metabolism	Amino acid metabolism	Cysteine and methionine metabolism	69	301	6.93e-05	0.00213	ko00270	Gh_A11G0015;Gh_A05G1492;Gh_D05G1663;Gh_D08G2265;Gh_A08G1901;Gh_D06G1069;Gh_D08G0408;Gh_D05G0068;Gh_D08G0692;Gh_A03G1231;Gh_D02G1667;Gh_D13G1547;Gh_D01G0466;Gh_A02G0386;Gh_A05G3180;Gh_A07G1884;Gh_D04G0424;Gh_D01G0718;Gh_A13G1132;Gh_A01G0700;Gh_D12G2347;Gh_A12G2168;Gh_D12G1222;Gh_D08G1348;Gh_A12G1098;Gh_D09G0003;Gh_D02G2223;Gh_D08G2317;Gh_D13G1732;Gh_A11G2077;Gh_D11G2384;Gh_A13G1464;Gh_A08G2334;Gh_…	K05396+K05933+K05933+K01738+K01738+K00811+K01611+K01611+K00547+K00797+K00797+K16054+K16054+K00025+K01739+K01739+K01739+K00640+K00640+K00640+K01761+K01761+K00789+K00789+K00789+K00928+K01244+K00549+K00549+K00549+K00549+K00549+K00549+K14455+K14455+K00133+K22207+K00547+K01919+K01251+K01251+K01251+K01251+K14454+K14454+K05933+K05933+K00827+K01611+K01611+K01611+K13034+K13034+K08963+K00789+K00789+K01738+…
Metabolism	Metabolism of other amino acids	Selenocompound metabolism	17	46	0.000151275	0.00372	ko00450	Gh_A09G1922;Gh_D13G2290;Gh_A05G3180;Gh_A07G1884;Gh_D04G0424;Gh_D12G2347;Gh_A12G2168;Gh_D08G2317;Gh_D13G1732;Gh_A11G2077;Gh_D11G2384;Gh_A13G1464;Gh_A08G2334;Gh_D02G0399;Gh_A02G0333;Gh_A11G2988;Gh_A09G1839	K13811+K11717+K01739+K01739+K01739+K01761+K01761+K00549+K00549+K00549+K00549+K00549+K00549+K13811+K13811+K00384+K01874
Metabolism	Energy metabolism	Carbon fixation in photosynthetic organisms	50	215	0.0004606	0.00944	ko00710	Gh_A13G0276;Gh_A10G0948;Gh_A03G0182;Gh_Sca011527G01;Gh_D07G2296;Gh_A11G0330;Gh_A02G0386;Gh_A10G0579;Gh_D07G0086;Gh_D10G0624;Gh_A07G0076;Gh_A05G0811;Gh_A10G1971;Gh_A03G2068;Gh_A11G0731;Gh_A12G0922;Gh_D07G1469;Gh_D09G0034;Gh_A09G0035;Gh_A01G0390;Gh_D08G2655;Gh_D01G2339;Gh_A01G0774;Gh_D01G0799;Gh_A07G2148;Gh_D07G0231;Gh_A07G0174;Gh_D12G1702;Gh_D04G0053;Gh_A04G1050;Gh_A10G2294;Gh_D02G0438;Gh_D03G0301…	K01623+K01006+K01602+K01623+K00134+K00134+K00025+K00029+K00029+K00029+K00029+K01803+K01803+K01803+K00615+K00615+K00615+K14455+K14455+K01595+K01595+K01595+K00927+K00927+K05298+K14454+K14454+K01595+K00051+K01803+K00025+K00025+K00026+K00026+K00134+K00134+K00026+K00026+K03841+K03841+K03841+K00855+K00855+K01610+K01610+K01610+K01623+K01623+K01623+K00927
Metabolism	Amino acid metabolism	Valine, leucine and isoleucine degradation	31	118	0.00064683	0.0114	ko00280	Gh_A10G1076;Gh_D10G1434;Gh_A11G1251;Gh_A09G2089;Gh_D09G2296;Gh_A06G1731;Gh_D11G3501;Gh_A11G1378;Gh_A06G1256;Gh_A11G2744;Gh_A12G0211;Gh_D12G0213;Gh_A02G0055;Gh_A05G2038;Gh_A02G0491;Gh_D02G0551;Gh_A09G0992;Gh_D09G1012;Gh_D06G0414;Gh_D12G2230;Gh_A12G2052;Gh_D03G1490;Gh_A09G2065;Gh_D12G2599;Gh_A07G2011;Gh_D07G2232;Gh_A12G2471;Gh_D08G0690;Gh_A08G0595;Gh_D01G1755;Gh_A01G1513	K07513+K07513+K07513+K09699+K09699+K00626+K00626+K00626+K14085+K01640+K01969+K01969+K00827+K00166+K00249+K00249+K00253+K00253+K00128+K01641+K01641+K01641+K00382+K00128+K00128+K00128+K00128+K01968+K01968+K00826+K00826
Metabolism	Carbohydrate metabolism	Glyoxylate and dicarboxylate metabolism	47	210	0.00158573	0.0244	ko00630	Gh_D11G0641;Gh_A07G1585;Gh_D07G1773;Gh_D05G0716;Gh_A05G0586;Gh_A03G0182;Gh_A06G1731;Gh_D11G3501;Gh_A11G1378;Gh_A02G0386;Gh_D02G2129;Gh_A05G1989;Gh_D04G1609;Gh_D05G3808;Gh_D05G3841;Gh_D01G0290;Gh_A12G1452;Gh_A04G0136;Gh_D12G1569;Gh_D05G3782;Gh_A05G2655;Gh_D08G1949;Gh_A08G2389;Gh_A05G1539;Gh_A02G1698;Gh_D01G0873;Gh_D10G1367;Gh_A09G1843;Gh_A10G1132;Gh_D03G0053;Gh_D12G0560;Gh_A02G1668;Gh_A01G1403;Gh_…	K01647+K01915+K01915+K00830+K00830+K01602+K00626+K00626+K00626+K00025+K00600+K00600+K00600+K00600+K11517+K11517+K01681+K01681+K01681+K01681+K01681+K22133+K22133+K03781+K03781+K03781+K00600+K00600+K00600+K01681+K01681+K01681+K15893+K00025+K00025+K00026+K00026+K00382+K00600+K00026+K00026+K01637+K01637+K01637+K15919+K01638+K01638
Metabolism	Lipid metabolism	Synthesis and degradation of ketone bodies	7	16	0.0048041	0.061	ko00072	Gh_A06G1731;Gh_D11G3501;Gh_A11G1378;Gh_A11G2744;Gh_D12G2230;Gh_A12G2052;Gh_D03G1490	K00626+K00626+K00626+K01640+K01641+K01641+K01641
Metabolism	Carbohydrate metabolism	Glycolysis / Gluconeogenesis	71	363	0.00558734	0.061	ko00010	Gh_A13G0276;Gh_Sca011527G01;Gh_D07G2065;Gh_D07G2296;Gh_A11G0330;Gh_A11G0850;Gh_D11G0992;Gh_A12G2374;Gh_D12G2659;Gh_D02G0121;Gh_D02G1770;Gh_D12G1421;Gh_A05G0811;Gh_A10G1971;Gh_A03G2068;Gh_A03G1266;Gh_D09G1575;Gh_A09G2428;Gh_D05G1688;Gh_A05G1517;Gh_A06G1256;Gh_A01G0774;Gh_D01G0799;Gh_D01G0907;Gh_A01G0872;Gh_D11G0606;Gh_A11G0522;Gh_D11G0605;Gh_A01G1792;Gh_D01G2033;Gh_A03G0649;Gh_D03G0942;Gh_A04G1050…	K01623+K01623+K00121+K00134+K00134+K01792+K01792+K01835+K01835+K15633+K00162+K00162+K01803+K01803+K01803+K00161+K01568+K01568+K00850+K00850+K14085+K00927+K00927+K00121+K00121+K18857+K18857+K18857+K01689+K01689+K01689+K01689+K01803+K00131+K00131+K03103+K03103+K01792+K00873+K00873+K01568+K00128+K01895+K00382+K00134+K00134+K00128+K00128+K00128+K00128+K00627+K00844+K00844+K00850+K00850+K00850+K00850+…
Metabolism	Energy metabolism	Sulfur metabolism	23	92	0.00592058	0.061	ko00920	Gh_A09G1922;Gh_D08G2265;Gh_A08G1901;Gh_D05G2407;Gh_A05G3180;Gh_A07G1884;Gh_D04G0424;Gh_D01G0718;Gh_A13G1132;Gh_A01G0700;Gh_D02G0399;Gh_A02G0333;Gh_D05G1637;Gh_A06G1308;Gh_A05G1463;Gh_D07G1227;Gh_D13G2263;Gh_A07G1122;Gh_A13G1875;Gh_D11G0947;Gh_A11G0809;XLOC_031497;Gh_D05G3678	K13811+K01738+K01738+K08738+K01739+K01739+K01739+K00640+K00640+K00640+K13811+K13811+K05907+K05907+K05907+K00392+K00392+K00392+K00392+K13034+K13034+K01738+K01738
Metabolism	Amino acid metabolism	Valine, leucine and isoleucine biosynthesis	17	62	0.00638542	0.061	ko00290	Gh_D09G1344;Gh_D04G1025;Gh_A02G0121;Gh_A10G1238;Gh_D10G1253;Gh_D07G0595;Gh_A06G2053;Gh_A10G0002;Gh_D10G0003;Gh_D10G1299;XLOC_071424;Gh_A02G0064;Gh_D02G0076;Gh_D09G0576;Gh_A09G0577;Gh_D01G1755;Gh_A01G1513	K01754+K01754+K01652+K01652+K01652+K00053+K00053+K00053+K00053+K01649+K01704+K01653+K01653+K01703+K01703+K00826+K00826
Metabolism	Carbohydrate metabolism	Citrate cycle (TCA cycle)	38	174	0.00645126	0.061	ko00020	Gh_D11G0641;Gh_D06G1643;Gh_A04G0127;Gh_A02G0386;Gh_D07G1246;Gh_D10G1780;Gh_D02G1770;Gh_D12G1421;Gh_A03G1266;Gh_A12G1452;Gh_A04G0136;Gh_D12G1569;Gh_D05G3782;Gh_A05G2655;Gh_A05G3057;Gh_D04G1679;Gh_D04G0780;Gh_D07G2286;Gh_A12G2595;Gh_Sca008279G01;Gh_A04G1174;Gh_D04G1785;Gh_D03G0053;Gh_D12G0560;Gh_A02G1668;Gh_A10G2294;Gh_D02G0438;Gh_D03G0301;Gh_A02G1418;Gh_A09G2065;Gh_A13G0458;Gh_D05G3328;Gh_A01G0404…	K01647+K00658+K00658+K00025+K01679+K01648+K00162+K00162+K00161+K01681+K01681+K01681+K01681+K01681+K00164+K00030+K00235+K00235+K00235+K00235+K01648+K01648+K01681+K01681+K01681+K00025+K00025+K00026+K00026+K00382+K00627+K00026+K00026+K01610+K01610+K01610+K00627+K00236
Environmental Information Processing	Signal transduction	MAPK signaling pathway - plant	89	477	0.00802856	0.0674	ko04016	Gh_D12G2508;Gh_A12G2380;Gh_D02G0417;Gh_D09G2169;Gh_A03G0373;Gh_D04G0015;Gh_D09G1743;Gh_D09G0424;Gh_D03G0396;Gh_A02G1256;Gh_A06G1191;Gh_D03G1371;Gh_D04G1318;Gh_Sca005978G01;Gh_A11G0870;Gh_D11G2627;Gh_D09G0993;Gh_D10G2388;Gh_D10G0346;Gh_A05G3797;Gh_A04G0622;Gh_A11G2892;Gh_D09G1403;Gh_D04G1080;Gh_D05G0693;Gh_D11G1181;Gh_A11G1025;Gh_A09G1649;Gh_A13G0184;Gh_A05G0782;Gh_D05G3907;Gh_A05G1922;Gh_D08G1542…	K14497+K14497+K14509+K14509+K14497+K14497+K14497+K20717+K14514+K14514+K13420+K13424+K13424+K13424+K14496+K20553+K02183+K14496+K14496+K20535+K14513+K14513+K14513+K14513+K17686+K14509+K14509+K14497+K14497+K14497+K14497+K14498+K00940+K00940+K20603+K03781+K03781+K03781+K13447+K14509+K14509+K13416+K13416+K20727+K20727+K14498+K14498+K14498+K20537+K14497+K14497+K14497+K14497+K14496+K14512+K13422+K13422+…
Metabolism	Amino acid metabolism	Arginine and proline metabolism	35	160	0.0084609	0.0674	ko00330	Gh_D06G1069;Gh_D08G0408;Gh_D05G0068;Gh_A10G2010;Gh_A03G1231;Gh_D02G1667;Gh_A12G2582;Gh_D12G0881;Gh_A12G0277;Gh_D09G0034;Gh_A09G0035;Gh_D13G2513;Gh_A06G1256;Gh_D07G0231;Gh_A07G0174;Gh_A13G0790;Gh_A03G0946;Gh_D13G0930;Gh_A08G1292;Gh_D06G0414;Gh_D12G1968;Gh_A12G1799;Gh_D12G2599;Gh_A07G2011;Gh_D07G2232;Gh_A12G2471;Gh_D05G2397;Gh_D12G2425;Gh_A08G0862;Gh_D08G1008;Gh_D09G0938;Gh_A08G0331;Gh_D07G1777;Gh_…	K00811+K01611+K01611+K12657+K00797+K00797+K17839+K17839+K01259+K14455+K14455+K01583+K14085+K14454+K14454+K01611+K01611+K01611+K13366+K00128+K13427+K13427+K00128+K00128+K00128+K00128+K01476+K00797+K00797+K00797+K12251+K17839+K00318+K00318+K01426
Genetic Information Processing	Folding, sorting and degradation	RNA degradation	68	352	0.00876676	0.0674	ko03018	Gh_D13G1726;XLOC_056250;Gh_A06G0173;Gh_D06G0167;Gh_A01G0999;Gh_D08G0302;Gh_A09G0654;Gh_D09G0656;Gh_D09G0657;Gh_D10G2099;Gh_D13G1624;Gh_D05G1261;Gh_A05G1083;Gh_A09G0655;Gh_D13G2401;Gh_D05G1688;Gh_A05G1517;Gh_A09G1797;Gh_D09G1919;Gh_A09G1796;Gh_D09G1918;Gh_D04G0310;Gh_A05G3294;Gh_D11G2649;Gh_A13G0871;Gh_D05G1336;Gh_D03G1134;Gh_D05G2444;Gh_A05G1601;XLOC_034154;Gh_A01G1792;Gh_D01G2033;Gh_A07G0255;Gh_…	K12591+K12591+K13126+K13126+K13126+K12616+K12616+K12616+K12616+K12613+K12617+K04077+K04077+K12616+K10643+K00850+K00850+K04077+K04077+K04077+K04077+K14442+K14442+K12580+K12580+K12620+K12599+K12619+K12619+K12619+K01689+K01689+K12581+K12581+K12581+K12581+K12608+K12608+K01689+K01689+K12607+K13126+K13126+K03514+K12605+K12605+K13126+K12581+K12581+K12611+K14442+K14442+K13126+K12617+K12617+K12617+K12617+…
Metabolism	Carbohydrate metabolism	Butanoate metabolism	15	55	0.0106024	0.073	ko00650	Gh_A02G0121;Gh_A10G1238;Gh_D10G1253;Gh_A06G1731;Gh_D11G3501;Gh_A11G1378;Gh_A01G0799;Gh_D01G0827;Gh_A11G2744;Gh_D11G1602;Gh_A02G0064;Gh_D02G0076;Gh_D12G2230;Gh_A12G2052;Gh_D03G1490	K01652+K01652+K01652+K00626+K00626+K00626+K17761+K17761+K01640+K16871+K01653+K01653+K01641+K01641+K01641
Genetic Information Processing	Translation	Ribosome	176	1026	0.0106861	0.073	ko03010	Gh_A05G1362;Gh_D09G0547;Gh_D05G2743;Gh_A12G2318;Gh_D09G0416;Gh_A10G0806;Gh_D10G0956;Gh_D08G0099;Gh_A05G0720;Gh_D05G3837;Gh_D13G1427;Gh_D05G3641;Gh_A04G0084;Gh_D08G0289;Gh_A13G0782;Gh_D10G2364;Gh_D11G3257;XLOC_056844;Gh_D06G0701;Gh_A10G0545;Gh_D09G2284;Gh_D02G1221;Gh_A12G1172;Gh_D11G1182;Gh_A11G1026;Gh_D10G1728;Gh_A03G0604;Gh_D02G2370;XLOC_047295;Gh_A01G0701;Gh_D01G0719;Gh_A09G1317;Gh_D09G1296;Gh_…	K02988+K02984+K02939+K02920+K02920+K02935+K02935+K02955+K02939+K02874+K02995+K02995+K02995+K02995+K02933+K02941+K02896+K02896+K02903+K02903+K02885+K02885+K02885+K02885+K02885+K02885+K02981+K02965+K02902+K02946+K02946+K02927+K02927+K02927+K02927+K02990+K02981+K02981+K02973+K02882+K02882+K02882+K02882+K02943+K02949+K02949+K02958+K02942+K02942+K02942+K02942+K02930+K02930+K02893+K02893+K02893+K02893+…
Cellular Processes	Transport and catabolism	Peroxisome	51	257	0.0129303	0.0827	ko04146	Gh_A12G2479;Gh_D12G2607;Gh_A12G1964;Gh_D11G0264;Gh_D05G0716;Gh_A05G0586;Gh_D12G1410;Gh_D01G0186;Gh_D10G0455;Gh_A10G0439;Gh_A10G1076;Gh_D10G1434;Gh_A11G1251;Gh_D13G0600;Gh_A13G0530;Gh_A05G3732;Gh_D05G2232;Gh_A09G1075;Gh_A11G2641;Gh_D11G3365;Gh_D05G3841;Gh_D01G0290;Gh_D07G0857;Gh_A07G0795;Gh_D08G0771;Gh_D13G2118;Gh_A13G1768;Gh_A08G0044;XLOC_003674;Gh_D10G1354;Gh_A11G2744;Gh_A09G2473;Gh_A04G0002;Gh_…	K13343+K13343+K00232+K00232+K00830+K00830+K00232+K00232+K13338+K13338+K07513+K07513+K07513+K04564+K04564+K01897+K01897+K00106+K01897+K01897+K11517+K11517+K01897+K01897+K13339+K03426+K03426+K13356+K13356+K01897+K01640+K04565+K13342+K13342+K01897+K01897+K11147+K13237+K03781+K03781+K03781+K13337+K13337+K13337+K00232+K00232+K00869+K04565+K04565+K00232+K00232
Metabolism	Carbohydrate metabolism	Galactose metabolism	38	182	0.013454	0.0827	ko00052	Gh_A11G0980;Gh_D11G1131;Gh_D11G1720;Gh_A11G1563;Gh_A12G2374;Gh_D12G2659;Gh_A05G3413;Gh_D13G1898;Gh_A13G1561;Gh_A11G2351;Gh_D05G1688;Gh_A05G1517;Gh_Sca012678G01;Gh_A08G0792;Gh_D08G0970;Gh_D07G0625;Gh_A07G0559;Gh_D13G0015;Gh_D13G1354;Gh_A12G2067;Gh_D12G2244;Gh_A08G1623;Gh_D09G1804;Gh_A09G1699;Gh_D04G1475;Gh_D01G1177;Gh_A03G0668;Gh_A12G1687;Gh_D03G0964;Gh_A01G1088;Gh_D12G1848;Gh_D13G2268;Gh_A13G1881…	K18819+K18819+K00963+K00963+K01835+K01835+K01784+K18819+K18819+K00965+K00850+K00850+K01190+K06617+K06617+K06617+K06617+K01187+K06617+K01784+K01784+K01784+K01784+K01784+K07407+K06617+K06617+K06617+K06617+K06617+K06617+K00844+K00844+K00850+K00850+K00850+K00850+K07407
