# Supplementary material for: Comparative Transcriptome Analysis Provides Insights into the Seed Germination in Cotton in Response to Chilling Stress
Source: Int J Mol Sci. 2020 Mar 18;21(6):2067. doi: 10.3390/ijms21062067 (PMC7139662; doi:10.3390/ijms21062067)
Supplement: Supplementary file 1 [file ijms-21-02067-s001.zip › ijms-747487-supplementary - XML/File S5 List of DEGs related to glycolysis gluconeogenesis.xlsx]

## Sheet: Sheet1
KEGG_A_class	KEGG_B_class	Pathway	heatmap (2041)	All (13959)	Pvalue	Qvalue	Pathway ID	Genes	K_IDs
Metabolism	Carbohydrate metabolism	Glycolysis / Gluconeogenesis	71	363	0.00558734	0.061	ko00010	Gh_A13G0276;Gh_Sca011527G01;Gh_D07G2065;Gh_D07G2296;Gh_A11G0330;Gh_A11G0850;Gh_D11G0992;Gh_A12G2374;Gh_D12G2659;Gh_D02G0121;Gh_D02G1770;Gh_D12G1421;Gh_A05G0811;Gh_A10G1971;Gh_A03G2068;Gh_A03G1266;Gh_D09G1575;Gh_A09G2428;Gh_D05G1688;Gh_A05G1517;Gh_A06G1256;Gh_A01G0774;Gh_D01G0799;Gh_D01G0907;Gh_A01G0872;Gh_D11G0606;Gh_A11G0522;Gh_D11G0605;Gh_A01G1792;Gh_D01G2033;Gh_A03G0649;Gh_D03G0942;Gh_A04G1050…	K01623+K01623+K00121+K00134+K00134+K01792+K01792+K01835+K01835+K15633+K00162+K00162+K01803+K01803+K01803+K00161+K01568+K01568+K00850+K00850+K14085+K00927+K00927+K00121+K00121+K18857+K18857+K18857+K01689+K01689+K01689+K01689+K01803+K00131+K00131+K03103+K03103+K01792+K00873+K00873+K01568+K00128+K01895+K00382+K00134+K00134+K00128+K00128+K00128+K00128+K00627+K00844+K00844+K00850+K00850+K00850+K00850+…
id	K-1-1_fpkm	K-1-2_fpkm	K-1-3_fpkm	X-1-1_fpkm	X-1-2_fpkm	X-1-3_fpkm	K-2-1_fpkm	K-2-2_fpkm	K-2-3_fpkm	X-2-1_fpkm	X-2-2_fpkm	X-2-3_fpkm	K-3-1_fpkm	K-3-2_fpkm	K-3-3_fpkm	X-3-1_fpkm	X-3-2_fpkm	X-3-3_fpkm	K-4-1_fpkm	K-4-2_fpkm	K-4-3_fpkm	X-4-1_fpkm	X-4-2_fpkm	X-4-3_fpkm	K-5-1_fpkm	K-5-2_fpkm	K-5-3_fpkm	X-5-1_fpkm	X-5-2_fpkm	X-5-3_fpkm	K-1-1_count	K-1-2_count	K-1-3_count	X-1-1_count	X-1-2_count	X-1-3_count	K-2-1_count	K-2-2_count	K-2-3_count	X-2-1_count	X-2-2_count	X-2-3_count	K-3-1_count	K-3-2_count	K-3-3_count	X-3-1_count	X-3-2_count	X-3-3_count	K-4-1_count
Gh_A01G0774	44.07	44.95	43.41	45.05	43.33	39.42	43.4	43.15	44.26	39.31	45.61	43.84	41.5	43.29	42.93	43.85	45.71	46.08	101.46	111.93	92.89	90.63	85.9	93.82	127.97	118.25	114.56	80.25	99.16	94.95	497.92	494.07	502.76	493.53	518.71	459.19	521.89	598.6	592.5	332.17	627.47	575.91	518.78	590.34	543.3	570.45	631.94	723.63	1328.86
Gh_A01G0872	19.64	22.99	22.99	37.09	35.89	32.84	18.13	20.77	19.7	31.79	37.89	41.37	37.69	38.91	29.11	46.61	46.67	48.51	23.38	19.24	17.6	28.05	31.97	30.28	18.37	20.29	23.03	28.58	29.2	25.3	214.69	244.53	257.71	393.19	415.74	370.14	210.99	278.8	255.16	259.95	504.36	525.95	455.87	513.55	356.48	586.79	624.4	737.25	296.34
Gh_A01G1792	59.13	61.76	63.88	61.41	57.11	57.69	69.96	61.62	65.13	54.96	61.53	60.67	65.87	63.47	59.1	61.71	65.3	59.92	130.08	127.82	118.67	106.5	114.72	108.66	142.07	140.26	119	106.74	107.86	102.9	741.21	753.22	820.87	746.36	758.44	745.54	933.39	948.35	967.28	515.33	939.17	884.31	913.43	960.33	829.85	890.75	1001.57	1044.01	1890.15
Gh_A02G1410	92.53	86.22	93.23	56.67	58.34	58.66	68.89	81.31	86.71	52.91	58.91	48.35	68.73	71.14	64.9	61.78	65.78	67.84	68.49	70.47	70	51.23	50.77	52.59	66.04	67.02	62.36	58.65	51.89	53.98	1809.98	1640.8	1869.57	1074.87	1209.05	1182.88	1434.25	1952.75	2009.56	774.09	1403.12	1099.81	1487.48	1679.68	1422.09	1391.57	1574.5	1844.53	1552.98
Gh_A02G1760	39.05	41.43	49.38	24.31	34.01	19.85	28.52	32.53	37.37	23.59	24.55	19.56	21.49	22.23	19.96	18.55	20.02	18.78	28.89	27.14	21.14	18.59	20.58	21.06	43.52	41.98	41.43	39.91	35.54	42.14	375.31	387.43	486.56	226.53	346.32	196.66	291.79	383.91	425.53	169.59	287.32	218.62	228.54	257.95	214.9	205.29	235.43	250.86	321.92
Gh_A03G0649	20.48	19.49	19.47	30.5	27.95	29.76	26.83	24.91	23.77	36.65	31.92	32.06	29.6	24.53	26.82	37.27	39.2	32.82	20.71	23.76	21.65	27.42	28.77	26.93	24.69	21.02	18.96	22.24	25.94	27.92	281.5	260.64	274.3	406.41	406.93	421.66	392.53	420.34	387.01	376.76	534.17	512.34	450.07	407.01	412.82	589.84	659.24	627.03	330.02
Gh_A03G1266	5.13	4.86	3.32	9.04	6.7	6.39	7.96	8.93	6.16	8.89	9.17	8.8	11.62	10.6	11.68	9.36	9.66	9.44	11.32	12.15	14.77	9.07	11.51	11.11	11.33	9.29	10.01	9.22	10.37	11.04	57.24	52.76	37.94	97.77	79.25	73.47	94.53	122.32	81.39	74.2	124.56	114.11	143.46	142.77	145.93	120.23	131.9	146.34	146.36
Gh_A03G1481	85.49	85.46	85.41	108.66	101.81	104.86	95.08	99.2	100.65	100.3	98.46	107.42	86.35	80.21	87.88	94.59	104.7	97.53	71.6	67.21	73.71	91.94	88.05	91.24	111.85	108.15	99.98	109.42	115.06	114.16	1227.85	1194.13	1257.61	1513.09	1549.05	1552.51	1453.42	1749.27	1712.61	1077.46	1721.8	1793.85	1372	1390.5	1413.77	1564.26	1839.9	1947.06	1192
Gh_A03G2068	13.07	13.07	7.53	15.12	13.32	13.44	9.11	8.92	10.75	15.4	12.41	15.72	10.24	8.67	7.97	12.36	12.19	13.04	19.6	17.98	13.89	19.91	15.48	20.27	12.62	16.22	10.85	16.88	18.67	16.2	93.32	90.78	55.1	104.67	100.71	98.89	69.23	78.15	90.88	82.24	107.88	130.46	80.88	74.75	63.7	101.6	106.45	129.37	162.16
Gh_A04G1050	21.75	20.42	23.51	27.36	24.54	21.26	22.87	23.3	20.45	23.19	26.66	27.77	15.97	19.42	19.73	23.63	24.64	24.18	31.63	38.66	28.68	39.38	35.26	40.59	39.22	38.17	29.36	33.61	36.83	37.23	188.32	171.97	208.65	229.66	225.03	189.76	210.72	247.68	209.73	150.13	280.96	279.55	152.95	202.95	191.31	235.54	261	290.96	317.39
Gh_A05G0479	22.41	30.79	27.02	35.61	41.25	34.25	21.2	25.56	26.78	33.39	29.66	28.63	11.41	11.78	12.73	22.62	17.94	16.79	8.44	5.93	5.18	14.66	14.27	13.81	24.85	23.07	19.99	28.06	29.71	26.34	313.64	419.21	387.75	483.22	611.63	494.15	315.76	439.22	444.06	349.56	505.5	466	176.71	199.02	199.63	364.56	307.24	326.74	136.99
Gh_A05G0811	10.9	8.06	8.08	14.91	10.04	19.11	11.77	12.21	12.72	13.17	15.94	17.09	16.19	18.68	17.85	18.85	19.97	19.46	40.82	39.19	42.57	45.95	39.44	41.6	44.68	42.78	39.85	35.65	36.75	39.63	77.84	55.96	59.17	103.19	75.94	140.64	89.44	107.03	107.54	70.33	138.58	141.83	127.86	161	142.75	154.92	174.46	193.06	337.78
Gh_A05G1317	14.7	17.33	14.73	19.7	15.18	20.82	21.15	18.74	17.47	16.47	18.16	17.95	23.02	22	24.19	20.48	20.86	24.19	25.88	31.33	29.63	31.24	34.14	33.27	22.55	21.01	21	26.13	27.97	30.05	243.83	279.58	250.42	316.73	266.7	355.95	373.26	381.59	343.16	204.31	366.71	346.04	422.4	440.39	449.4	390.98	423.25	557.55	497.5
Gh_A05G1517	33.95	33.98	35.29	34.88	37.58	31.29	23.99	21.85	28.04	26.58	25	25.19	10.67	9.52	12.55	16.38	11.13	11.54	1.76	1.35	2.6	4.23	5.48	5.07	17	15.52	14.79	17.28	20.59	20.52	468.45	456.26	499.24	466.66	549.39	445.17	352.41	370.12	458.41	274.39	420.15	404.19	162.87	158.59	193.92	260.26	187.88	221.41	28.17
Gh_A05G2976	85.02	86.08	100.16	87.16	76.55	85.25	87.59	90.65	102.13	79.93	80.47	86.84	81.12	86.57	79.03	81.12	87.05	83.95	144.71	156.24	169.26	138.83	128.77	140.07	167.98	176.13	148.02	125.33	128.74	135.22	805.29	793.25	972.52	800.47	768.15	832.34	882.97	1054.17	1146	566.29	928	956.37	850.06	989.75	838.48	884.71	1008.92	1105.32	1588.82
Gh_A05G3511	6.57	6.61	7.37	8.68	7.6	6.99	8.44	7.95	7.47	7.28	5.63	7.72	7.84	10.52	11.97	7.73	6.09	5.5	14.44	13.6	11.53	10.03	12.81	10.56	13.98	11.73	12.98	8.33	10.05	10.35	131.27	128.59	150.97	168.23	160.97	144.09	179.47	195.03	176.84	108.84	137.05	179.44	173.32	253.67	267.85	177.92	148.95	152.85	334.45
Gh_A06G0820	20.36	19.81	22.41	24.36	24.9	23.27	23.42	25.73	20.43	26.16	24.22	23.25	14.8	16.03	18.05	22.09	21.08	18.25	18.75	19.14	16.82	24.76	24.7	25.27	16.18	18.82	16.98	18.92	22.71	20.88	281	266	317	326	364	331	344	436	334	270	407	373	226	267	279	351	356	350	300
Gh_A06G1256	25.61	22.94	21.52	15.34	16.69	10.18	18.81	16.48	22.14	17.54	13.33	15.19	15.43	20.06	17.46	10.97	10.42	11.68	21.72	20.4	22.19	13.19	11.48	17.63	27.16	27.59	25.8	21.45	13.06	18.47	168.4	146.76	145.1	97.8	116.28	69.04	131.7	133.08	172.54	86.28	106.75	116.19	112.25	159.23	128.6	83.06	83.83	106.77	165.6
Gh_A06G1693	7.67	7.06	8.97	6.74	6.34	8.69	7.22	8	9.36	6.23	10.45	9.67	9.98	11.93	10.33	9.65	8.96	9.86	18.94	21.16	21.61	14.15	13.93	12.86	20.71	16.97	17.02	13.82	13.44	13.85	116.16	104.02	139.36	98.98	101.73	135.73	116.38	148.88	167.93	70.54	192.78	170.25	167.22	218.12	175.26	168.4	166.05	207.62	332.61
Gh_A07G2011	83.87	77.75	80	84.86	90.63	93.14	75.65	74.8	73.36	77.08	85.87	90.58	86.75	78.79	78.57	90.31	107.39	132.84	81.6	89.91	91.98	103.24	97.99	100.55	50.42	57.46	58.98	84.28	71.1	82.7	1254.02	1131.02	1226.29	1230.22	1435.68	1435.66	1203.88	1373.16	1299.53	862.07	1563.35	1574.91	1434.99	1422.05	1316	1554.75	1964.72	2760.97	1414.36
Gh_A07G2294	26.21	17.64	20.13	8.59	10.74	8.07	15.24	15.7	28.52	10.69	6.9	8.55	23.89	23.37	20.69	14.08	18.48	13.1	8.26	7.49	9.32	8.65	9.29	7.65	13.27	15.54	11.45	19.35	17.19	19.96	355.74	233	280.18	113	154.5	113	220.13	261.66	458.61	108.51	114.06	135.01	358.75	382.99	314.66	220.13	307	247.13	129.97
Gh_A08G0871	6.79	5.52	4.37	9.57	7.76	9.8	7.17	5.41	5.95	7.02	9.92	9.35	7.99	9.18	7.03	8.79	10.83	11.29	14.04	14.21	15.12	14.99	13.78	17.17	11.8	13.56	11.38	12.06	12.91	13.34	112.42	88.9	74.22	153.6	136.08	167.23	126.41	110.02	116.74	86.97	199.96	179.89	146.37	183.41	130.33	167.53	219.32	259.88	269.33
Gh_A08G2497	23.06	19.77	21.48	15.54	16.21	15.24	23.55	24.79	28.57	19.96	20.45	18.99	24.7	21.13	21.54	17.33	15.63	19.74	24.31	22.98	25.46	20.54	19.43	18.14	18.66	19.54	17.56	17.1	16.89	15.36	204.15	170.27	195	133.37	152.07	139.08	221.93	269.43	299.63	132.2	220.43	195.53	241.93	225.77	213.6	176.64	169.28	242.93	249.49
Gh_A09G2065	1.67	1.97	1.26	1.46	1.92	1.8	2.14	1.73	1.35	1.5	2.45	2.4	3.95	3.39	3.06	4.13	4.22	4.11	11.84	16.92	14.74	12.95	10.02	11.44	14.42	14.78	15.4	9.41	11.16	11.88	26.79	30.75	20.71	22.7	32.62	29.83	36.57	34.12	25.8	18	48	44.8	70.29	65.75	55.02	76.37	83.06	91.87	220.64
Gh_A09G2428	17.04	16.01	12.47	25.65	19.97	24.46	22.32	18.86	17.99	27.98	28.3	31.32	32.77	38.94	29.04	46.05	67.39	56.83	13.55	17.08	14.38	19.69	27.66	25.54	26.08	22.67	21.48	24.94	30.23	29.35	290.15	265.23	217.67	423.56	360.4	429.46	404.68	394.45	362.97	356.44	586.81	620.33	617.59	800.52	554.08	903.08	1404.37	1345.46	267.58
Gh_A10G1971	41.16	48.65	40.29	38.57	27	33.43	41.27	39.78	44.28	41.66	35.81	36.24	40.13	36.23	34.38	36.23	35.92	38.14	60.57	54.07	47.68	58.51	52.21	55.65	62.59	73.81	64.38	55.46	56.86	53.12	295	339.2	296	268	205	247	314.82	350	376	223.32	312.48	302	318.22	313.4	276	299	315	380	503.2
Gh_A11G0330	294.25	304.59	368.59	287.22	343.11	249.43	270.33	260.33	261.7	270.01	283.96	272.82	104.64	106.11	111.61	157.18	166.14	146.85	83.49	81.15	88.36	115.09	131.03	111.43	78.96	82.55	80.52	114.24	106.53	118.47	2820.05	2840.07	3621.5	2669.02	3483.88	2464.41	2757.53	3063.22	2971.44	1935.58	3313.74	3040.32	1109.51	1227.53	1198.19	1734.57	1948.37	1956.37	927.51
Gh_A11G0522	57.04	55.23	59.84	86.44	78.12	76.35	66.03	62.05	51.56	77.04	81.48	82.15	74.21	75.26	78.78	89.02	81.12	90.57	54.07	38.35	40.11	55.25	65.69	56.94	52.13	41.23	44.92	54.54	64.78	55.98	614.01	578.42	660.32	902.18	890.85	847.21	756.48	820.03	657.59	620.29	1067.9	1028.25	883.84	977.91	949.87	1103.32	1068.51	1355.27	674.71
Gh_A11G0850	15.9	15.19	16.74	12.92	18.58	13.01	13.45	14.32	9.68	17.45	14.74	13.71	5.99	6.63	7.05	7.41	9.98	9.16	13.85	13.4	16.05	15.71	13.58	13.74	12.92	12.41	12.39	15.73	16.99	16.82	151	140.38	163	119	187	127.39	136	167	109	124	170.49	151.46	63	76.03	75	81	116	121	152.55
Gh_A12G0562	10.17	9.67	12.53	6.29	9.41	4.45	8.9	8.9	7.12	4.83	6.77	7.61	9	9.94	7.22	9.67	10.86	12.05	30.25	31.92	25.37	26.1	23.83	25.2	31.43	34.81	31.91	25.41	29.51	25.69	113.48	104.95	143.36	68	111.29	51.22	105.71	121.99	94.12	40.33	91.95	98.67	111.13	133.86	90.24	124.24	148.28	186.91	391.26
Gh_A12G0739	9.21	7.08	7.43	11.52	11.18	12.4	8.5	8.23	8.02	9.52	11.79	9.75	8.19	8.39	8.08	11.1	9.4	11.23	5.74	6.01	6.99	6.33	6.82	6.33	6.37	4.29	5.4	3.95	5.55	7.04	170.78	127.74	141.21	207.15	219.77	237.06	167.77	187.37	176.25	132.07	266.35	210.25	168.16	187.78	167.94	237.01	213.46	289.61	123.52
Gh_A12G2374	15.78	15.81	15.16	15.39	19.14	16.59	14.45	14.5	14.67	16.01	16.71	13.59	9.38	8.14	9.37	11.61	12.3	10.35	10.36	7.39	7.83	13.37	12.78	12.06	23.52	21.89	21.57	20.9	23.12	22.64	281.54	274.53	277.3	266.37	361.81	305.31	274.47	317.69	310.14	213.72	363.13	282.08	185.16	175.25	187.41	238.55	268.66	256.82	214.23
Gh_A12G2471	18.41	19.98	17.25	16.7	15.31	16.48	17.63	17.81	17.91	13.06	13.58	17.21	15.15	14.24	14.53	15.15	13.86	15.86	14.48	14.94	12.64	13.99	15.59	16.61	22.7	20.18	23.71	19.32	16.91	15.96	279.86	295.55	268.95	246.2	246.66	258.27	285.25	332.55	322.72	148.56	251.38	304.31	254.92	261.38	247.53	265.24	257.93	335.2	255.22
Gh_A13G0275	12.07	15.65	11.83	8.13	11.35	7.39	14.86	12.01	11.65	7.98	9.46	6.91	12.05	10.66	9.68	7.92	8	8.98	16.54	22.67	16.97	15.17	13.43	14.98	20.19	14.53	13.76	14.73	14.57	12.2	136.03	171.55	136.64	88.89	135.48	85.82	178.23	166.23	155.49	67.28	129.88	90.56	150.23	145.06	122.15	102.82	110.36	140.73	216.05
Gh_A13G0276	11.37	14.48	11.24	7.05	9.72	5.25	10.14	12.3	10.91	7.56	7.18	7.98	7.15	9.58	7.4	7.94	8.86	7.98	11.92	16.39	18.37	12.19	11.25	14.73	14.83	14.69	14.65	13.39	12.4	14.39	127.24	157.63	128.92	76.5	115.21	60.54	120.68	168.95	144.52	63.25	97.82	103.83	88.5	129.34	92.68	102.28	121.33	124.15	154.59
Gh_A13G0458	6	5.08	6.44	8.62	7.3	8.32	5.55	7.46	6.81	8.97	10.51	9.38	7.18	8.57	7.91	12.33	12.15	11.5	14.52	17.28	15.36	15.07	14.42	14.72	12.84	9.22	14.06	12.76	11.72	10.51	90.95	74.86	100.04	126.62	117.24	129.96	89.46	138.66	122.15	101.59	193.82	165.29	120.3	156.75	134.16	215.14	225.19	242.25	254.95
Gh_A13G1881	10.2	9.67	13	11.95	11.48	10.69	13.91	12.98	10.22	12.97	11.91	12.25	27.72	28.59	21.64	30.83	36.11	37.5	6.02	6.46	4.77	7.23	6.87	5.88	7.49	6.64	7.63	7.16	6.36	7.37	144.75	133.46	189.23	164.52	172.57	156.38	210.2	226.18	171.9	137.68	205.88	202.14	435.32	489.85	343.99	503.83	627.16	739.88	99.05
Gh_D01G0799	58.6	66.77	70.56	73.98	64.18	67.64	68.78	68.01	66	65.77	72.66	61.43	65.7	65.81	58.76	67.69	67.49	69.49	160.2	165.82	153.22	152.6	129.85	153.13	185.27	163.43	152.15	116.2	140.38	126.91	662.08	733.93	817.24	810.47	768.29	787.81	827.11	943.4	883.5	555.83	999.53	807.09	821.22	897.45	743.7	880.55	933.06	1091.37	2098.14
Gh_D01G0800	11.04	13.78	11.96	12.69	11.87	13.02	13.14	11.34	10.32	15.83	14.96	14.83	10.12	12.55	8.5	11.25	13.72	13.75	29.48	29.67	25.46	26.43	26.24	26.99	29.07	20.95	17.82	22.33	22.16	20.22	152.08	184.59	168.85	169.44	173.25	184.82	192.66	191.76	168.39	163.06	250.82	237.44	154.17	208.66	131.07	178.34	231.12	263.19	470.61
Gh_D01G0907	15.12	16.5	19.21	26.11	24.11	23.06	14.52	14.24	14.27	22.02	26.79	25.96	17.95	20.11	17.27	29.09	25.98	26.3	10.86	11.65	9.17	13.13	15.58	13.11	11.05	10.07	10.32	12.96	12.25	12.32	165.31	175.47	215.29	276.81	279.26	259.86	169.01	191.2	184.84	180.05	356.64	330.05	217.13	265.45	211.52	366.21	347.6	399.75	137.66
Gh_D01G2033	67.55	57.63	68.02	83.07	70.45	69.61	70.13	65.86	63.01	68.33	72.78	73.32	58.95	65.21	64.25	74.01	80.94	77.13	127.72	135.08	129.07	133.45	126.91	130.78	144.46	137.44	124.14	128.19	119.95	118.89	846.79	702.78	874.13	1009.64	935.56	899.46	935.61	1013.65	935.72	640.67	1110.83	1068.69	817.57	986.67	902.15	1068.25	1241.43	1343.99	1855.85
Gh_D02G0121	11.35	10.99	12.27	12.69	11.3	14.27	17.59	13.29	12.5	11.26	13.8	12.78	20.88	19.18	20.04	16.58	18.51	17.88	45.57	51.73	45.92	37.32	31.59	40.91	55.1	53.58	51.09	31.18	38.09	34.22	178.37	167.97	197.58	193.33	188.07	231.05	294.09	256.38	232.62	132.31	264.02	233.42	362.96	363.78	352.76	299.97	355.78	390.42	829.98
Gh_D02G0717	1.75	1.85	2.31	3.79	3.72	3.37	2.59	2.27	3	3.63	2.47	3.1	2.09	2.15	1.95	3.11	2.1	2.96	10.17	6.4	4.26	8.32	7.84	11.46	13.03	13.07	10.73	10.22	12.18	10.71	18.45	19.01	25.01	38.87	41.7	36.73	29.12	29.46	37.54	28.73	31.76	38.04	24.47	27.38	23.14	37.82	27.17	43.42	124.62
Gh_D02G1770	6.53	4.44	6.32	8.92	7.87	8.81	6.76	5.92	5.68	11.62	10.32	8.53	5.31	5.23	7.64	10.39	8.6	11.65	14.14	11.09	15.95	10.52	10.35	12.81	10.8	11.07	8.98	9.01	9.56	12.88	67.58	44.65	67	89.47	86.28	93.93	74.38	75.18	69.63	89.92	129.99	102.62	60.73	65.32	88.55	123.74	108.86	167.56	169.59
Gh_D02G1949	300.95	306.8	318.84	280.77	285.82	255.14	287.62	283.83	311.45	260.98	277.98	257.97	217.44	219.46	230.13	225.72	247.2	237.18	155.27	143.8	149.11	188.48	198.27	187.71	233.11	214.73	212.61	234.73	243.89	252.18	4322.15	4286.87	4694.39	3909.91	4348.95	3777.49	4396.58	5004.73	5299.39	2803.54	4861.2	4308.15	3455	3804.5	3702.23	3732.74	4344.1	4734.94	2585
Gh_D03G0311	100.44	94.32	109.71	74.46	122.9	86.74	73.68	92.53	99.06	81.41	100.64	80.55	81.24	86.78	69.63	104.14	116.07	110.88	127.41	140.44	140.44	135.61	126.3	120.04	115.58	116.61	103.31	138.6	112.12	114.78	1849.02	1689.2	2070.43	1329.13	2396.95	1646.12	1443.75	2091.25	2160.44	1120.91	2255.88	1724.19	1654.52	1928.32	1435.91	2207.43	2614.5	2837.47	2719.02
Gh_D03G0942	5.84	5.71	5.38	8.49	8.32	9.3	7.6	7.55	6.57	8.97	8.12	10.79	6.42	6.22	9.89	11.81	9.75	9.19	8.13	11.73	7.4	8.14	11.39	10.52	10.29	8.76	8.17	8.31	10.99	9.45	85.5	81.36	80.7	120.59	129.07	140.34	118.47	135.66	113.99	98.24	144.83	183.66	103.93	109.99	162.18	199.16	174.76	186.97	137.98
Gh_D03G1766	17.76	14.71	18.72	7.35	11.75	5.69	12.63	14.33	14.88	8.26	7.49	7.37	7.1	8.28	9.58	5.67	5.32	6.97	7.37	5.27	6.09	5.11	4.8	4.35	13.89	13.69	11.65	12.4	13.19	13.78	170.69	137.57	184.44	68.47	119.68	56.34	129.21	169.09	169.47	59.41	87.68	82.38	75.46	96.05	103.1	62.71	62.57	93.14	82.08
Gh_D04G0543	10.84	10.19	11.19	5.17	6.68	4.87	6.72	6.84	7.94	4.68	4.53	4.34	6.62	7.28	6.6	5.79	4.69	4.89	9.53	10.54	9.77	10.77	6.85	9.5	10.12	11.53	14.15	10.28	9.6	8.67	108.78	99.47	115.1	50.25	71.04	50.4	71.8	84.3	94.43	35.16	55.39	50.6	73.44	88.15	74.17	66.86	57.56	68.19	110.89
Gh_D04G0673	70.17	69.3	71.47	88.2	75.88	95.06	79.2	85.79	70.12	82.52	81.66	88.34	95.45	93.55	91.06	101.26	91.14	79.58	26.14	26.07	30.3	34.89	35.26	37.46	26.3	24.09	21.14	35.07	29.31	33.19	995.9	956.89	1040	1213.79	1141	1390.91	1196.41	1495	1179.14	876	1411.33	1457.88	1498.8	1602.76	1447.66	1654.9	1582.81	1570	430
Gh_D04G0765	70.29	69.75	73.17	61.14	50.01	52.91	66.46	62.67	79.58	56.28	55.06	62.8	57.16	65.45	68.29	52.02	65.76	60.97	128.16	125.98	140.14	101.92	89.9	119.11	168.67	167.48	154.85	110.43	112.29	109.26	665.71	642.75	710.48	561.53	501.85	516.66	670.03	728.83	893	398.71	635	691.63	598.94	748.25	724.52	567.29	762.08	802.68	1407.18
Gh_D05G0274	14.5	15.12	17.09	18.72	18.75	16.93	16.15	17.96	15.34	16.82	18.81	16.77	13.4	12.74	14.18	17.67	17.08	17.14	8.45	8.96	6.74	10.89	13.59	9.25	9.42	9.24	7.34	11.56	12.75	11.31	234.39	237.69	283.13	293.39	320.98	282.12	277.77	356.34	293.72	203.35	370.23	315.16	239.62	248.56	256.78	328.73	337.72	385.13	158.23
Gh_D05G0594	27.32	34.79	33.54	28.79	36.91	27.64	28.95	30.36	26.41	28.41	22.56	24.82	12.03	14.62	16.29	13.99	14.7	14.66	8.51	9.04	6.61	11.64	13.34	14.27	14.19	16.1	16.32	15.42	19.32	16.28	382.36	473.79	481.25	390.78	547.37	398.85	431.24	521.78	437.94	297.44	384.5	404	186.29	246.98	255.37	225.44	251.76	285.26	138.01
Gh_D05G1688	62.7	64.17	70.1	72.89	76.39	56.06	45.2	39.85	46.68	48.6	41.26	38.52	15.43	12.6	19	22.69	20.24	17.11	4.56	1.81	2.99	6.59	8.49	5.26	41.68	38.73	37.6	38.64	46.23	43.52	863.55	859.74	989.76	973.34	1114.61	795.83	662.59	673.88	761.59	500.61	691.85	616.81	235.13	209.41	293.08	359.74	341.12	327.59	72.83
Gh_D06G0414	7.12	4.98	4.39	7.98	5.74	8.99	8.94	7.59	7.86	7.57	9.59	9.69	13.51	10.52	11.86	9.81	13.73	11.34	8.21	7.25	7.66	11.35	11.95	11.34	7.46	7.06	6.25	10.41	9.9	11.35	98.25	66.89	62.13	106.75	83.93	127.86	131.36	128.52	128.49	78.15	161.13	155.43	206.19	175.31	183.34	155.88	231.9	217.51	131.39
Gh_D06G1771	33.95	34.5	32.52	47.25	35.55	48.08	43	44.16	38.3	43.41	44.82	51.19	53.39	48.49	55.88	54.23	49.55	49.83	38.7	34.01	37.57	41.02	41.93	36.44	29.18	26.53	24.33	35.91	33.41	33.37	473.22	467.85	464.7	638.64	525.08	690.92	638.05	755.8	632.47	452.59	760.7	829.77	823.49	815.91	872.57	870.45	845.12	965.66	625.31
Gh_D07G0203	18.88	15.6	16.8	9.8	10.95	10.93	13.42	12.62	18.43	10.29	12.64	8.36	10.87	11.84	10.68	10.93	9.57	10.01	5.66	4.57	5.67	8.06	9.53	10.6	14.8	15.59	9.73	20.1	19.76	22	256.26	206	233.82	129	157.5	153	193.87	210.34	296.39	104.49	208.94	131.99	163.25	194.01	162.34	170.87	159	188.87	89.03
Gh_D07G2065	22.24	20.85	24.22	28.25	28.93	32.17	25.2	25.19	22.68	34.04	28.32	31.01	20.73	18.84	17.18	28.13	23.41	23.27	29.58	26.24	26.8	33.98	34.94	32.71	25.3	24.9	27.97	29.22	33.1	30.12	237.55	216.69	265.19	292.55	327.36	354.17	286.51	330.31	286.99	271.93	368.3	385.05	244.98	242.9	205.56	345.98	305.89	345.46	366.24
Gh_D07G2232	117.19	106.48	109.59	86.09	85.02	83.68	98.47	108.11	114.5	82.05	88.08	89.27	131.31	121.12	123.41	99.58	109.92	109.96	132.46	128.94	135.17	113.6	116.77	115.71	112.69	119.93	110.72	122.9	112.2	121.27	1748.98	1545.98	1676.71	1245.78	1344.32	1287.34	1564.12	1980.84	2024.47	915.93	1600.65	1549.09	2168.01	2181.95	2063	1711.25	2007.28	2281.03	2291.64
Gh_D07G2296	33.69	41.14	40.13	34.06	32.21	32.31	35.32	38.64	39.99	30.9	27.49	32.12	28.49	28.3	29.08	31.82	27.6	28.28	53.29	52.77	55.35	49.92	42.99	46.08	53.6	50.37	52.07	45.07	46.93	49	319.05	379.13	389.65	312.83	323.2	315.48	356.07	449.37	448.72	218.91	317.05	353.72	298.51	323.49	308.51	347.04	319.83	372.35	585.06
Gh_D09G1575	20.13	24.25	19.32	33.09	24.06	30.1	25.23	25.28	26.22	29.09	29.39	33.35	36.52	38.16	36.63	40.71	41.87	47.38	10.91	12.64	9.32	12.29	16.54	15.87	17.09	15.3	15.58	15.53	20.38	21.09	342.85	401.77	337.33	546.44	434.23	528.54	457.32	528.55	529.02	370.54	609.5	660.55	688.24	784.48	698.92	798.29	872.52	1121.79	215.42
Gh_D10G2059	18.26	20.05	20.85	28.81	26.58	28.47	21.48	17.81	17.89	26.23	27.98	28.65	17.47	18.97	16.12	21.7	22.82	23.88	25.19	18.56	27.15	22.27	25.1	27.15	17.87	14.33	12.07	17.07	17.02	17.85	270.92	289.44	317.2	414.5	417.92	435.57	339.22	324.55	314.54	291.12	505.5	494.42	286.9	339.86	267.98	370.71	414.41	492.58	433.38
Gh_D11G0605	12.69	16.46	14.2	21.6	27.24	17.64	13.2	12.77	11.94	21.85	18.86	20.36	5.97	3.82	5.89	10.72	7.91	7.57	2.37	1.62	2.53	4.64	5.8	3.7	5.66	3.19	4.15	6.12	6.44	6.37	136.61	172.41	156.69	225.45	310.69	195.72	151.27	168.72	152.3	175.9	247.22	254.79	71.14	49.6	71.01	132.91	104.17	113.22	29.53
Gh_D11G0606	340.01	371.6	347.4	507.2	573.04	426.41	315.05	301.07	295.88	459.14	450.84	508.42	167.78	183.18	174.42	314.71	312.76	308.14	135.7	113.73	112.05	208.01	215.57	190.53	151.27	146.94	139.51	196.27	209.5	204.05	3659.99	3891.58	3833.68	5293.82	6535.15	4731.79	3609.52	3978.97	3773.41	3696.71	5909.1	6363.75	1998.16	2380.09	2103.13	3900.68	4119.49	4610.73	1693.29
Gh_D11G0992	20.44	24.41	21.84	21.97	22.66	20	18.29	18.15	15.79	25.59	15.06	19.77	7.14	6.27	8.11	8.36	9.72	9.26	11.33	8.3	9.2	16.32	15.62	13.28	18.3	14.68	16.45	18.88	19.58	16.55	189	219.62	207	197	222	190.61	180	206	173	177	169.51	212.54	73	69.97	84	89	110	119	121.45
Gh_D12G1421	35.49	27.66	29.11	21.64	12.81	11.35	28.43	32.04	33.51	10.93	9.08	12.07	26.06	28.46	25.01	5.31	11.71	15.81	39.54	41.99	37.15	8.75	7.82	6.41	43.94	37.98	36.21	13.26	4.93	10.34	359.07	272.27	301.94	212.29	137.28	118.38	306.15	398.07	401.67	82.7	111.9	142.02	291.7	347.54	283.4	61.9	145.02	222.42	463.74
Gh_D12G2599	51.21	56.71	57.38	67.89	62.11	65.95	55.19	56.49	51.49	55.59	70.01	72.19	55.13	59.86	52.6	66.12	73.72	87.03	58.43	60.41	48.77	64.1	68.79	55.8	50.33	45.78	54.08	60.18	54.11	56.41	780.14	840.45	896.05	1002.8	1002.34	1035.73	894.75	1056.45	929.28	633.44	1298.62	1278.69	929.08	1100.62	897.47	1159.76	1374.07	1842.8	1031.78
Gh_D12G2659	28.45	29.3	31.63	38.98	45.58	38.3	29.78	27.58	29.18	36.15	36.52	33.48	27.2	26.04	28.95	34.37	31.88	30.39	31.7	29.83	28.8	39	39.49	36.13	57.52	54.85	53.46	56.62	60.37	56.84	508.46	509.47	579.7	675.63	863.19	705.69	566.53	605.31	617.86	483.28	794.87	695.92	537.84	561.75	579.59	707.45	697.34	755.18	656.77
Gh_D13G0294	196.2	225.63	248.83	147.11	195.37	151.12	181.43	202.04	179.29	166.07	146.13	164.19	113.79	116.4	113.1	119.95	110.93	122.19	148.48	165.45	146.12	168.01	141.21	167.79	171.67	155.69	143.75	155.77	170.35	146.71	2194.73	2455.5	2853.44	1595.61	2315.31	1742.64	2160.09	2774.81	2375.99	1389.47	1990.3	2135.62	1408.26	1571.6	1417.17	1544.89	1518.31	1899.93	1925.36
Gh_D13G2268	11.57	11.48	11.12	11.73	11	11.73	12.17	14.97	10.95	11.71	13.49	10.6	22.33	24.12	18.62	28.1	32.29	28.95	5.41	4.35	4.92	5.83	4.03	6.03	8.03	6.14	6.16	7.51	7.92	7.53	164.25	158.54	161.77	161.48	165.43	171.62	183.8	260.82	184.1	124.32	233.12	174.86	350.68	413.15	296.01	459.17	560.84	571.12	88.95
Gh_Sca011527G01	138.01	139.76	139.38	140.35	135.78	154.84	121.21	124.68	143.1	122.7	133.58	135.11	110.36	117.61	116.64	144.62	164.57	134.43	80.38	82.31	88.81	93.31	85.99	88.43	99.64	93.41	81.83	92.75	93.59	96.04	1392.45	1371.93	1441.76	1373.11	1451.49	1610.6	1301.7	1544.49	1710.64	925.97	1641.08	1585.18	1231.99	1432.4	1318.34	1680.15	2031.75	1885.4	940.18
FBA
id	K-1-1_fpkm	K-1-2_fpkm	K-1-3_fpkm	X-1-1_fpkm	X-1-2_fpkm	X-1-3_fpkm	K-2-1_fpkm	K-2-2_fpkm	K-2-3_fpkm	X-2-1_fpkm	X-2-2_fpkm	X-2-3_fpkm	K-3-1_fpkm	K-3-2_fpkm	K-3-3_fpkm	X-3-1_fpkm	X-3-2_fpkm	X-3-3_fpkm	K-4-1_fpkm	K-4-2_fpkm	K-4-3_fpkm	X-4-1_fpkm	X-4-2_fpkm	X-4-3_fpkm	K-5-1_fpkm	K-5-2_fpkm	K-5-3_fpkm	X-5-1_fpkm	X-5-2_fpkm	X-5-3_fpkm	K-1-1_count	K-1-2_count	K-1-3_count	X-1-1_count	X-1-2_count	X-1-3_count	K-2-1_count	K-2-2_count	K-2-3_count	X-2-1_count	X-2-2_count	X-2-3_count	K-3-1_count	K-3-2_count	K-3-3_count	X-3-1_count	X-3-2_count	X-3-3_count	K-4-1_count
Gh_A12G0562	10.17	9.67	12.53	6.29	9.41	4.45	8.9	8.9	7.12	4.83	6.77	7.61	9	9.94	7.22	9.67	10.86	12.05	30.25	31.92	25.37	26.1	23.83	25.2	31.43	34.81	31.91	25.41	29.51	25.69	113.48	104.95	143.36	68	111.29	51.22	105.71	121.99	94.12	40.33	91.95	98.67	111.13	133.86	90.24	124.24	148.28	186.91	391.26
Gh_A13G0275	12.07	15.65	11.83	8.13	11.35	7.39	14.86	12.01	11.65	7.98	9.46	6.91	12.05	10.66	9.68	7.92	8	8.98	16.54	22.67	16.97	15.17	13.43	14.98	20.19	14.53	13.76	14.73	14.57	12.2	136.03	171.55	136.64	88.89	135.48	85.82	178.23	166.23	155.49	67.28	129.88	90.56	150.23	145.06	122.15	102.82	110.36	140.73	216.05
Gh_A13G0276	11.37	14.48	11.24	7.05	9.72	5.25	10.14	12.3	10.91	7.56	7.18	7.98	7.15	9.58	7.4	7.94	8.86	7.98	11.92	16.39	18.37	12.19	11.25	14.73	14.83	14.69	14.65	13.39	12.4	14.39	127.24	157.63	128.92	76.5	115.21	60.54	120.68	168.95	144.52	63.25	97.82	103.83	88.5	129.34	92.68	102.28	121.33	124.15	154.59
Gh_D13G0294	196.2	225.63	248.83	147.11	195.37	151.12	181.43	202.04	179.29	166.07	146.13	164.19	113.79	116.4	113.1	119.95	110.93	122.19	148.48	165.45	146.12	168.01	141.21	167.79	171.67	155.69	143.75	155.77	170.35	146.71	2194.73	2455.5	2853.44	1595.61	2315.31	1742.64	2160.09	2774.81	2375.99	1389.47	1990.3	2135.62	1408.26	1571.6	1417.17	1544.89	1518.31	1899.93	1925.36
PGK
id	K-1-1_fpkm	K-1-2_fpkm	K-1-3_fpkm	X-1-1_fpkm	X-1-2_fpkm	X-1-3_fpkm	K-2-1_fpkm	K-2-2_fpkm	K-2-3_fpkm	X-2-1_fpkm	X-2-2_fpkm	X-2-3_fpkm	K-3-1_fpkm	K-3-2_fpkm	K-3-3_fpkm	X-3-1_fpkm	X-3-2_fpkm	X-3-3_fpkm	K-4-1_fpkm	K-4-2_fpkm	K-4-3_fpkm	X-4-1_fpkm	X-4-2_fpkm	X-4-3_fpkm	K-5-1_fpkm	K-5-2_fpkm	K-5-3_fpkm	X-5-1_fpkm	X-5-2_fpkm	X-5-3_fpkm	K-1-1_count	K-1-2_count	K-1-3_count	X-1-1_count	X-1-2_count	X-1-3_count	K-2-1_count	K-2-2_count	K-2-3_count	X-2-1_count	X-2-2_count	X-2-3_count	K-3-1_count	K-3-2_count	K-3-3_count	X-3-1_count	X-3-2_count	X-3-3_count	K-4-1_count
Gh_A01G0774	44.07	44.95	43.41	45.05	43.33	39.42	43.4	43.15	44.26	39.31	45.61	43.84	41.5	43.29	42.93	43.85	45.71	46.08	101.46	111.93	92.89	90.63	85.9	93.82	127.97	118.25	114.56	80.25	99.16	94.95	497.92	494.07	502.76	493.53	518.71	459.19	521.89	598.6	592.5	332.17	627.47	575.91	518.78	590.34	543.3	570.45	631.94	723.63	1328.86
Gh_D01G0799	58.6	66.77	70.56	73.98	64.18	67.64	68.78	68.01	66	65.77	72.66	61.43	65.7	65.81	58.76	67.69	67.49	69.49	160.2	165.82	153.22	152.6	129.85	153.13	185.27	163.43	152.15	116.2	140.38	126.91	662.08	733.93	817.24	810.47	768.29	787.81	827.11	943.4	883.5	555.83	999.53	807.09	821.22	897.45	743.7	880.55	933.06	1091.37	2098.14
Gh_D01G0800	11.04	13.78	11.96	12.69	11.87	13.02	13.14	11.34	10.32	15.83	14.96	14.83	10.12	12.55	8.5	11.25	13.72	13.75	29.48	29.67	25.46	26.43	26.24	26.99	29.07	20.95	17.82	22.33	22.16	20.22	152.08	184.59	168.85	169.44	173.25	184.82	192.66	191.76	168.39	163.06	250.82	237.44	154.17	208.66	131.07	178.34	231.12	263.19	470.61
PGM
id	K-1-1_fpkm	K-1-2_fpkm	K-1-3_fpkm	X-1-1_fpkm	X-1-2_fpkm	X-1-3_fpkm	K-2-1_fpkm	K-2-2_fpkm	K-2-3_fpkm	X-2-1_fpkm	X-2-2_fpkm	X-2-3_fpkm	K-3-1_fpkm	K-3-2_fpkm	K-3-3_fpkm	X-3-1_fpkm	X-3-2_fpkm	X-3-3_fpkm	K-4-1_fpkm	K-4-2_fpkm	K-4-3_fpkm	X-4-1_fpkm	X-4-2_fpkm	X-4-3_fpkm	K-5-1_fpkm	K-5-2_fpkm	K-5-3_fpkm	X-5-1_fpkm	X-5-2_fpkm	X-5-3_fpkm	K-1-1_count	K-1-2_count	K-1-3_count	X-1-1_count	X-1-2_count	X-1-3_count	K-2-1_count	K-2-2_count	K-2-3_count	X-2-1_count	X-2-2_count	X-2-3_count	K-3-1_count	K-3-2_count	K-3-3_count	X-3-1_count	X-3-2_count	X-3-3_count	K-4-1_count
Gh_D02G0121	11.35	10.99	12.27	12.69	11.3	14.27	17.59	13.29	12.5	11.26	13.8	12.78	20.88	19.18	20.04	16.58	18.51	17.88	45.57	51.73	45.92	37.32	31.59	40.91	55.1	53.58	51.09	31.18	38.09	34.22	178.37	167.97	197.58	193.33	188.07	231.05	294.09	256.38	232.62	132.31	264.02	233.42	362.96	363.78	352.76	299.97	355.78	390.42	829.98
ADH
id	K-1-1_fpkm	K-1-2_fpkm	K-1-3_fpkm	X-1-1_fpkm	X-1-2_fpkm	X-1-3_fpkm	K-2-1_fpkm	K-2-2_fpkm	K-2-3_fpkm	X-2-1_fpkm	X-2-2_fpkm	X-2-3_fpkm	K-3-1_fpkm	K-3-2_fpkm	K-3-3_fpkm	X-3-1_fpkm	X-3-2_fpkm	X-3-3_fpkm	K-4-1_fpkm	K-4-2_fpkm	K-4-3_fpkm	X-4-1_fpkm	X-4-2_fpkm	X-4-3_fpkm	K-5-1_fpkm	K-5-2_fpkm	K-5-3_fpkm	X-5-1_fpkm	X-5-2_fpkm	X-5-3_fpkm	K-1-1_count	K-1-2_count	K-1-3_count	X-1-1_count	X-1-2_count	X-1-3_count	K-2-1_count	K-2-2_count	K-2-3_count	X-2-1_count	X-2-2_count	X-2-3_count	K-3-1_count	K-3-2_count	K-3-3_count	X-3-1_count	X-3-2_count	X-3-3_count	K-4-1_count
Gh_A11G0522	57.04	55.23	59.84	86.44	78.12	76.35	66.03	62.05	51.56	77.04	81.48	82.15	74.21	75.26	78.78	89.02	81.12	90.57	54.07	38.35	40.11	55.25	65.69	56.94	52.13	41.23	44.92	54.54	64.78	55.98	614.01	578.42	660.32	902.18	890.85	847.21	756.48	820.03	657.59	620.29	1067.9	1028.25	883.84	977.91	949.87	1103.32	1068.51	1355.27	674.71
Gh_D11G0605	12.69	16.46	14.2	21.6	27.24	17.64	13.2	12.77	11.94	21.85	18.86	20.36	5.97	3.82	5.89	10.72	7.91	7.57	2.37	1.62	2.53	4.64	5.8	3.7	5.66	3.19	4.15	6.12	6.44	6.37	136.61	172.41	156.69	225.45	310.69	195.72	151.27	168.72	152.3	175.9	247.22	254.79	71.14	49.6	71.01	132.91	104.17	113.22	29.53
Gh_D11G0606	340.01	371.6	347.4	507.2	573.04	426.41	315.05	301.07	295.88	459.14	450.84	508.42	167.78	183.18	174.42	314.71	312.76	308.14	135.7	113.73	112.05	208.01	215.57	190.53	151.27	146.94	139.51	196.27	209.5	204.05	3659.99	3891.58	3833.68	5293.82	6535.15	4731.79	3609.52	3978.97	3773.41	3696.71	5909.1	6363.75	1998.16	2380.09	2103.13	3900.68	4119.49	4610.73	1693.29
[truncated: 20 more columns]
