# Supplementary material for: Comparative Transcriptome Analysis Provides Insights into the Seed Germination in Cotton in Response to Chilling Stress
Source: Int J Mol Sci. 2020 Mar 18;21(6):2067. doi: 10.3390/ijms21062067 (PMC7139662; doi:10.3390/ijms21062067)
Supplement: Supplementary file 1 [file ijms-21-02067-s001.zip › ijms-747487-supplementary - XML/File S6 List of DEGs related to TCA cycle and GAC.xlsx]

## Sheet: 新建 XLS 工作表
KEGG_A_class	KEGG_B_class	Pathway	heatmap (2041)	All (13959)	Pvalue	Qvalue	Pathway ID	Genes	K_IDs
Metabolism	Carbohydrate metabolism	Glyoxylate and dicarboxylate metabolism	47	210	0.00158573	0.0244	ko00630	Gh_D11G0641;Gh_A07G1585;Gh_D07G1773;Gh_D05G0716;Gh_A05G0586;Gh_A03G0182;Gh_A06G1731;Gh_D11G3501;Gh_A11G1378;Gh_A02G0386;Gh_D02G2129;Gh_A05G1989;Gh_D04G1609;Gh_D05G3808;Gh_D05G3841;Gh_D01G0290;Gh_A12G1452;Gh_A04G0136;Gh_D12G1569;Gh_D05G3782;Gh_A05G2655;Gh_D08G1949;Gh_A08G2389;Gh_A05G1539;Gh_A02G1698;Gh_D01G0873;Gh_D10G1367;Gh_A09G1843;Gh_A10G1132;Gh_D03G0053;Gh_D12G0560;Gh_A02G1668;Gh_A01G1403;Gh_…	K01647+K01915+K01915+K00830+K00830+K01602+K00626+K00626+K00626+K00025+K00600+K00600+K00600+K00600+K11517+K11517+K01681+K01681+K01681+K01681+K01681+K22133+K22133+K03781+K03781+K03781+K00600+K00600+K00600+K01681+K01681+K01681+K15893+K00025+K00025+K00026+K00026+K00382+K00600+K00026+K00026+K01637+K01637+K01637+K15919+K01638+K01638
Metabolism	Carbohydrate metabolism	Citrate cycle (TCA cycle)	38	174	0.00645126	0.061	ko00020	Gh_D11G0641;Gh_D06G1643;Gh_A04G0127;Gh_A02G0386;Gh_D07G1246;Gh_D10G1780;Gh_D02G1770;Gh_D12G1421;Gh_A03G1266;Gh_A12G1452;Gh_A04G0136;Gh_D12G1569;Gh_D05G3782;Gh_A05G2655;Gh_A05G3057;Gh_D04G1679;Gh_D04G0780;Gh_D07G2286;Gh_A12G2595;Gh_Sca008279G01;Gh_A04G1174;Gh_D04G1785;Gh_D03G0053;Gh_D12G0560;Gh_A02G1668;Gh_A10G2294;Gh_D02G0438;Gh_D03G0301;Gh_A02G1418;Gh_A09G2065;Gh_A13G0458;Gh_D05G3328;Gh_A01G0404…	K01647+K00658+K00658+K00025+K01679+K01648+K00162+K00162+K00161+K01681+K01681+K01681+K01681+K01681+K00164+K00030+K00235+K00235+K00235+K00235+K01648+K01648+K01681+K01681+K01681+K00025+K00025+K00026+K00026+K00382+K00627+K00026+K00026+K01610+K01610+K01610+K00627+K00236
Metabolism	Carbohydrate metabolism	Citrate cycle (TCA cycle)	38	174	0.00645126	0.061	ko00020	Gh_D11G0641;Gh_D06G1643;Gh_A04G0127;Gh_A02G0386;Gh_D07G1246;Gh_D10G1780;Gh_D02G1770;Gh_D12G1421;Gh_A03G1266;Gh_A12G1452;Gh_A04G0136;Gh_D12G1569;Gh_D05G3782;Gh_A05G2655;Gh_A05G3057;Gh_D04G1679;Gh_D04G0780;Gh_D07G2286;Gh_A12G2595;Gh_Sca008279G01;Gh_A04G1174;Gh_D04G1785;Gh_D03G0053;Gh_D12G0560;Gh_A02G1668;Gh_A10G2294;Gh_D02G0438;Gh_D03G0301;Gh_A02G1418;Gh_A09G2065;Gh_A13G0458;Gh_D05G3328;Gh_A01G0404…	K01647+K00658+K00658+K00025+K01679+K01648+K00162+K00162+K00161+K01681+K01681+K01681+K01681+K01681+K00164+K00030+K00235+K00235+K00235+K00235+K01648+K01648+K01681+K01681+K01681+K00025+K00025+K00026+K00026+K00382+K00627+K00026+K00026+K01610+K01610+K01610+K00627+K00236
id	K-1-1_fpkm	K-1-2_fpkm	K-1-3_fpkm	X-1-1_fpkm	X-1-2_fpkm	X-1-3_fpkm	K-2-1_fpkm	K-2-2_fpkm	K-2-3_fpkm	X-2-1_fpkm	X-2-2_fpkm	X-2-3_fpkm	K-3-1_fpkm	K-3-2_fpkm	K-3-3_fpkm	X-3-1_fpkm	X-3-2_fpkm	X-3-3_fpkm	K-4-1_fpkm	K-4-2_fpkm	K-4-3_fpkm	X-4-1_fpkm	X-4-2_fpkm	X-4-3_fpkm	K-5-1_fpkm	K-5-2_fpkm	K-5-3_fpkm	X-5-1_fpkm	X-5-2_fpkm	X-5-3_fpkm	K-1-1_count	K-1-2_count	K-1-3_count	X-1-1_count	X-1-2_count	X-1-3_count	K-2-1_count	K-2-2_count	K-2-3_count	X-2-1_count	X-2-2_count	X-2-3_count	K-3-1_count	K-3-2_count	K-3-3_count	X-3-1_count	X-3-2_count	X-3-3_count	K-4-1_count
Gh_A04G0136	11.01	17.53	14.01	31.02	36.33	32.04	12.03	12.11	10.01	32.41	32.88	34.82	13.19	12.91	12.95	34.25	33.04	35.44	12.96	11.26	10.85	42.19	41.67	39.7	9.75	10.45	8.93	39.5	40.69	35.48	307.68	476.56	401.32	840.31	1075.14	922.68	357.57	415.31	331.34	677.29	1118.57	1131.22	407.71	435.2	405.36	1101.68	1129.41	1376.2	419.71
Gh_A05G2655	12.14	13.91	11.71	12.69	10.85	13.98	16.59	15.27	13.96	10.93	14.47	12.7	20.73	20.66	21.4	16.18	19.86	20.62	44.03	49.9	45.63	38.86	42.9	40.29	43.75	48.22	48.6	40.05	38.45	38.94	342.99	382.36	339.15	347.47	324.66	407.04	498.84	529.56	467.23	230.85	497.71	417.17	647.67	704.32	677.19	526.19	686.5	809.42	1441.62
Gh_A12G1452	3.41	3.86	3.96	4.06	3.98	4.98	4.47	4.26	4.18	3.37	4.89	3.48	6.12	5.07	4.63	5.33	6.01	7.13	21.51	39.24	40.89	15.58	17.68	15.29	16.65	20.24	16.58	13.09	13.75	11.07	97.01	106.79	115.21	111.81	119.85	145.75	135.3	148.47	140.71	71.61	169.14	114.92	192.36	173.99	147.38	174.43	208.84	281.61	708.64
Gh_D05G3782	11.39	13.15	11.66	11.36	10.96	11.87	12.9	13.55	12.56	11.17	12.99	11.64	15.52	15.52	15.31	11.11	12.88	13.42	32.14	35.79	31.49	30.22	28.21	28.9	30.06	30.49	31.73	25.76	27.41	27.78	322.01	361.64	337.85	311.53	328.34	345.96	388.16	470.44	420.77	236.15	447.29	382.83	485.33	529.68	484.81	361.81	445.5	527.58	1053.38
Gh_D12G0560	26.01	23.94	21.58	18.1	20.41	21.24	21.83	21.84	28.66	19.91	23.24	21.34	26.07	29.9	26.93	25.63	26.43	24.22	22.45	25.1	21.02	24.08	26.77	29.03	20.38	21.22	20.97	25.27	27.88	23.7	679.77	608.68	578.18	458.73	565.25	572.3	607.18	700.83	887.5	389.34	739.54	648.68	753.76	943.29	788.42	771.26	845.37	880.04	680.26
Gh_D07G1246	12.59	12.78	13.12	14.44	12.39	14.56	13.16	13.22	13.35	11.62	15.18	14.56	18.3	16.6	12.4	13.61	14.65	15.83	26.24	28.22	31.09	17.15	19.32	17.79	19.07	19.09	19.91	14.11	13.59	17.08	175.81	173.65	187.94	195.63	183.38	209.62	195.6	226.7	220.95	121.36	258.14	236.41	282.85	279.92	193.95	218.83	250.4	307.42	424.95
Gh_A04G1174	9.97	6.9	5.32	4.51	2.17	4.25	6.79	8.59	8.37	3.72	6.95	5.34	11.01	9.96	7.29	2.51	4.7	5.43	18.77	20.29	58.09	11.88	10.39	14.16	26.11	14.1	13.83	12.34	11.12	13.79	118.83	79.99	65.03	52.09	27.38	52.2	86.08	125.74	118.24	33.13	100.8	73.94	145.22	143.31	97.34	34.48	68.47	89.87	259.31
Gh_D04G1785	6.56	5.78	6.46	5.7	5.2	5.68	8.19	10.89	8.98	6.16	7.66	4.55	8.1	9.22	7.99	4.99	4.77	5.8	20.68	24.57	53.98	12.57	13.42	16.7	26.65	16.81	17.9	15.42	11.48	16.14	78.17	67.01	78.97	65.91	65.62	69.8	103.92	159.26	126.76	54.87	111.2	63.06	106.78	132.69	106.66	68.52	69.53	96.13	285.69
Gh_D11G0641	138.9	138.41	138.13	144.03	146.19	142.82	149.37	141.31	137.21	144.61	153.86	151.76	150.14	160.14	151.36	150.28	161.53	155.87	104.74	98.52	96.85	119.78	124.72	116.24	94.54	89	78.49	106.04	108.22	111.44	1998.7	1937.8	2037.68	2009.54	2228.73	2118.59	2287.77	2496.52	2339.23	1556.51	2695.78	2539.28	2390.27	2781.56	2439.8	2490.09	2844.17	3117.84	1747.2
Gh_A02G1410	92.53	86.22	93.23	56.67	58.34	58.66	68.89	81.31	86.71	52.91	58.91	48.35	68.73	71.14	64.9	61.78	65.78	67.84	68.49	70.47	70	51.23	50.77	52.59	66.04	67.02	62.36	58.65	51.89	53.98	1809.98	1640.8	1869.57	1074.87	1209.05	1182.88	1434.25	1952.75	2009.56	774.09	1403.12	1099.81	1487.48	1679.68	1422.09	1391.57	1574.5	1844.53	1552.98
Gh_A12G0739	9.21	7.08	7.43	11.52	11.18	12.4	8.5	8.23	8.02	9.52	11.79	9.75	8.19	8.39	8.08	11.1	9.4	11.23	5.74	6.01	6.99	6.33	6.82	6.33	6.37	4.29	5.4	3.95	5.55	7.04	170.78	127.74	141.21	207.15	219.77	237.06	167.77	187.37	176.25	132.07	266.35	210.25	168.16	187.78	167.94	237.01	213.46	289.61	123.52
Gh_D03G0311	100.44	94.32	109.71	74.46	122.9	86.74	73.68	92.53	99.06	81.41	100.64	80.55	81.24	86.78	69.63	104.14	116.07	110.88	127.41	140.44	140.44	135.61	126.3	120.04	115.58	116.61	103.31	138.6	112.12	114.78	1849.02	1689.2	2070.43	1329.13	2396.95	1646.12	1443.75	2091.25	2160.44	1120.91	2255.88	1724.19	1654.52	1928.32	1435.91	2207.43	2614.5	2837.47	2719.02
Gh_A04G0127	19.74	15.7	16.99	16.49	15.52	15.47	17.77	20.05	20.59	14.15	14.97	16.01	21.98	24.16	20.53	22.88	22.08	21.71	40.12	38.97	39.76	32.7	31.03	36.66	33.69	32.02	32.67	29.49	30.07	28.8	263	203.46	232	213	219	212.42	252	328	325	141	242.87	248	324	388.48	306.43	350.99	360	402	619.51
Gh_D06G1643	11	10.17	9.68	9.87	9.92	10.19	9.42	9.66	7.61	10.18	10.97	11.48	5.77	5.72	5.99	9.75	8.79	7.2	13.25	11.87	11.18	10.54	9.07	12.57	9.02	10.61	7.67	9.48	6.89	8.08	144.01	129.56	129.94	125.39	137.66	137.56	131.25	155.29	118.03	99.75	174.91	174.79	83.6	90.48	87.95	147.06	140.81	131.07	201.22
Gh_A06G1693	7.67	7.06	8.97	6.74	6.34	8.69	7.22	8	9.36	6.23	10.45	9.67	9.98	11.93	10.33	9.65	8.96	9.86	18.94	21.16	21.61	14.15	13.93	12.86	20.71	16.97	17.02	13.82	13.44	13.85	116.16	104.02	139.36	98.98	101.73	135.73	116.38	148.88	167.93	70.54	192.78	170.25	167.22	218.12	175.26	168.4	166.05	207.62	332.61
Gh_A13G0458	6	5.08	6.44	8.62	7.3	8.32	5.55	7.46	6.81	8.97	10.51	9.38	7.18	8.57	7.91	12.33	12.15	11.5	14.52	17.28	15.36	15.07	14.42	14.72	12.84	9.22	14.06	12.76	11.72	10.51	90.95	74.86	100.04	126.62	117.24	129.96	89.46	138.66	122.15	101.59	193.82	165.29	120.3	156.75	134.16	215.14	225.19	242.25	254.95
Gh_A09G2065	1.67	1.97	1.26	1.46	1.92	1.8	2.14	1.73	1.35	1.5	2.45	2.4	3.95	3.39	3.06	4.13	4.22	4.11	11.84	16.92	14.74	12.95	10.02	11.44	14.42	14.78	15.4	9.41	11.16	11.88	26.79	30.75	20.71	22.7	32.62	29.83	36.57	34.12	25.8	18	48	44.8	70.29	65.75	55.02	76.37	83.06	91.87	220.64
Gh_D10G1395	69.64	71.4	69.84	87.57	81.09	91.59	78.03	85.08	66.27	92.56	91.8	91.32	56.07	67.28	70.86	72.54	66.72	64.86	54.49	50.88	62.04	53.38	53.81	52.26	45.88	43.82	41.15	47.63	55.88	53.23	395.38	394.35	406.5	482.06	487.75	536.05	471.48	593.05	445.77	393.04	634.6	602.86	352.16	461.04	450.64	474.21	463.51	511.88	358.62
Gh_A12G2595	39.06	37.68	38.66	39.33	41.09	32.42	29.43	32.34	32.81	27.64	25.78	26.53	25.89	25.22	25.97	24.34	21.42	20.06	15.4	8.69	12.02	22.26	24.68	19.44	40.28	41.12	45.12	37.34	43.28	41.37	312.88	293.6	317.5	305.5	348.74	267.69	250.9	318	311.4	165.62	251.42	247.12	229.43	243.86	233	224.5	209.9	223.41	143
Gh_D04G0780	12.91	9.18	10.32	7.79	7.78	10.13	10.64	13.32	11.3	8.45	7.56	8.03	10.93	10.29	9.74	6.96	8.98	7.51	11.19	7.82	10.43	9.58	6.88	7.97	9.88	10.12	6.3	6	8.03	8.92	94	65	77	55	60	76	82.42	119	97.45	46	67	68	88	90.39	79.4	58.34	80	76	94.41
Gh_D07G2286	26.3	30.85	30.17	35.54	33.44	39.99	31.21	32.91	32.64	38.24	41.01	39.56	64.08	58.97	58.3	50.97	46.56	52.18	68.25	72.59	76.14	63.42	65.71	62.66	63.91	68.81	56.12	62.27	60.9	58.22	214.38	244.61	252.06	280.88	288.79	335.98	270.76	329.29	315.15	233.14	406.98	374.89	577.8	580.18	532.26	478.32	464.35	591.22	644.82
Gh_Sca008279G01	39.06	37.68	38.66	39.33	41.09	32.42	29.43	32.34	32.81	27.64	25.78	26.53	25.89	25.22	25.97	24.34	21.42	20.06	15.4	8.69	12.02	22.26	24.68	19.44	40.28	41.12	45.12	37.34	43.28	41.37	312.88	293.6	317.5	305.5	348.74	267.69	250.9	318	311.4	165.62	251.42	247.12	229.43	243.86	233	224.5	209.9	223.41	143
Gh_A05G3057	43.74	42.19	42.06	43.65	37.19	45.13	52.03	49.86	52.87	45.31	48.77	46.19	67.9	62.29	67.15	49.3	54.1	57.86	76.28	87.38	70.08	74.61	75.81	75.44	71.91	69.92	84.41	70.99	70.87	69.98	1258.9	1181.34	1241.03	1218.05	1133.86	1339.03	1593.75	1761.63	1802.79	975.46	1708.94	1545.84	2161.89	2164.05	2164.78	1633.75	1905.01	2314.58	2544.87
Gh_D02G1770	6.53	4.44	6.32	8.92	7.87	8.81	6.76	5.92	5.68	11.62	10.32	8.53	5.31	5.23	7.64	10.39	8.6	11.65	14.14	11.09	15.95	10.52	10.35	12.81	10.8	11.07	8.98	9.01	9.56	12.88	67.58	44.65	67	89.47	86.28	93.93	74.38	75.18	69.63	89.92	129.99	102.62	60.73	65.32	88.55	123.74	108.86	167.56	169.59
Gh_D12G1421	35.49	27.66	29.11	21.64	12.81	11.35	28.43	32.04	33.51	10.93	9.08	12.07	26.06	28.46	25.01	5.31	11.71	15.81	39.54	41.99	37.15	8.75	7.82	6.41	43.94	37.98	36.21	13.26	4.93	10.34	359.07	272.27	301.94	212.29	137.28	118.38	306.15	398.07	401.67	82.7	111.9	142.02	291.7	347.54	283.4	61.9	145.02	222.42	463.74
Gh_A03G1266	5.13	4.86	3.32	9.04	6.7	6.39	7.96	8.93	6.16	8.89	9.17	8.8	11.62	10.6	11.68	9.36	9.66	9.44	11.32	12.15	14.77	9.07	11.51	11.11	11.33	9.29	10.01	9.22	10.37	11.04	57.24	52.76	37.94	97.77	79.25	73.47	94.53	122.32	81.39	74.2	124.56	114.11	143.46	142.77	145.93	120.23	131.9	146.34	146.36
Gh_D04G1679	21.05	21	23.1	20.66	17.28	21.95	23.67	21.34	24.18	24.18	21.86	23.87	33.84	34.23	30.15	25.13	31.98	28.51	38.22	38.53	38.85	31.51	28.05	27.13	42.77	37.96	40.24	30.05	28.7	29.92	216.51	210.15	243.59	206.03	188.36	232.74	259.13	269.49	294.64	186.05	273.8	285.53	385.09	424.96	347.37	297.62	402.56	407.71	455.8
Gh_A01G0404	3.85	5.4	5.51	3.59	4.22	3.64	3.77	3.56	3.81	3.83	2.87	3.17	4.66	3.82	3.88	3.97	4.73	4.47	8.04	7.45	9.97	8.57	7.3	9.92	12.62	13.02	11.33	6.3	6.93	8.82	36.78	50.18	53.94	33.28	42.75	35.81	38.38	41.77	43.11	27.35	33.35	35.26	49.29	44.03	41.57	43.68	55.28	59.4	89.01
Gh_A02G1418	54.42	65.18	68.92	68.6	71.62	56.36	52.67	56.54	49.53	59.07	55.38	62.06	29.25	25.81	31.2	39.89	36.58	39.83	33.72	32.79	32.2	36.81	32.74	36.74	31.98	31.98	25.12	32.23	29.83	29.66	550.57	641.61	714.9	673.03	767.75	587.91	567.25	702.41	593.71	447.05	682.24	730.09	327.42	315.24	353.64	464.74	452.86	560.22	395.54
Gh_D03G0301	25.01	25.77	30.22	31.03	34.91	28.83	27.19	26.29	22.7	28.33	29.11	31.19	16.68	16.5	18.66	20.67	20.27	22.59	17.06	14.44	14.98	19.77	17.08	17.41	12.14	17.35	13.73	15.81	14.38	15.3	396.43	397.39	491.1	476.97	586.25	471.09	458.75	511.59	426.29	335.95	561.76	574.91	292.58	315.76	331.36	377.26	393.14	497.78	313.46
Gh_D05G3328	60.79	57.98	60.58	53.84	49.93	54.72	53.66	50.43	56.93	44.94	46.06	48.85	55.22	58.47	51.77	52.2	59.18	58.17	81.9	87.37	89.05	70.87	74.59	77.46	99.6	89.11	84.77	67.71	80.21	70.22	579.15	537.47	591.74	497.34	504	537.46	544.19	589.91	642.62	320.25	534.31	541.24	582.05	672.43	552.57	572.69	689.92	770.37	904.61
Gh_A02G0386	65.37	61.67	62.8	46.26	46.54	45.4	59.26	63.66	66.16	46.73	56.6	49.76	68.05	73.37	71.43	55.96	57.99	57.7	147.08	170.11	146.64	131.53	116.64	121.27	173.23	168.72	170.6	121.5	116.95	126.49	611.83	561.54	602.52	419.82	461.44	438.01	590.36	731.55	733.56	327.15	645.06	541.51	704.66	828.81	748.84	603.01	664.1	750.71	1595.72
Gh_A10G2294	3.94	4.05	4.26	6.04	6.23	5.27	5.3	4.51	5.66	8.4	5.25	8.52	9.53	15.44	11.13	12.4	11.06	12.42	20.13	22.33	16.64	21.36	15.79	17.79	39.21	39.57	36.17	25.22	24.6	27.35	37	37	41	55	62	51	53	52	63	59	60	93	99	175	117	134	127.06	162.08	219
Gh_D02G0438	188.18	160.61	158.05	143.72	146.09	148.84	153.26	160.34	188.8	149.97	148.82	132.55	171.36	166.17	162.27	138.54	159.35	149.75	234.79	283.24	233.13	233.69	223.71	227.7	311.1	289.89	258.55	233.6	243.37	238.12	1761.17	1462.46	1516.48	1304.18	1448.56	1435.99	1526.64	1842.45	2093.44	1049.85	1695.94	1442.49	1774.34	1877.19	1701.16	1492.99	1824.84	1948.21	2547.28
Gh_A02G1668	26.7	27.18	28.04	34.79	34.26	36	32.98	36.37	32.5	34.85	47.28	40.73	72.5	68.24	73.51	77.07	75.5	81.32	35.7	30.47	37.12	39.77	45.9	38.68	26.63	25.22	31.09	39.92	41.81	42.84	653.68	647.29	703.59	825.89	888.5	908.45	859.18	1093.15	942.5	638.13	1409.43	1159.28	1963.53	2016.48	2015.73	2172.51	2261.49	2767.2	1013.01
Gh_D03G0053	12.52	11.24	13.86	12.75	13.92	17.68	14.18	15.36	14.96	13.79	18.3	18.46	30.61	29.9	30	31.3	28.23	29.13	15.12	14.89	19.65	17.05	19.26	18.21	12.97	13.21	13.99	18.55	18.8	17.21	259.32	226.43	294.41	256.04	305.5	377.55	312.6	390.68	367.12	213.71	461.57	444.72	701.47	747.49	696.15	746.49	715.51	838.8	362.99
Gh_D10G1780	28.53	30.05	27.6	29.18	28.21	31.32	32.73	35.11	31.13	32.78	31.81	28.17	32.91	31.71	33.07	29.3	25.62	27.95	50.4	49.77	74.93	45.14	41.54	44.35	61.23	52.88	46.78	39.52	39.35	45.23	327.16	335.25	324.48	324.43	342.77	370.27	399.42	494.36	422.91	281.15	444.11	375.58	417.57	438.97	424.77	386.9	359.46	445.5	669.89
Gh_D12G1569	7.91	6.37	8.51	7.85	9.33	8.76	8.43	8.55	7.66	7.8	8.24	7.8	10.17	7.94	9.44	9.93	8.6	10.55	55.99	98.87	94.56	48.95	46.28	44.63	47.5	66.85	51.58	38.79	39.09	34.02	211.99	166.21	233.79	204.19	265.15	242.25	240.7	281.53	243.29	156.39	268.86	243.08	301.64	257.01	283.62	306.57	282.16	393.39	1740.36
Genes enriched in the pathway
IDH
id	K-1-1_fpkm	K-1-2_fpkm	K-1-3_fpkm	X-1-1_fpkm	X-1-2_fpkm	X-1-3_fpkm	K-2-1_fpkm	K-2-2_fpkm	K-2-3_fpkm	X-2-1_fpkm	X-2-2_fpkm	X-2-3_fpkm	K-3-1_fpkm	K-3-2_fpkm	K-3-3_fpkm	X-3-1_fpkm	X-3-2_fpkm	X-3-3_fpkm	K-4-1_fpkm	K-4-2_fpkm	K-4-3_fpkm	X-4-1_fpkm	X-4-2_fpkm	X-4-3_fpkm	K-5-1_fpkm	K-5-2_fpkm	K-5-3_fpkm	X-5-1_fpkm	X-5-2_fpkm	X-5-3_fpkm	K-1-1_count	K-1-2_count	K-1-3_count	X-1-1_count	X-1-2_count	X-1-3_count	K-2-1_count	K-2-2_count	K-2-3_count	X-2-1_count	X-2-2_count	X-2-3_count	K-3-1_count	K-3-2_count	K-3-3_count	X-3-1_count	X-3-2_count	X-3-3_count	K-4-1_count
Gh_D04G1679	21.05	21	23.1	20.66	17.28	21.95	23.67	21.34	24.18	24.18	21.86	23.87	33.84	34.23	30.15	25.13	31.98	28.51	38.22	38.53	38.85	31.51	28.05	27.13	42.77	37.96	40.24	30.05	28.7	29.92	216.51	210.15	243.59	206.03	188.36	232.74	259.13	269.49	294.64	186.05	273.8	285.53	385.09	424.96	347.37	297.62	402.56	407.71	455.8
DLST
id	K-1-1_fpkm	K-1-2_fpkm	K-1-3_fpkm	X-1-1_fpkm	X-1-2_fpkm	X-1-3_fpkm	K-2-1_fpkm	K-2-2_fpkm	K-2-3_fpkm	X-2-1_fpkm	X-2-2_fpkm	X-2-3_fpkm	K-3-1_fpkm	K-3-2_fpkm	K-3-3_fpkm	X-3-1_fpkm	X-3-2_fpkm	X-3-3_fpkm	K-4-1_fpkm	K-4-2_fpkm	K-4-3_fpkm	X-4-1_fpkm	X-4-2_fpkm	X-4-3_fpkm	K-5-1_fpkm	K-5-2_fpkm	K-5-3_fpkm	X-5-1_fpkm	X-5-2_fpkm	X-5-3_fpkm	K-1-1_count	K-1-2_count	K-1-3_count	X-1-1_count	X-1-2_count	X-1-3_count	K-2-1_count	K-2-2_count	K-2-3_count	X-2-1_count	X-2-2_count	X-2-3_count	K-3-1_count	K-3-2_count	K-3-3_count	X-3-1_count	X-3-2_count	X-3-3_count	K-4-1_count
Gh_A04G0127	19.74	15.7	16.99	16.49	15.52	15.47	17.77	20.05	20.59	14.15	14.97	16.01	21.98	24.16	20.53	22.88	22.08	21.71	40.12	38.97	39.76	32.7	31.03	36.66	33.69	32.02	32.67	29.49	30.07	28.8	263	203.46	232	213	219	212.42	252	328	325	141	242.87	248	324	388.48	306.43	350.99	360	402	619.51
Gh_D06G1643	11	10.17	9.68	9.87	9.92	10.19	9.42	9.66	7.61	10.18	10.97	11.48	5.77	5.72	5.99	9.75	8.79	7.2	13.25	11.87	11.18	10.54	9.07	12.57	9.02	10.61	7.67	9.48	6.89	8.08	144.01	129.56	129.94	125.39	137.66	137.56	131.25	155.29	118.03	99.75	174.91	174.79	83.6	90.48	87.95	147.06	140.81	131.07	201.22
FUM
id	K-1-1_fpkm	K-1-2_fpkm	K-1-3_fpkm	X-1-1_fpkm	X-1-2_fpkm	X-1-3_fpkm	K-2-1_fpkm	K-2-2_fpkm	K-2-3_fpkm	X-2-1_fpkm	X-2-2_fpkm	X-2-3_fpkm	K-3-1_fpkm	K-3-2_fpkm	K-3-3_fpkm	X-3-1_fpkm	X-3-2_fpkm	X-3-3_fpkm	K-4-1_fpkm	K-4-2_fpkm	K-4-3_fpkm	X-4-1_fpkm	X-4-2_fpkm	X-4-3_fpkm	K-5-1_fpkm	K-5-2_fpkm	K-5-3_fpkm	X-5-1_fpkm	X-5-2_fpkm	X-5-3_fpkm	K-1-1_count	K-1-2_count	K-1-3_count	X-1-1_count	X-1-2_count	X-1-3_count	K-2-1_count	K-2-2_count	K-2-3_count	X-2-1_count	X-2-2_count	X-2-3_count	K-3-1_count	K-3-2_count	K-3-3_count	X-3-1_count	X-3-2_count	X-3-3_count	K-4-1_count
Gh_D07G1246	12.59	12.78	13.12	14.44	12.39	14.56	13.16	13.22	13.35	11.62	15.18	14.56	18.3	16.6	12.4	13.61	14.65	15.83	26.24	28.22	31.09	17.15	19.32	17.79	19.07	19.09	19.91	14.11	13.59	17.08	175.81	173.65	187.94	195.63	183.38	209.62	195.6	226.7	220.95	121.36	258.14	236.41	282.85	279.92	193.95	218.83	250.4	307.42	424.95
MDH
id	K-1-1_fpkm	K-1-2_fpkm	K-1-3_fpkm	X-1-1_fpkm	X-1-2_fpkm	X-1-3_fpkm	K-2-1_fpkm	K-2-2_fpkm	K-2-3_fpkm	X-2-1_fpkm	X-2-2_fpkm	X-2-3_fpkm	K-3-1_fpkm	K-3-2_fpkm	K-3-3_fpkm	X-3-1_fpkm	X-3-2_fpkm	X-3-3_fpkm	K-4-1_fpkm	K-4-2_fpkm	K-4-3_fpkm	X-4-1_fpkm	X-4-2_fpkm	X-4-3_fpkm	K-5-1_fpkm	K-5-2_fpkm	K-5-3_fpkm	X-5-1_fpkm	X-5-2_fpkm	X-5-3_fpkm	K-1-1_count	K-1-2_count	K-1-3_count	X-1-1_count	X-1-2_count	X-1-3_count	K-2-1_count	K-2-2_count	K-2-3_count	X-2-1_count	X-2-2_count	X-2-3_count	K-3-1_count	K-3-2_count	K-3-3_count	X-3-1_count	X-3-2_count	X-3-3_count	K-4-1_count
Gh_D05G3328	60.79	57.98	60.58	53.84	49.93	54.72	53.66	50.43	56.93	44.94	46.06	48.85	55.22	58.47	51.77	52.2	59.18	58.17	81.9	87.37	89.05	70.87	74.59	77.46	99.6	89.11	84.77	67.71	80.21	70.22	579.15	537.47	591.74	497.34	504	537.46	544.19	589.91	642.62	320.25	534.31	541.24	582.05	672.43	552.57	572.69	689.92	770.37	904.61
Metabolism	Carbohydrate metabolism	Glyoxylate and dicarboxylate metabolism	47	210	0.00158573	0.0244	ko00630	Gh_D11G0641;Gh_A07G1585;Gh_D07G1773;Gh_D05G0716;Gh_A05G0586;Gh_A03G0182;Gh_A06G1731;Gh_D11G3501;Gh_A11G1378;Gh_A02G0386;Gh_D02G2129;Gh_A05G1989;Gh_D04G1609;Gh_D05G3808;Gh_D05G3841;Gh_D01G0290;Gh_A12G1452;Gh_A04G0136;Gh_D12G1569;Gh_D05G3782;Gh_A05G2655;Gh_D08G1949;Gh_A08G2389;Gh_A05G1539;Gh_A02G1698;Gh_D01G0873;Gh_D10G1367;Gh_A09G1843;Gh_A10G1132;Gh_D03G0053;Gh_D12G0560;Gh_A02G1668;Gh_A01G1403;Gh_…	K01647+K01915+K01915+K00830+K00830+K01602+K00626+K00626+K00626+K00025+K00600+K00600+K00600+K00600+K11517+K11517+K01681+K01681+K01681+K01681+K01681+K22133+K22133+K03781+K03781+K03781+K00600+K00600+K00600+K01681+K01681+K01681+K15893+K00025+K00025+K00026+K00026+K00382+K00600+K00026+K00026+K01637+K01637+K01637+K15919+K01638+K01638
Gh_D05G1242	7.87	6.4	7.53	9.98	9.83	12.01	7.69	7.27	6.96	9.09	10.71	9.3	6.57	8.14	8.28	6.66	8.9	8.29	14.85	16.56	10.94	15.29	14.62	13.91	14.51	12.89	11.25	9.98	10.87	8.49	69.45	54.92	68.14	85.37	91.91	109.25	72.25	78.75	72.8	59.97	115.05	95.43	64.12	86.74	81.84	67.7	96.16	101.64	151.89
Gh_A01G1403	17.17	16.47	12.65	12.13	11.4	8.58	11.89	10.13	16	10.77	10.21	9.7	7.92	8.64	7.56	5.93	6.38	6	7.37	6.52	4.5	8.82	7.09	8.6	13.91	13.45	11.34	13.94	12.31	13.7	192.55	179.67	145.38	131.84	135.47	99.16	141.93	139.43	212.56	90.35	139.35	126.51	98.28	116.96	94.91	76.59	87.49	93.59	95.82
Gh_D01G0290	15.63	17.97	19.67	6.73	5.8	6.79	11.72	14.42	16.92	6	7.56	7.33	8.16	9.27	9.76	3.24	4.71	4.08	11.92	15.05	10.98	5.68	7.81	9.15	7.9	14.44	10.8	2.72	9.88	3.77	162.5	181.77	209.65	67.82	63.85	72.83	129.71	184.12	208.49	46.67	95.67	88.6	93.89	116.33	113.72	38.84	59.91	58.94	143.66
Gh_D05G3841	5.78	7.3	7.33	3.75	4.89	4.15	4.91	6.18	5.59	5.95	3.24	3.23	5.44	5	4.17	5.72	4.35	5.54	12.68	13.39	10.68	15.63	13.41	12.6	11.53	12.7	14.56	12.37	14.95	16.32	59.77	73.5	77.76	37.59	53.57	44.21	54.06	78.54	68.47	46	40.86	38.8	62.22	62.46	48.31	68.14	55.08	79.7	151.97
Gh_A02G1698	5.36	3.06	5.98	5.29	5.83	5.35	4.56	5.8	4.2	6.37	5.9	6.22	5.37	4.81	4.91	6.24	5.81	7.63	9.46	10.57	9.73	15.31	17.61	18.4	11.05	11.82	12.4	13.1	16.22	14.13	73.86	41	84.37	70.67	85.08	76	66.81	98	68.59	65.63	99	99.61	81.79	80	75.74	99	97.93	146	151
Gh_D01G0873	579.94	579.95	583.34	455.75	491.13	429.68	504.59	483.5	566.26	441.76	436.82	481.16	483.93	486.11	481.86	428.77	459.16	493.5	557.76	610.72	547.22	638.82	633.68	592.16	547.33	482.61	466.03	496.83	497.3	493.19	8035.66	7817.93	8286.32	6122.99	7209.6	6137.59	7441.56	8225.26	9295.58	4578.39	7369.77	7752.26	7418.53	8130.16	7478.92	6840.79	7784.79	9504.96	8958.71
Gh_A07G1585	316.3	354.33	351.57	324.23	325.05	315.23	310.52	316.98	295.39	310.08	344.12	317.65	217.03	224.55	223.82	252.82	259.31	252.24	183	188.39	175.09	196.88	210.41	199.91	168.26	165.78	164.81	178.47	190.93	183.51	3173.68	3458.86	3616.39	3154.36	3455.35	3260.55	3316.09	3904.85	3511.44	2327.08	4204.19	3706.08	2409.23	2719.57	2515.56	2920.87	3183.67	3518.06	2128.51
Gh_D07G1773	95.71	88.32	103.01	135.03	130.92	118.18	88.01	89.87	80.72	120.58	138.56	136.1	69.25	75.67	66.32	107.95	104.37	98.37	42.77	44.29	36.39	64.35	64.33	59.37	37.05	35.55	31.19	58.3	55.72	57.09	960.32	862.14	1059.61	1313.64	1391.65	1222.45	939.91	1107.15	959.56	904.92	1692.81	1587.92	768.77	916.43	745.44	1247.13	1281.33	1371.94	497.49
Gh_A04G0136	11.01	17.53	14.01	31.02	36.33	32.04	12.03	12.11	10.01	32.41	32.88	34.82	13.19	12.91	12.95	34.25	33.04	35.44	12.96	11.26	10.85	42.19	41.67	39.7	9.75	10.45	8.93	39.5	40.69	35.48	307.68	476.56	401.32	840.31	1075.14	922.68	357.57	415.31	331.34	677.29	1118.57	1131.22	407.71	435.2	405.36	1101.68	1129.41	1376.2	419.71
Gh_A05G2655	12.14	13.91	11.71	12.69	10.85	13.98	16.59	15.27	13.96	10.93	14.47	12.7	20.73	20.66	21.4	16.18	19.86	20.62	44.03	49.9	45.63	38.86	42.9	40.29	43.75	48.22	48.6	40.05	38.45	38.94	342.99	382.36	339.15	347.47	324.66	407.04	498.84	529.56	467.23	230.85	497.71	417.17	647.67	704.32	677.19	526.19	686.5	809.42	1441.62
Gh_A12G1452	3.41	3.86	3.96	4.06	3.98	4.98	4.47	4.26	4.18	3.37	4.89	3.48	6.12	5.07	4.63	5.33	6.01	7.13	21.51	39.24	40.89	15.58	17.68	15.29	16.65	20.24	16.58	13.09	13.75	11.07	97.01	106.79	115.21	111.81	119.85	145.75	135.3	148.47	140.71	71.61	169.14	114.92	192.36	173.99	147.38	174.43	208.84	281.61	708.64
Gh_D11G0641	138.9	138.41	138.13	144.03	146.19	142.82	149.37	141.31	137.21	144.61	153.86	151.76	150.14	160.14	151.36	150.28	161.53	155.87	104.74	98.52	96.85	119.78	124.72	116.24	94.54	89	78.49	106.04	108.22	111.44	1998.7	1937.8	2037.68	2009.54	2228.73	2118.59	2287.77	2496.52	2339.23	1556.51	2695.78	2539.28	2390.27	2781.56	2439.8	2490.09	2844.17	3117.84	1747.2
Gh_A07G0470	917.12	1008.1	984.52	698.53	964.32	661.09	837.89	813.27	825.74	673.27	727.37	728.23	659.49	693.48	618.93	603.81	767.36	758.16	661.52	793.96	626.64	767.54	788.78	738.13	548.41	588.7	577.82	639.68	601.03	559.06	14640.8	15657	16112.6	10812.4	16309.5	10879.5	14236.8	15939.9	15617.4	8039.21	14138.6	13517.9	11647.7	13362.9	11067.7	11098.8	14989.4	16824	12241.8
Gh_D07G0535	191.82	227.28	214.8	140.75	202.95	128	166.86	152.61	158.6	120.66	131.77	123	90.78	92.53	88.99	96.14	115.52	104.32	132.78	188.76	137.49	155.87	166.05	160.4	117.5	144.5	104.55	127.22	117.82	103.2	3062.24	3530	3515.41	2178.6	3432.53	2106.45	2835.18	2991.08	2999.56	1440.79	2561.42	2283.14	1603.28	1783.07	1591.33	1767.2	2256.61	2315.03	2457.17
Gh_A03G0958	280.63	240.55	251.69	90.29	122.48	91.91	167.5	141.12	264.48	81.12	68.31	69.16	81.61	99.63	87.86	48.05	47.14	50.49	42.1	67.17	59.55	35.13	35.94	38.07	65.85	75.71	48.65	70.54	55.76	56.25	4322.22	3604.48	3974.03	1348.41	1998.48	1459.35	2745.85	2668.59	4826.05	934.48	1281.09	1238.62	1390.6	1852.13	1515.81	852.17	888.44	1080.86	751.63
Gh_D02G1343	177.09	158.36	176.06	83.16	150.43	93.95	113.56	107.55	154.27	102.85	86.34	81.16	43.89	52.46	49.94	46.96	38.58	37.54	26.72	44.57	43.49	36.86	36.31	43.16	43.76	52.42	38.26	60.71	66.48	53.25	2871.78	2498.52	2926.97	1307.59	2584.52	1570.65	1960.15	2141.41	2963.95	1247.52	1704.91	1530.38	787.4	1026.87	907.19	876.83	765.56	846.14	502.37
Gh_A03G0182	0.64	3.7	2.58	0.66	1.2	3.08	1.59	3.1	2.68	3.96	2.96	2.37	9.19	5.65	7	5.19	3.29	3.66	13.66	19.16	13.04	13.84	11.42	12.54	19.54	20.49	23.86	13.05	11.99	11.68	3	17	12.5	3	6	15	8	18	15	14	17	13	48	32.21	37	28.24	19	24	74.77
Gh_A05G0586	8.45	7.47	5.69	3.21	4.72	4.29	5.61	6.07	9.5	4.73	4.36	2.62	6.55	8.69	7.62	7.28	5.92	4.02	7.87	6.84	6.74	5.37	4.54	3.68	11.59	10.21	10.25	6.12	6.6	9.98	95.42	82.1	65.86	35.12	56.46	49.94	67.47	84.19	127.1	40	59.96	34.42	81.89	118.52	96.48	94.71	81.86	63.07	103.01
Gh_D05G0716	7.4	15.73	8.65	36.68	44.41	34.86	10.77	7.84	7.61	36.21	34.02	33.23	8.17	3.99	2.65	21.7	23.16	22.28	5.34	5.69	5.43	13.85	15.79	14.39	2.65	3.04	3.21	13.34	13.2	16.74	83.58	172.9	100.14	401.88	531.54	406.06	129.53	108.81	101.9	306	468.04	436.58	102.11	54.48	33.52	282.29	320.14	349.93	69.99
Gh_A06G1731	34.06	37.64	35.09	22.63	32.88	23.4	31.95	34.94	36.08	26.99	25.47	26.56	28.66	28.31	30.16	23.65	22.49	23.96	51.47	54.15	41.02	46.42	41.61	47.21	41.14	47.01	41.67	44.12	47.56	46.02	398.19	428.16	420.64	256.54	407.32	282.06	397.55	501.58	499.75	236	362.6	361.12	370.79	399.53	395	318.37	321.8	389.43	697.58
Gh_A11G1378	86.59	90.65	76.32	67.18	52.31	66.12	88.64	97.12	95.44	77.36	77.88	63.07	108.69	118.41	108.41	52.69	53.85	64.17	122.31	116.45	170.7	71.42	84.34	82.68	121.65	92.03	84.04	73.41	73.17	88.8	992.89	1011.28	897.17	746.98	635.48	781.64	1081.83	1367.31	1296.63	663.48	1087.36	840.91	1378.85	1639.02	1392.47	695.68	755.61	1022.85	1625.82
Gh_D11G3501	135.35	126	109.89	101.81	87.79	100.95	127.18	145.16	140.54	108.61	115.35	90	145.6	148.97	130.21	84.7	87.26	109.11	200.73	186.94	265.69	140.22	152.14	147.24	198.95	149.93	138.24	146.5	141.01	168.34	1552.11	1405.72	1291.83	1132.02	1066.52	1193.36	1552.17	2043.69	1909.37	931.52	1610.64	1200.09	1847.15	2061.98	1672.53	1118.32	1224.39	1739.15	2668.18
Gh_A05G1989	40.77	44.64	45.3	69.72	41.97	56.21	54.97	39.98	55.76	53.66	63.15	75.75	43.51	48.54	42.06	34.68	39.59	33.62	16.28	15.31	13.72	13.62	17.74	14.6	15.34	12.61	12.69	12.5	11.36	10.67	661.24	704.26	753.06	1096.27	721.07	939.74	948.89	795.99	1071.26	650.89	1247.02	1428.41	780.61	950.2	763.95	647.49	785.54	757.97	306.07
Gh_A09G1843	18.11	18.3	15.77	19.92	18.75	20.18	17.34	14.51	14.62	22.88	18.51	20.31	14.55	13.31	15.96	13.37	12.13	11.78	4.48	5.68	4.31	5.06	5.63	6.02	3.69	3.89	3.42	3.94	5.28	2.84	240.28	236.17	214.44	256.17	263.55	275.99	244.84	236.33	229.78	227.05	299	313.36	213.54	213.19	237.17	204.16	196.85	217.17	68.84
Gh_A10G1132	4.64	5.49	6.37	9.31	7.56	10.25	7.93	6.03	6.49	9.43	11.04	12.01	7.67	5.82	5.19	9.88	9.12	8.02	17.08	25.62	25.88	20.58	19.1	23.04	16.26	19.84	19.04	12.12	15.68	12.56	61.52	70.9	86.57	119.79	106.19	140.14	111.92	98.23	101.93	93.54	178.34	185.26	112.63	93.14	77.18	150.96	148.01	147.92	262.73
Gh_D02G0863	4.47	4.8	4.45	5	5.3	5.48	7.16	5.25	4	7.48	5.76	8.09	8.53	7.76	7.14	8.18	6.23	7.52	20.42	27.57	27.5	19.91	17.89	19.79	21.23	24.43	21.1	16.49	17.37	15.94	64.76	67.59	66.09	70.11	81.28	81.74	110.31	93.34	68.56	81	101.56	136.1	136.67	135.63	115.74	136.28	110.3	151.22	342.65
Gh_D02G2129	14.34	13.55	11.14	12.54	11.98	13.81	12.26	13.35	14.63	11.54	10.32	9.71	18.14	14.81	16.73	14.4	14.06	13.79	10.76	10.78	10.32	9.79	11.65	11.14	14.81	18.8	18.63	17.68	19.93	20	238.19	218.92	189.64	202	210.74	236.45	216.66	272.21	287.84	143.32	208.69	187.55	333.35	296.89	311.26	275.32	285.69	318.47	207.2
Gh_D05G3808	34.09	46.57	45.59	57.92	40.74	52	52.67	46.86	51.25	48.81	57.28	65.79	54.59	56.34	51.8	35.8	39.53	38.82	14.84	17.66	16.13	14.64	15.39	15.09	14.5	11.83	15.31	9.29	10.73	14.38	552.76	734.74	757.94	910.73	699.93	869.26	909.11	933.01	984.74	592.11	1130.98	1240.59	979.39	1102.8	941.05	668.51	784.46	875.03	278.93
Gh_D10G1367	5.98	3.72	4.36	5.99	5.17	4.88	6.58	5.5	5.21	5.28	7.27	4.96	5.06	6.66	5.56	5.29	6.21	6.01	14.49	24.76	19.28	14.53	12.95	16.81	14.39	17.3	14.3	7.93	10.82	11.05	79.48	48.1	59.43	77.21	72.81	66.86	93.08	89.77	82.07	52.46	117.66	76.74	74.37	106.86	82.82	81.04	100.99	111.08	223.27
Gh_A09G2065	1.67	1.97	1.26	1.46	1.92	1.8	2.14	1.73	1.35	1.5	2.45	2.4	3.95	3.39	3.06	4.13	4.22	4.11	11.84	16.92	14.74	12.95	10.02	11.44	14.42	14.78	15.4	9.41	11.16	11.88	26.79	30.75	20.71	22.7	32.62	29.83	36.57	34.12	25.8	18	48	44.8	70.29	65.75	55.02	76.37	83.06	91.87	220.64
Gh_A01G0404	3.85	5.4	5.51	3.59	4.22	3.64	3.77	3.56	3.81	3.83	2.87	3.17	4.66	3.82	3.88	3.97	4.73	4.47	8.04	7.45	9.97	8.57	7.3	9.92	12.62	13.02	11.33	6.3	6.93	8.82	36.78	50.18	53.94	33.28	42.75	35.81	38.38	41.77	43.11	27.35	33.35	35.26	49.29	44.03	41.57	43.68	55.28	59.4	89.01
Gh_A02G1418	54.42	65.18	68.92	68.6	71.62	56.36	52.67	56.54	49.53	59.07	55.38	62.06	29.25	25.81	31.2	39.89	36.58	39.83	33.72	32.79	32.2	36.81	32.74	36.74	31.98	31.98	25.12	32.23	29.83	29.66	550.57	641.61	714.9	673.03	767.75	587.91	567.25	702.41	593.71	447.05	682.24	730.09	327.42	315.24	353.64	464.74	452.86	560.22	395.54
Gh_D03G0301	25.01	25.77	30.22	31.03	34.91	28.83	27.19	26.29	22.7	28.33	29.11	31.19	16.68	16.5	18.66	20.67	20.27	22.59	17.06	14.44	14.98	19.77	17.08	17.41	12.14	17.35	13.73	15.81	14.38	15.3	396.43	397.39	491.1	476.97	586.25	471.09	458.75	511.59	426.29	335.95	561.76	574.91	292.58	315.76	331.36	377.26	393.14	497.78	313.46
Gh_D05G3328	60.79	57.98	60.58	53.84	49.93	54.72	53.66	50.43	56.93	44.94	46.06	48.85	55.22	58.47	51.77	52.2	59.18	58.17	81.9	87.37	89.05	70.87	74.59	77.46	99.6	89.11	84.77	67.71	80.21	70.22	579.15	537.47	591.74	497.34	504	537.46	544.19	589.91	642.62	320.25	534.31	541.24	582.05	672.43	552.57	572.69	689.92	770.37	904.61
Gh_A02G0386	65.37	61.67	62.8	46.26	46.54	45.4	59.26	63.66	66.16	46.73	56.6	49.76	68.05	73.37	71.43	55.96	57.99	57.7	147.08	170.11	146.64	131.53	116.64	121.27	173.23	168.72	170.6	121.5	116.95	126.49	611.83	561.54	602.52	419.82	461.44	438.01	590.36	731.55	733.56	327.15	645.06	541.51	704.66	828.81	748.84	603.01	664.1	750.71	1595.72
Gh_A10G2294	3.94	4.05	4.26	6.04	6.23	5.27	5.3	4.51	5.66	8.4	5.25	8.52	9.53	15.44	11.13	12.4	11.06	12.42	20.13	22.33	16.64	21.36	15.79	17.79	39.21	39.57	36.17	25.22	24.6	27.35	37	37	41	55	62	51	53	52	63	59	60	93	99	175	117	134	127.06	162.08	219
Gh_D02G0438	188.18	160.61	158.05	143.72	146.09	148.84	153.26	160.34	188.8	149.97	148.82	132.55	171.36	166.17	162.27	138.54	159.35	149.75	234.79	283.24	233.13	233.69	223.71	227.7	311.1	289.89	258.55	233.6	243.37	238.12	1761.17	1462.46	1516.48	1304.18	1448.56	1435.99	1526.64	1842.45	2093.44	1049.85	1695.94	1442.49	1774.34	1877.19	1701.16	1492.99	1824.84	1948.21	2547.28
Gh_A02G1668	26.7	27.18	28.04	34.79	34.26	36	32.98	36.37	32.5	34.85	47.28	40.73	72.5	68.24	73.51	77.07	75.5	81.32	35.7	30.47	37.12	39.77	45.9	38.68	26.63	25.22	31.09	39.92	41.81	42.84	653.68	647.29	703.59	825.89	888.5	908.45	859.18	1093.15	942.5	638.13	1409.43	1159.28	1963.53	2016.48	2015.73	2172.51	2261.49	2767.2	1013.01
Gh_A05G1539	18.27	14.38	14.67	10.63	12.59	11.59	12.65	11.24	16.09	11.46	10.81	9.83	6.6	7.98	8.26	5.62	4.73	5.57	3.83	3.15	4.39	4.71	5.46	4.8	7.38	5.02	7.21	5.95	6.21	5.16	242.91	186	200	137	177.37	158.88	179	183.48	253.44	114	175	152	97	128	123	86	77	103	59
Gh_A08G2389	77.61	112.59	86.95	164.58	127.88	147.73	141.94	174.04	141.88	148.49	183.53	171.84	264.07	284.08	200.21	186.65	226.5	221.74	136.69	130.92	113.85	91.62	83.98	103.06	74.93	64.05	71.18	59.65	52.49	61.06	1099.31	1551.66	1262.72	2260.42	1919.06	2157.24	2139.99	3026.84	2380.99	1573.25	3165.52	2830.34	4138.36	4857.3	3176.77	3044.37	3925.77	4366.02	2244.54
Gh_D03G0053	12.52	11.24	13.86	12.75	13.92	17.68	14.18	15.36	14.96	13.79	18.3	18.46	30.61	29.9	30	31.3	28.23	29.13	15.12	14.89	19.65	17.05	19.26	18.21	12.97	13.21	13.99	18.55	18.8	17.21	259.32	226.43	294.41	256.04	305.5	377.55	312.6	390.68	367.12	213.71	461.57	444.72	701.47	747.49	696.15	746.49	715.51	838.8	362.99
Gh_D04G1609	4.14	3.99	5.84	7.26	5.59	9.76	3.34	4.33	4.72	6.14	7.49	7.69	9.88	10.79	8.66	12.77	12.25	10.46	7.14	7.54	6.61	6.34	4.9	7.86	10.07	9.67	10.85	10.56	11.4	10.32	64.76	60.72	93.76	110.25	92.65	157.44	55.58	83.3	87.45	71.88	142.86	140.07	171.06	203.8	151.86	230.19	234.57	227.71	129.66
Gh_D08G1949	98.96	110.02	100.62	199.16	175.11	200.01	130.2	139.03	123.11	188.16	243.07	210.66	252.89	193.3	219.44	315.37	362.35	388.55	90.11	100.19	101.85	114.05	126.87	113.52	126.37	114.69	112.75	146.4	139.74	146.82	1454.69	1573.34	1516.28	2838.58	2726.94	3030.76	2037.01	2509.16	2144.01	2068.75	4350.48	3600.66	4112.64	3429.7	3613.23	5337.63	6517.23	7938.98	1535.46
Gh_D12G1569	7.91	6.37	8.51	7.85	9.33	8.76	8.43	8.55	7.66	7.8	8.24	7.8	10.17	7.94	9.44	9.93	8.6	10.55	55.99	98.87	94.56	48.95	46.28	44.63	47.5	66.85	51.58	38.79	39.09	34.02	211.99	166.21	233.79	204.19	265.15	242.25	240.7	281.53	243.29	156.39	268.86	243.08	301.64	257.01	283.62	306.57	282.16	393.39	1740.36
Gh_D13G0911	3.36	3.01	3.84	2.1	4.69	3.29	3.08	3.18	2.58	4.81	3.12	3.95	1.47	1.71	1.84	1.85	2.08	2.26	8.26	15.59	16.98	10.52	11.66	11.45	17.54	23.72	15.98	11.46	14.63	10.99	45.57	39.8	53.4	27.66	67.51	46.04	44.55	52.92	41.51	48.8	51.49	62.32	22.02	27.98	27.94	28.99	34.57	42.56	130.01
id	K-1-1_fpkm	K-1-2_fpkm	K-1-3_fpkm	X-1-1_fpkm	X-1-2_fpkm	X-1-3_fpkm	K-2-1_fpkm	K-2-2_fpkm	K-2-3_fpkm	X-2-1_fpkm	X-2-2_fpkm	X-2-3_fpkm	K-3-1_fpkm	K-3-2_fpkm	K-3-3_fpkm	X-3-1_fpkm	X-3-2_fpkm	X-3-3_fpkm	K-4-1_fpkm	K-4-2_fpkm	K-4-3_fpkm	X-4-1_fpkm	X-4-2_fpkm	X-4-3_fpkm	K-5-1_fpkm	K-5-2_fpkm	K-5-3_fpkm	X-5-1_fpkm	X-5-2_fpkm	X-5-3_fpkm	K-1-1_count	K-1-2_count	K-1-3_count	X-1-1_count	X-1-2_count	X-1-3_count	K-2-1_count	K-2-2_count	K-2-3_count	X-2-1_count	X-2-2_count	X-2-3_count	K-3-1_count	K-3-2_count	K-3-3_count	X-3-1_count	X-3-2_count	X-3-3_count	K-4-1_count
Gh_D05G1242	7.87	6.4	7.53	9.98	9.83	12.01	7.69	7.27	6.96	9.09	10.71	9.3	6.57	8.14	8.28	6.66	8.9	8.29	14.85	16.56	10.94	15.29	14.62	13.91	14.51	12.89	11.25	9.98	10.87	8.49	69.45	54.92	68.14	85.37	91.91	109.25	72.25	78.75	72.8	59.97	115.05	95.43	64.12	86.74	81.84	67.7	96.16	101.64	151.89
Gh_A01G1403	17.17	16.47	12.65	12.13	11.4	8.58	11.89	10.13	16	10.77	10.21	9.7	7.92	8.64	7.56	5.93	6.38	6	7.37	6.52	4.5	8.82	7.09	8.6	13.91	13.45	11.34	13.94	12.31	13.7	192.55	179.67	145.38	131.84	135.47	99.16	141.93	139.43	212.56	90.35	139.35	126.51	98.28	116.96	94.91	76.59	87.49	93.59	95.82
Gh_D01G0290	15.63	17.97	19.67	6.73	5.8	6.79	11.72	14.42	16.92	6	7.56	7.33	8.16	9.27	9.76	3.24	4.71	4.08	11.92	15.05	10.98	5.68	7.81	9.15	7.9	14.44	10.8	2.72	9.88	3.77	162.5	181.77	209.65	67.82	63.85	72.83	129.71	184.12	208.49	46.67	95.67	88.6	93.89	116.33	113.72	38.84	59.91	58.94	143.66
Gh_D05G3841	5.78	7.3	7.33	3.75	4.89	4.15	4.91	6.18	5.59	5.95	3.24	3.23	5.44	5	4.17	5.72	4.35	5.54	12.68	13.39	10.68	15.63	13.41	12.6	11.53	12.7	14.56	12.37	14.95	16.32	59.77	73.5	77.76	37.59	53.57	44.21	54.06	78.54	68.47	46	40.86	38.8	62.22	62.46	48.31	68.14	55.08	79.7	151.97
Gh_A02G1698	5.36	3.06	5.98	5.29	5.83	5.35	4.56	5.8	4.2	6.37	5.9	6.22	5.37	4.81	4.91	6.24	5.81	7.63	9.46	10.57	9.73	15.31	17.61	18.4	11.05	11.82	12.4	13.1	16.22	14.13	73.86	41	84.37	70.67	85.08	76	66.81	98	68.59	65.63	99	99.61	81.79	80	75.74	99	97.93	146	151
Gh_D01G0873	579.94	579.95	583.34	455.75	491.13	429.68	504.59	483.5	566.26	441.76	436.82	481.16	483.93	486.11	481.86	428.77	459.16	493.5	557.76	610.72	547.22	638.82	633.68	592.16	547.33	482.61	466.03	496.83	497.3	493.19	8035.66	7817.93	8286.32	6122.99	7209.6	6137.59	7441.56	8225.26	9295.58	4578.39	7369.77	7752.26	7418.53	8130.16	7478.92	6840.79	7784.79	9504.96	8958.71
Gh_A07G1585	316.3	354.33	351.57	324.23	325.05	315.23	310.52	316.98	295.39	310.08	344.12	317.65	217.03	224.55	223.82	252.82	259.31	252.24	183	188.39	175.09	196.88	210.41	199.91	168.26	165.78	164.81	178.47	190.93	183.51	3173.68	3458.86	3616.39	3154.36	3455.35	3260.55	3316.09	3904.85	3511.44	2327.08	4204.19	3706.08	2409.23	2719.57	2515.56	2920.87	3183.67	3518.06	2128.51
Gh_D07G1773	95.71	88.32	103.01	135.03	130.92	118.18	88.01	89.87	80.72	120.58	138.56	136.1	69.25	75.67	66.32	107.95	104.37	98.37	42.77	44.29	36.39	64.35	64.33	59.37	37.05	35.55	31.19	58.3	55.72	57.09	960.32	862.14	1059.61	1313.64	1391.65	1222.45	939.91	1107.15	959.56	904.92	1692.81	1587.92	768.77	916.43	745.44	1247.13	1281.33	1371.94	497.49
Gh_A04G0136	11.01	17.53	14.01	31.02	36.33	32.04	12.03	12.11	10.01	32.41	32.88	34.82	13.19	12.91	12.95	34.25	33.04	35.44	12.96	11.26	10.85	42.19	41.67	39.7	9.75	10.45	8.93	39.5	40.69	35.48	307.68	476.56	401.32	840.31	1075.14	922.68	357.57	415.31	331.34	677.29	1118.57	1131.22	407.71	435.2	405.36	1101.68	1129.41	1376.2	419.71
Gh_A05G2655	12.14	13.91	11.71	12.69	10.85	13.98	16.59	15.27	13.96	10.93	14.47	12.7	20.73	20.66	21.4	16.18	19.86	20.62	44.03	49.9	45.63	38.86	42.9	40.29	43.75	48.22	48.6	40.05	38.45	38.94	342.99	382.36	339.15	347.47	324.66	407.04	498.84	529.56	467.23	230.85	497.71	417.17	647.67	704.32	677.19	526.19	686.5	809.42	1441.62
Gh_A12G1452	3.41	3.86	3.96	4.06	3.98	4.98	4.47	4.26	4.18	3.37	4.89	3.48	6.12	5.07	4.63	5.33	6.01	7.13	21.51	39.24	40.89	15.58	17.68	15.29	16.65	20.24	16.58	13.09	13.75	11.07	97.01	106.79	115.21	111.81	119.85	145.75	135.3	148.47	140.71	71.61	169.14	114.92	192.36	173.99	147.38	174.43	208.84	281.61	708.64
Gh_D05G3782	11.39	13.15	11.66	11.36	10.96	11.87	12.9	13.55	12.56	11.17	12.99	11.64	15.52	15.52	15.31	11.11	12.88	13.42	32.14	35.79	31.49	30.22	28.21	28.9	30.06	30.49	31.73	25.76	27.41	27.78	322.01	361.64	337.85	311.53	328.34	345.96	388.16	470.44	420.77	236.15	447.29	382.83	485.33	529.68	484.81	361.81	445.5	527.58	1053.38
Gh_D12G0560	26.01	23.94	21.58	18.1	20.41	21.24	21.83	21.84	28.66	19.91	23.24	21.34	26.07	29.9	26.93	25.63	26.43	24.22	22.45	25.1	21.02	24.08	26.77	29.03	20.38	21.22	20.97	25.27	27.88	23.7	679.77	608.68	578.18	458.73	565.25	572.3	607.18	700.83	887.5	389.34	739.54	648.68	753.76	943.29	788.42	771.26	845.37	880.04	680.26
Gh_D11G0641	138.9	138.41	138.13	144.03	146.19	142.82	149.37	141.31	137.21	144.61	153.86	151.76	150.14	160.14	151.36	150.28	161.53	155.87	104.74	98.52	96.85	119.78	124.72	116.24	94.54	89	78.49	106.04	108.22	111.44	1998.7	1937.8	2037.68	2009.54	2228.73	2118.59	2287.77	2496.52	2339.23	1556.51	2695.78	2539.28	2390.27	2781.56	2439.8	2490.09	2844.17	3117.84	1747.2
Gh_A07G0470	917.12	1008.1	984.52	698.53	964.32	661.09	837.89	813.27	825.74	673.27	727.37	728.23	659.49	693.48	618.93	603.81	767.36	758.16	661.52	793.96	626.64	767.54	788.78	738.13	548.41	588.7	577.82	639.68	601.03	559.06	14640.8	15657	16112.6	10812.4	16309.5	10879.5	14236.8	15939.9	15617.4	8039.21	14138.6	13517.9	11647.7	13362.9	11067.7	11098.8	14989.4	16824	12241.8
Gh_D07G0535	191.82	227.28	214.8	140.75	202.95	128	166.86	152.61	158.6	120.66	131.77	123	90.78	92.53	88.99	96.14	115.52	104.32	132.78	188.76	137.49	155.87	166.05	160.4	117.5	144.5	104.55	127.22	117.82	103.2	3062.24	3530	3515.41	2178.6	3432.53	2106.45	2835.18	2991.08	2999.56	1440.79	2561.42	2283.14	1603.28	1783.07	1591.33	1767.2	2256.61	2315.03	2457.17
Gh_A03G0958	280.63	240.55	251.69	90.29	122.48	91.91	167.5	141.12	264.48	81.12	68.31	69.16	81.61	99.63	87.86	48.05	47.14	50.49	42.1	67.17	59.55	35.13	35.94	38.07	65.85	75.71	48.65	70.54	55.76	56.25	4322.22	3604.48	3974.03	1348.41	1998.48	1459.35	2745.85	2668.59	4826.05	934.48	1281.09	1238.62	1390.6	1852.13	1515.81	852.17	888.44	1080.86	751.63
Gh_D02G1343	177.09	158.36	176.06	83.16	150.43	93.95	113.56	107.55	154.27	102.85	86.34	81.16	43.89	52.46	49.94	46.96	38.58	37.54	26.72	44.57	43.49	36.86	36.31	43.16	43.76	52.42	38.26	60.71	66.48	53.25	2871.78	2498.52	2926.97	1307.59	2584.52	1570.65	1960.15	2141.41	2963.95	1247.52	1704.91	1530.38	787.4	1026.87	907.19	876.83	765.56	846.14	502.37
Gh_A03G0182	0.64	3.7	2.58	0.66	1.2	3.08	1.59	3.1	2.68	3.96	2.96	2.37	9.19	5.65	7	5.19	3.29	3.66	13.66	19.16	13.04	13.84	11.42	12.54	19.54	20.49	23.86	13.05	11.99	11.68	3	17	12.5	3	6	15	8	18	15	14	17	13	48	32.21	37	28.24	19	24	74.77
Gh_A05G0586	8.45	7.47	5.69	3.21	4.72	4.29	5.61	6.07	9.5	4.73	4.36	2.62	6.55	8.69	7.62	7.28	5.92	4.02	7.87	6.84	6.74	5.37	4.54	3.68	11.59	10.21	10.25	6.12	6.6	9.98	95.42	82.1	65.86	35.12	56.46	49.94	67.47	84.19	127.1	40	59.96	34.42	81.89	118.52	96.48	94.71	81.86	63.07	103.01
Gh_D05G0716	7.4	15.73	8.65	36.68	44.41	34.86	10.77	7.84	7.61	36.21	34.02	33.23	8.17	3.99	2.65	21.7	23.16	22.28	5.34	5.69	5.43	13.85	15.79	14.39	2.65	3.04	3.21	13.34	13.2	16.74	83.58	172.9	100.14	401.88	531.54	406.06	129.53	108.81	101.9	306	468.04	436.58	102.11	54.48	33.52	282.29	320.14	349.93	69.99
Gh_A06G1731	34.06	37.64	35.09	22.63	32.88	23.4	31.95	34.94	36.08	26.99	25.47	26.56	28.66	28.31	30.16	23.65	22.49	23.96	51.47	54.15	41.02	46.42	41.61	47.21	41.14	47.01	41.67	44.12	47.56	46.02	398.19	428.16	420.64	256.54	407.32	282.06	397.55	501.58	499.75	236	362.6	361.12	370.79	399.53	395	318.37	321.8	389.43	697.58
Gh_A11G1378	86.59	90.65	76.32	67.18	52.31	66.12	88.64	97.12	95.44	77.36	77.88	63.07	108.69	118.41	108.41	52.69	53.85	64.17	122.31	116.45	170.7	71.42	84.34	82.68	121.65	92.03	84.04	73.41	73.17	88.8	992.89	1011.28	897.17	746.98	635.48	781.64	1081.83	1367.31	1296.63	663.48	1087.36	840.91	1378.85	1639.02	1392.47	695.68	755.61	1022.85	1625.82
Gh_D11G3501	135.35	126	109.89	101.81	87.79	100.95	127.18	145.16	140.54	108.61	115.35	90	145.6	148.97	130.21	84.7	87.26	109.11	200.73	186.94	265.69	140.22	152.14	147.24	198.95	149.93	138.24	146.5	141.01	168.34	1552.11	1405.72	1291.83	1132.02	1066.52	1193.36	1552.17	2043.69	1909.37	931.52	1610.64	1200.09	1847.15	2061.98	1672.53	1118.32	1224.39	1739.15	2668.18
Gh_A05G1989	40.77	44.64	45.3	69.72	41.97	56.21	54.97	39.98	55.76	53.66	63.15	75.75	43.51	48.54	42.06	34.68	39.59	33.62	16.28	15.31	13.72	13.62	17.74	14.6	15.34	12.61	12.69	12.5	11.36	10.67	661.24	704.26	753.06	1096.27	721.07	939.74	948.89	795.99	1071.26	650.89	1247.02	1428.41	780.61	950.2	763.95	647.49	785.54	757.97	306.07
Gh_A09G1843	18.11	18.3	15.77	19.92	18.75	20.18	17.34	14.51	14.62	22.88	18.51	20.31	14.55	13.31	15.96	13.37	12.13	11.78	4.48	5.68	4.31	5.06	5.63	6.02	3.69	3.89	3.42	3.94	5.28	2.84	240.28	236.17	214.44	256.17	263.55	275.99	244.84	236.33	229.78	227.05	299	313.36	213.54	213.19	237.17	204.16	196.85	217.17	68.84
Gh_A10G1132	4.64	5.49	6.37	9.31	7.56	10.25	7.93	6.03	6.49	9.43	11.04	12.01	7.67	5.82	5.19	9.88	9.12	8.02	17.08	25.62	25.88	20.58	19.1	23.04	16.26	19.84	19.04	12.12	15.68	12.56	61.52	70.9	86.57	119.79	106.19	140.14	111.92	98.23	101.93	93.54	178.34	185.26	112.63	93.14	77.18	150.96	148.01	147.92	262.73
Gh_D02G0863	4.47	4.8	4.45	5	5.3	5.48	7.16	5.25	4	7.48	5.76	8.09	8.53	7.76	7.14	8.18	6.23	7.52	20.42	27.57	27.5	19.91	17.89	19.79	21.23	24.43	21.1	16.49	17.37	15.94	64.76	67.59	66.09	70.11	81.28	81.74	110.31	93.34	68.56	81	101.56	136.1	136.67	135.63	115.74	136.28	110.3	151.22	342.65
Gh_D02G2129	14.34	13.55	11.14	12.54	11.98	13.81	12.26	13.35	14.63	11.54	10.32	9.71	18.14	14.81	16.73	14.4	14.06	13.79	10.76	10.78	10.32	9.79	11.65	11.14	14.81	18.8	18.63	17.68	19.93	20	238.19	218.92	189.64	202	210.74	236.45	216.66	272.21	287.84	143.32	208.69	187.55	333.35	296.89	311.26	275.32	285.69	318.47	207.2
Gh_D05G3808	34.09	46.57	45.59	57.92	40.74	52	52.67	46.86	51.25	48.81	57.28	65.79	54.59	56.34	51.8	35.8	39.53	38.82	14.84	17.66	16.13	14.64	15.39	15.09	14.5	11.83	15.31	9.29	10.73	14.38	552.76	734.74	757.94	910.73	699.93	869.26	909.11	933.01	984.74	592.11	1130.98	1240.59	979.39	1102.8	941.05	668.51	784.46	875.03	278.93
Gh_D10G1367	5.98	3.72	4.36	5.99	5.17	4.88	6.58	5.5	5.21	5.28	7.27	4.96	5.06	6.66	5.56	5.29	6.21	6.01	14.49	24.76	19.28	14.53	12.95	16.81	14.39	17.3	14.3	7.93	10.82	11.05	79.48	48.1	59.43	77.21	72.81	66.86	93.08	89.77	82.07	52.46	117.66	76.74	74.37	106.86	82.82	81.04	100.99	111.08	223.27
Gh_A09G2065	1.67	1.97	1.26	1.46	1.92	1.8	2.14	1.73	1.35	1.5	2.45	2.4	3.95	3.39	3.06	4.13	4.22	4.11	11.84	16.92	14.74	12.95	10.02	11.44	14.42	14.78	15.4	9.41	11.16	11.88	26.79	30.75	20.71	22.7	32.62	29.83	36.57	34.12	25.8	18	48	44.8	70.29	65.75	55.02	76.37	83.06	91.87	220.64
Gh_A01G0404	3.85	5.4	5.51	3.59	4.22	3.64	3.77	3.56	3.81	3.83	2.87	3.17	4.66	3.82	3.88	3.97	4.73	4.47	8.04	7.45	9.97	8.57	7.3	9.92	12.62	13.02	11.33	6.3	6.93	8.82	36.78	50.18	53.94	33.28	42.75	35.81	38.38	41.77	43.11	27.35	33.35	35.26	49.29	44.03	41.57	43.68	55.28	59.4	89.01
Gh_A02G1418	54.42	65.18	68.92	68.6	71.62	56.36	52.67	56.54	49.53	59.07	55.38	62.06	29.25	25.81	31.2	39.89	36.58	39.83	33.72	32.79	32.2	36.81	32.74	36.74	31.98	31.98	25.12	32.23	29.83	29.66	550.57	641.61	714.9	673.03	767.75	587.91	567.25	702.41	593.71	447.05	682.24	730.09	327.42	315.24	353.64	464.74	452.86	560.22	395.54
Gh_D03G0301	25.01	25.77	30.22	31.03	34.91	28.83	27.19	26.29	22.7	28.33	29.11	31.19	16.68	16.5	18.66	20.67	20.27	22.59	17.06	14.44	14.98	19.77	17.08	17.41	12.14	17.35	13.73	15.81	14.38	15.3	396.43	397.39	491.1	476.97	586.25	471.09	458.75	511.59	426.29	335.95	561.76	574.91	292.58	315.76	331.36	377.26	393.14	497.78	313.46
Gh_D05G3328	60.79	57.98	60.58	53.84	49.93	54.72	53.66	50.43	56.93	44.94	46.06	48.85	55.22	58.47	51.77	52.2	59.18	58.17	81.9	87.37	89.05	70.87	74.59	77.46	99.6	89.11	84.77	67.71	80.21	70.22	579.15	537.47	591.74	497.34	504	537.46	544.19	589.91	642.62	320.25	534.31	541.24	582.05	672.43	552.57	572.69	689.92	770.37	904.61
Gh_A02G0386	65.37	61.67	62.8	46.26	46.54	45.4	59.26	63.66	66.16	46.73	56.6	49.76	68.05	73.37	71.43	55.96	57.99	57.7	147.08	170.11	146.64	131.53	116.64	121.27	173.23	168.72	170.6	121.5	116.95	126.49	611.83	561.54	602.52	419.82	461.44	438.01	590.36	731.55	733.56	327.15	645.06	541.51	704.66	828.81	748.84	603.01	664.1	750.71	1595.72
Gh_A10G2294	3.94	4.05	4.26	6.04	6.23	5.27	5.3	4.51	5.66	8.4	5.25	8.52	9.53	15.44	11.13	12.4	11.06	12.42	20.13	22.33	16.64	21.36	15.79	17.79	39.21	39.57	36.17	25.22	24.6	27.35	37	37	41	55	62	51	53	52	63	59	60	93	99	175	117	134	127.06	162.08	219
Gh_D02G0438	188.18	160.61	158.05	143.72	146.09	148.84	153.26	160.34	188.8	149.97	148.82	132.55	171.36	166.17	162.27	138.54	159.35	149.75	234.79	283.24	233.13	233.69	223.71	227.7	311.1	289.89	258.55	233.6	243.37	238.12	1761.17	1462.46	1516.48	1304.18	1448.56	1435.99	1526.64	1842.45	2093.44	1049.85	1695.94	1442.49	1774.34	1877.19	1701.16	1492.99	1824.84	1948.21	2547.28
Gh_A02G1668	26.7	27.18	28.04	34.79	34.26	36	32.98	36.37	32.5	34.85	47.28	40.73	72.5	68.24	73.51	77.07	75.5	81.32	35.7	30.47	37.12	39.77	45.9	38.68	26.63	25.22	31.09	39.92	41.81	42.84	653.68	647.29	703.59	825.89	888.5	908.45	859.18	1093.15	942.5	638.13	1409.43	1159.28	1963.53	2016.48	2015.73	2172.51	2261.49	2767.2	1013.01
Gh_A05G1539	18.27	14.38	14.67	10.63	12.59	11.59	12.65	11.24	16.09	11.46	10.81	9.83	6.6	7.98	8.26	5.62	4.73	5.57	3.83	3.15	4.39	4.71	5.46	4.8	7.38	5.02	7.21	5.95	6.21	5.16	242.91	186	200	137	177.37	158.88	179	183.48	253.44	114	175	152	97	128	123	86	77	103	59
Gh_A08G2389	77.61	112.59	86.95	164.58	127.88	147.73	141.94	174.04	141.88	148.49	183.53	171.84	264.07	284.08	200.21	186.65	226.5	221.74	136.69	130.92	113.85	91.62	83.98	103.06	74.93	64.05	71.18	59.65	52.49	61.06	1099.31	1551.66	1262.72	2260.42	1919.06	2157.24	2139.99	3026.84	2380.99	1573.25	3165.52	2830.34	4138.36	4857.3	3176.77	3044.37	3925.77	4366.02	2244.54
Gh_D03G0053	12.52	11.24	13.86	12.75	13.92	17.68	14.18	15.36	14.96	13.79	18.3	18.46	30.61	29.9	30	31.3	28.23	29.13	15.12	14.89	19.65	17.05	19.26	18.21	12.97	13.21	13.99	18.55	18.8	17.21	259.32	226.43	294.41	256.04	305.5	377.55	312.6	390.68	367.12	213.71	461.57	444.72	701.47	747.49	696.15	746.49	715.51	838.8	362.99
Gh_D04G1609	4.14	3.99	5.84	7.26	5.59	9.76	3.34	4.33	4.72	6.14	7.49	7.69	9.88	10.79	8.66	12.77	12.25	10.46	7.14	7.54	6.61	6.34	4.9	7.86	10.07	9.67	10.85	10.56	11.4	10.32	64.76	60.72	93.76	110.25	92.65	157.44	55.58	83.3	87.45	71.88	142.86	140.07	171.06	203.8	151.86	230.19	234.57	227.71	129.66
Gh_D08G1949	98.96	110.02	100.62	199.16	175.11	200.01	130.2	139.03	123.11	188.16	243.07	210.66	252.89	193.3	219.44	315.37	362.35	388.55	90.11	100.19	101.85	114.05	126.87	113.52	126.37	114.69	112.75	146.4	139.74	146.82	1454.69	1573.34	1516.28	2838.58	2726.94	3030.76	2037.01	2509.16	2144.01	2068.75	4350.48	3600.66	4112.64	3429.7	3613.23	5337.63	6517.23	7938.98	1535.46
Gh_D12G1569	7.91	6.37	8.51	7.85	9.33	8.76	8.43	8.55	7.66	7.8	8.24	7.8	10.17	7.94	9.44	9.93	8.6	10.55	55.99	98.87	94.56	48.95	46.28	44.63	47.5	66.85	51.58	38.79	39.09	34.02	211.99	166.21	233.79	204.19	265.15	242.25	240.7	281.53	243.29	156.39	268.86	243.08	301.64	257.01	283.62	306.57	282.16	393.39	1740.36
Gh_D13G0911	3.36	3.01	3.84	2.1	4.69	3.29	3.08	3.18	2.58	4.81	3.12	3.95	1.47	1.71	1.84	1.85	2.08	2.26	8.26	15.59	16.98	10.52	11.66	11.45	17.54	23.72	15.98	11.46	14.63	10.99	45.57	39.8	53.4	27.66	67.51	46.04	44.55	52.92	41.51	48.8	51.49	62.32	22.02	27.98	27.94	28.99	34.57	42.56	130.01
Genes enriched in the pathway
ICL
id	K-1-1_fpkm	K-1-2_fpkm	K-1-3_fpkm	X-1-1_fpkm	X-1-2_fpkm	X-1-3_fpkm	K-2-1_fpkm	K-2-2_fpkm	K-2-3_fpkm	X-2-1_fpkm	X-2-2_fpkm	X-2-3_fpkm	K-3-1_fpkm	K-3-2_fpkm	K-3-3_fpkm	X-3-1_fpkm	X-3-2_fpkm	X-3-3_fpkm	K-4-1_fpkm	K-4-2_fpkm	K-4-3_fpkm	X-4-1_fpkm	X-4-2_fpkm	X-4-3_fpkm	K-5-1_fpkm	K-5-2_fpkm	K-5-3_fpkm	X-5-1_fpkm	X-5-2_fpkm	X-5-3_fpkm	K-1-1_count	K-1-2_count	K-1-3_count	X-1-1_count	X-1-2_count	X-1-3_count	K-2-1_count	K-2-2_count	K-2-3_count	X-2-1_count	X-2-2_count	X-2-3_count	K-3-1_count	K-3-2_count	K-3-3_count	X-3-1_count	X-3-2_count	X-3-3_count	K-4-1_count
Gh_A03G0958	280.63	240.55	251.69	90.29	122.48	91.91	167.5	141.12	264.48	81.12	68.31	69.16	81.61	99.63	87.86	48.05	47.14	50.49	42.1	67.17	59.55	35.13	35.94	38.07	65.85	75.71	48.65	70.54	55.76	56.25	4322.22	3604.48	3974.03	1348.41	1998.48	1459.35	2745.85	2668.59	4826.05	934.48	1281.09	1238.62	1390.6	1852.13	1515.81	852.17	888.44	1080.86	751.63
Gh_D02G1343	177.09	158.36	176.06	83.16	150.43	93.95	113.56	107.55	154.27	102.85	86.34	81.16	43.89	52.46	49.94	46.96	38.58	37.54	26.72	44.57	43.49	36.86	36.31	43.16	43.76	52.42	38.26	60.71	66.48	53.25	2871.78	2498.52	2926.97	1307.59	2584.52	1570.65	1960.15	2141.41	2963.95	1247.52	1704.91	1530.38	787.4	1026.87	907.19	876.83	765.56	846.14	502.37
Gh_D13G0911	3.36	3.01	3.84	2.1	4.69	3.29	3.08	3.18	2.58	4.81	3.12	3.95	1.47	1.71	1.84	1.85	2.08	2.26	8.26	15.59	16.98	10.52	11.66	11.45	17.54	23.72	15.98	11.46	14.63	10.99	45.57	39.8	53.4	27.66	67.51	46.04	44.55	52.92	41.51	48.8	51.49	62.32	22.02	27.98	27.94	28.99	34.57	42.56	130.01
MS
id	K-1-1_fpkm	K-1-2_fpkm	K-1-3_fpkm	X-1-1_fpkm	X-1-2_fpkm	X-1-3_fpkm	K-2-1_fpkm	K-2-2_fpkm	K-2-3_fpkm	X-2-1_fpkm	X-2-2_fpkm	X-2-3_fpkm	K-3-1_fpkm	K-3-2_fpkm	K-3-3_fpkm	X-3-1_fpkm	X-3-2_fpkm	X-3-3_fpkm	K-4-1_fpkm	K-4-2_fpkm	K-4-3_fpkm	X-4-1_fpkm	X-4-2_fpkm	X-4-3_fpkm	K-5-1_fpkm	K-5-2_fpkm	K-5-3_fpkm	X-5-1_fpkm	X-5-2_fpkm	X-5-3_fpkm	K-1-1_count	K-1-2_count	K-1-3_count	X-1-1_count	X-1-2_count	X-1-3_count	K-2-1_count	K-2-2_count	K-2-3_count	X-2-1_count	X-2-2_count	X-2-3_count	K-3-1_count	K-3-2_count	K-3-3_count	X-3-1_count	X-3-2_count	X-3-3_count	K-4-1_count
Gh_A07G0470	917.12	1008.1	984.52	698.53	964.32	661.09	837.89	813.27	825.74	673.27	727.37	728.23	659.49	693.48	618.93	603.81	767.36	758.16	661.52	793.96	626.64	767.54	788.78	738.13	548.41	588.7	577.82	639.68	601.03	559.06	14640.8	15657	16112.6	10812.4	16309.5	10879.5	14236.8	15939.9	15617.4	8039.21	14138.6	13517.9	11647.7	13362.9	11067.7	11098.8	14989.4	16824	12241.8
Gh_D07G0535	191.82	227.28	214.8	140.75	202.95	128	166.86	152.61	158.6	120.66	131.77	123	90.78	92.53	88.99	96.14	115.52	104.32	132.78	188.76	137.49	155.87	166.05	160.4	117.5	144.5	104.55	127.22	117.82	103.2	3062.24	3530	3515.41	2178.6	3432.53	2106.45	2835.18	2991.08	2999.56	1440.79	2561.42	2283.14	1603.28	1783.07	1591.33	1767.2	2256.61	2315.03	2457.17
MDH
id	K-1-1_fpkm	K-1-2_fpkm	K-1-3_fpkm	X-1-1_fpkm	X-1-2_fpkm	X-1-3_fpkm	K-2-1_fpkm	K-2-2_fpkm	K-2-3_fpkm	X-2-1_fpkm	X-2-2_fpkm	X-2-3_fpkm	K-3-1_fpkm	K-3-2_fpkm	K-3-3_fpkm	X-3-1_fpkm	X-3-2_fpkm	X-3-3_fpkm	K-4-1_fpkm	K-4-2_fpkm	K-4-3_fpkm	X-4-1_fpkm	X-4-2_fpkm	X-4-3_fpkm	K-5-1_fpkm	K-5-2_fpkm	K-5-3_fpkm	X-5-1_fpkm	X-5-2_fpkm	X-5-3_fpkm	K-1-1_count	K-1-2_count	K-1-3_count	X-1-1_count	X-1-2_count	X-1-3_count	K-2-1_count	K-2-2_count	K-2-3_count	X-2-1_count	X-2-2_count	X-2-3_count	K-3-1_count	K-3-2_count	K-3-3_count	X-3-1_count	X-3-2_count	X-3-3_count	K-4-1_count
Gh_D05G3328	60.79	57.98	60.58	53.84	49.93	54.72	53.66	50.43	56.93	44.94	46.06	48.85	55.22	58.47	51.77	52.2	59.18	58.17	81.9	87.37	89.05	70.87	74.59	77.46	99.6	89.11	84.77	67.71	80.21	70.22	579.15	537.47	591.74	497.34	504	537.46	544.19	589.91	642.62	320.25	534.31	541.24	582.05	672.43	552.57	572.69	689.92	770.37	904.61
[truncated: 20 more columns]
