# Supplementary material for: Comparative Transcriptome Analysis Provides Insights into the Seed Germination in Cotton in Response to Chilling Stress
Source: Int J Mol Sci. 2020 Mar 18;21(6):2067. doi: 10.3390/ijms21062067 (PMC7139662; doi:10.3390/ijms21062067)
Supplement: Supplementary file 1 [file ijms-21-02067-s001.zip › ijms-747487-supplementary - XML/File S7 GO terms were all high-profile enrichment in KN27-3.xlsx]

## Sheet: 12h
GO_Name	GO_ID	GO_Level	P_value	EnrichmentScore	HitsGenesCountsInSelectedSet	HitsGenesCountsInBackground	AllGenesCountsInSelectedSet	AllGenesCountsInBackground	GenesOfSelectedSetInGOterm	corrected p-value(BH method)
DNA integration	GO:0015074	8	0.0393892	25.1354	1	2	1134	57007	Gh_Sca006550G01,	0.211773
id	Description	KEGG_A_class	KEGG_B_class	Pathway	K_ID	GO Component	GO Function	GO Process
Gh_Sca006550G01	ATP-dependent DNA helicase 2 subunit KU80	Genetic Information Processing	Replication and repair	ko03450//Non-homologous end-joining	K10885	GO:0043234//protein complex;GO:0043231//intracellular membrane-bounded organelle;GO:0043226//organelle;GO:0043229//intracellular organelle;GO:0005623//cell;GO:0044464//cell part;GO:0043564//Ku70:Ku80 complex;GO:0043227//membrane-bounded organelle;GO:0032991//macromolecular complex;GO:0044446//intracellular organelle part;GO:0005634//nucleus;GO:0044422//organelle part;GO:0044428//nuclear part;GO:0…	GO:0008094//DNA-dependent ATPase activity;GO:0016817//hydrolase activity, acting on acid anhydrides;GO:0016818//hydrolase activity, acting on acid anhydrides, in phosphorus-containing anhydrides;GO:0017111//nucleoside-triphosphatase activity;GO:0016887//ATPase activity;GO:1901363//heterocyclic compound binding;GO:0003678//DNA helicase activity;GO:0003824//catalytic activity;GO:0008026//ATP-depend…	GO:0008152//metabolic process;GO:0006725//cellular aromatic compound metabolic process;GO:0042592//homeostatic process;GO:0006974//cellular response to DNA damage stimulus;GO:0043170//macromolecule metabolic process;GO:0060249//anatomical structure homeostasis;GO:0046483//heterocycle metabolic process;GO:0033554//cellular response to stress;GO:0050896//response to stimulus;GO:0006996//organelle o…
GO_Name	GO_ID
ribosome assembly	GO:0042255	8	0.000443	3.19179	10	189	1134	57007	Gh_A04G0473,Gh_D04G1761,Gh_A07G0867,Gh_D13G1864,Gh_D05G0973,Gh_D11G3257,Gh_D07G1628,Gh_A04G1149,XLOC_056844,Gh_Sca004717G05,	0.00867123
id	Description	KEGG_A_class	KEGG_B_class	Pathway	K_ID	GO Component	GO Function	GO Process
Gh_A04G0473	40S ribosomal protein S5 (Fragment)	Genetic Information Processing	Translation	ko03010//Ribosome	K02989	GO:0044422//organelle part;GO:0030529//intracellular ribonucleoprotein complex;GO:0005622//intracellular;GO:0044464//cell part;GO:0005737//cytoplasm;GO:0005623//cell;GO:0043232//intracellular non-membrane-bounded organelle;GO:0044391//ribosomal subunit;GO:0044424//intracellular part;GO:0044444//cytoplasmic part;GO:0043226//organelle;GO:0044446//intracellular organelle part;GO:0005840//ribosome;GO…	GO:0003723//RNA binding;GO:1901363//heterocyclic compound binding;GO:0097159//organic cyclic compound binding;GO:0005488//binding;GO:0003735//structural constituent of ribosome;GO:0003676//nucleic acid binding;GO:0005198//structural molecule activity	GO:0044260//cellular macromolecule metabolic process;GO:0034641//cellular nitrogen compound metabolic process;GO:0044238//primary metabolic process;GO:0009059//macromolecule biosynthetic process;GO:0043170//macromolecule metabolic process;GO:0044249//cellular biosynthetic process;GO:1901576//organic substance biosynthetic process;GO:1901564//organonitrogen compound metabolic process;GO:0019538//p…
Gh_A04G1149	60S ribosomal protein L3	Genetic Information Processing	Translation	ko03010//Ribosome	K02925	GO:0005737//cytoplasm;GO:0005622//intracellular;GO:1990904//ribonucleoprotein complex;GO:0044444//cytoplasmic part;GO:0044464//cell part;GO:0044424//intracellular part;GO:0005840//ribosome;GO:0043226//organelle;GO:0005623//cell;GO:0043232//intracellular non-membrane-bounded organelle;GO:0043229//intracellular organelle;GO:0030529//intracellular ribonucleoprotein complex;GO:0043228//non-membrane-b…	GO:0003735//structural constituent of ribosome;GO:0005198//structural molecule activity	GO:0044271//cellular nitrogen compound biosynthetic process;GO:0006807//nitrogen compound metabolic process;GO:0044260//cellular macromolecule metabolic process;GO:0034641//cellular nitrogen compound metabolic process;GO:0009059//macromolecule biosynthetic process;GO:1901576//organic substance biosynthetic process;GO:0044237//cellular metabolic process;GO:0044238//primary metabolic process;GO:000…
Gh_A07G0867	60S ribosomal protein L23A	Genetic Information Processing	Translation	ko03010//Ribosome	K02893	GO:0005623//cell;GO:0043226//organelle;GO:0044444//cytoplasmic part;GO:0044464//cell part;GO:0030529//intracellular ribonucleoprotein complex;GO:0005737//cytoplasm;GO:0005622//intracellular;GO:0043228//non-membrane-bounded organelle;GO:1990904//ribonucleoprotein complex;GO:0044424//intracellular part;GO:0032991//macromolecular complex;GO:0043232//intracellular non-membrane-bounded organelle;GO:00…	GO:0005198//structural molecule activity;GO:0036094//small molecule binding;GO:1901363//heterocyclic compound binding;GO:0000166//nucleotide binding;GO:0005488//binding;GO:1901265//nucleoside phosphate binding;GO:0003735//structural constituent of ribosome;GO:0097159//organic cyclic compound binding	GO:0044267//cellular protein metabolic process;GO:0044249//cellular biosynthetic process;GO:0043603//cellular amide metabolic process;GO:0034641//cellular nitrogen compound metabolic process;GO:0043043//peptide biosynthetic process;GO:0043604//amide biosynthetic process;GO:0071704//organic substance metabolic process;GO:0009987//cellular process;GO:0044238//primary metabolic process;GO:0006518//p…
Gh_D04G1761	60S ribosomal protein L3	Genetic Information Processing	Translation	ko03010//Ribosome	K02925	GO:0043232//intracellular non-membrane-bounded organelle;GO:0044424//intracellular part;GO:0044464//cell part;GO:0043229//intracellular organelle;GO:0005623//cell;GO:1990904//ribonucleoprotein complex;GO:0005622//intracellular;GO:0032991//macromolecular complex;GO:0005840//ribosome;GO:0030529//intracellular ribonucleoprotein complex;GO:0044444//cytoplasmic part;GO:0043228//non-membrane-bounded or…	GO:0005198//structural molecule activity;GO:0003735//structural constituent of ribosome	GO:0043603//cellular amide metabolic process;GO:0044260//cellular macromolecule metabolic process;GO:0010467//gene expression;GO:0009058//biosynthetic process;GO:1901576//organic substance biosynthetic process;GO:0006412//translation;GO:0019538//protein metabolic process;GO:0009059//macromolecule biosynthetic process;GO:0034641//cellular nitrogen compound metabolic process;GO:0044237//cellular me…
Gh_D05G0973	60S ribosomal protein L12-3	Genetic Information Processing	Translation	ko03010//Ribosome	K02870	GO:0032991//macromolecular complex;GO:0043226//organelle;GO:0030529//intracellular ribonucleoprotein complex;GO:0044464//cell part;GO:0044444//cytoplasmic part;GO:0043228//non-membrane-bounded organelle;GO:0044424//intracellular part;GO:0005622//intracellular;GO:0005623//cell;GO:1990904//ribonucleoprotein complex;GO:0005737//cytoplasm;GO:0043232//intracellular non-membrane-bounded organelle;GO:00…	GO:0005198//structural molecule activity;GO:0003735//structural constituent of ribosome	GO:1901566//organonitrogen compound biosynthetic process;GO:0044249//cellular biosynthetic process;GO:0043603//cellular amide metabolic process;GO:0009059//macromolecule biosynthetic process;GO:0043604//amide biosynthetic process;GO:0044237//cellular metabolic process;GO:0043043//peptide biosynthetic process;GO:0044271//cellular nitrogen compound biosynthetic process;GO:1901564//organonitrogen co…
Gh_D07G1628	60S ribosomal protein L5	Genetic Information Processing	Translation	ko03010//Ribosome	K02932	GO:0032991//macromolecular complex;GO:0005737//cytoplasm;GO:0005622//intracellular;GO:0044464//cell part;GO:1990904//ribonucleoprotein complex;GO:0044444//cytoplasmic part;GO:0005840//ribosome;GO:0043228//non-membrane-bounded organelle;GO:0044424//intracellular part;GO:0043226//organelle;GO:0043229//intracellular organelle;GO:0005623//cell;GO:0043232//intracellular non-membrane-bounded organelle;…	GO:0003735//structural constituent of ribosome;GO:0003676//nucleic acid binding;GO:0019843//rRNA binding;GO:0003723//RNA binding;GO:0097159//organic cyclic compound binding;GO:0005488//binding;GO:0008097//5S rRNA binding;GO:0005198//structural molecule activity;GO:1901363//heterocyclic compound binding	GO:0009058//biosynthetic process;GO:0019538//protein metabolic process;GO:1901564//organonitrogen compound metabolic process;GO:0044238//primary metabolic process;GO:0009987//cellular process;GO:0043043//peptide biosynthetic process;GO:0044237//cellular metabolic process;GO:1901566//organonitrogen compound biosynthetic process;GO:0071704//organic substance metabolic process;GO:0034645//cellular m…
Gh_D11G3257	60S ribosomal protein L24-1	Genetic Information Processing	Translation	ko03010//Ribosome	K02896	-	-	-
Gh_D13G1864	40S ribosomal protein S27-2	-	-	-	-	GO:0005622//intracellular;GO:0030529//intracellular ribonucleoprotein complex;GO:0044464//cell part;GO:0043232//intracellular non-membrane-bounded organelle;GO:1990904//ribonucleoprotein complex;GO:0005623//cell;GO:0005737//cytoplasm;GO:0043229//intracellular organelle;GO:0043226//organelle;GO:0044444//cytoplasmic part;GO:0005840//ribosome;GO:0044424//intracellular part;GO:0032991//macromolecular…	GO:0005198//structural molecule activity;GO:0003735//structural constituent of ribosome	GO:0043604//amide biosynthetic process;GO:0006807//nitrogen compound metabolic process;GO:0071704//organic substance metabolic process;GO:0009987//cellular process;GO:0044271//cellular nitrogen compound biosynthetic process;GO:0008152//metabolic process;GO:0044267//cellular protein metabolic process;GO:0034641//cellular nitrogen compound metabolic process;GO:0043603//cellular amide metabolic proc…
Gh_Sca004717G05	Ribosome biogenesis protein BRX1	-	-	-	-	-	-	-
XLOC_056844	XP_012485861.1 PREDICTED: 60S ribosomal protein L24-like [Gossypium raimondii]	Genetic Information Processing	Translation	ko03010//Ribosome	K02896	-	-	-
GO_Name	GO_ID	GO_Level	P_value	EnrichmentScore	HitsGenesCountsInSelectedSet	HitsGenesCountsInBackground	AllGenesCountsInSelectedSet	AllGenesCountsInBackground	GenesOfSelectedSetInGOterm	corrected p-value(BH method)
glyoxylate cycle	GO:0006097	9	0.00610573	5.43467	4	37	1134	57007	Gh_A03G0958,Gh_D07G0535,Gh_D09G0627,Gh_D02G1343,	0.0586101
id	Description	KEGG_A_class	KEGG_B_class	Pathway	K_ID	GO Component	GO Function	GO Process
Gh_A03G0958	Isocitrate lyase	Metabolism	Carbohydrate metabolism;Global and Overview	ko01100//Metabolic pathways;ko01110//Biosynthesis of secondary metabolites;ko01120//Microbial metabolism in diverse environments;ko01200//Carbon metabolism;ko00630//Glyoxylate and dicarboxylate metabolism	K01637	-	GO:0016829//lyase activity;GO:0016830//carbon-carbon lyase activity;GO:0003824//catalytic activity;GO:0004451//isocitrate lyase activity;GO:0016833//oxo-acid-lyase activity	GO:0006082//organic acid metabolic process;GO:0008152//metabolic process;GO:0071704//organic substance metabolic process;GO:0044710//single-organism metabolic process;GO:0044699//single-organism process;GO:0009987//cellular process;GO:0044237//cellular metabolic process;GO:0019752//carboxylic acid metabolic process;GO:0044281//small molecule metabolic process;GO:0044763//single-organism cellular …
Gh_D02G1343	Isocitrate lyase	Metabolism	Global and Overview;Carbohydrate metabolism	ko01100//Metabolic pathways;ko01110//Biosynthesis of secondary metabolites;ko01120//Microbial metabolism in diverse environments;ko01200//Carbon metabolism;ko00630//Glyoxylate and dicarboxylate metabolism	K01637	-	GO:0004451//isocitrate lyase activity;GO:0016830//carbon-carbon lyase activity;GO:0016833//oxo-acid-lyase activity;GO:0016829//lyase activity;GO:0003824//catalytic activity	GO:0044699//single-organism process;GO:0071704//organic substance metabolic process;GO:0044237//cellular metabolic process;GO:0044281//small molecule metabolic process;GO:0019752//carboxylic acid metabolic process;GO:0043436//oxoacid metabolic process;GO:0044763//single-organism cellular process;GO:0044710//single-organism metabolic process;GO:0009987//cellular process;GO:0008152//metabolic proce…
Gh_D07G0535	Malate synthase, glyoxysomal	Metabolism	Global and Overview;Carbohydrate metabolism	ko01100//Metabolic pathways;ko01110//Biosynthesis of secondary metabolites;ko01120//Microbial metabolism in diverse environments;ko01200//Carbon metabolism;ko00620//Pyruvate metabolism;ko00630//Glyoxylate and dicarboxylate metabolism	K01638	-	GO:0046912//transferase activity, transferring acyl groups, acyl groups converted into alkyl on transfer;GO:0016746//transferase activity, transferring acyl groups;GO:0003824//catalytic activity;GO:0016740//transferase activity;GO:0004474//malate synthase activity	GO:0019752//carboxylic acid metabolic process;GO:0008152//metabolic process;GO:0044281//small molecule metabolic process;GO:0071704//organic substance metabolic process;GO:0044723//single-organism carbohydrate metabolic process;GO:0005975//carbohydrate metabolic process;GO:0006081//cellular aldehyde metabolic process;GO:0006097//glyoxylate cycle;GO:0044710//single-organism metabolic process;GO:00…
Gh_D09G0627	Acetate/butyrate--CoA ligase AAE7, peroxisomal	-	-	-	-	-	GO:0003824//catalytic activity	GO:0008152//metabolic process
GO_Name	GO_ID	GO_Level	P_value	EnrichmentScore	HitsGenesCountsInSelectedSet	HitsGenesCountsInBackground	AllGenesCountsInSelectedSet	AllGenesCountsInBackground	GenesOfSelectedSetInGOterm	corrected p-value(BH method)
anaerobic respiration	GO:0009061	7	0.00101992	8.74273	4	23	1134	57007	Gh_D05G2463,Gh_A01G0934,Gh_D01G0978,Gh_A05G2203,	0.0155015
id	Description	KEGG_A_class	KEGG_B_class	Pathway	K_ID	GO Component	GO Function	GO Process
Gh_A01G0934	--	-	-	-	-	-	-	-
Gh_A05G2203	--	-	-	-	-	-	-	-
Gh_D01G0978	--	-	-	-	-	-	-	-
Gh_D05G2463	--	-	-	-	-	-	-	-

## Sheet: 18h
GO_Name	GO_ID	GO_Level	P_value	EnrichmentScore	HitsGenesCountsInSelectedSet	HitsGenesCountsInBackground	AllGenesCountsInSelectedSet	AllGenesCountsInBackground	GenesOfSelectedSetInGOterm	corrected p-value(BH method)
DNA repair	GO:0006281	8	0.0401719	1.55837	19	721	964	57007	Gh_A10G0244,Gh_D13G2026,Gh_A11G1121,Gh_D05G0383,Gh_D05G0595,Gh_A05G0626,Gh_A05G0222,XLOC_074780,Gh_D03G1432,Gh_A03G0582,Gh_D09G2202,Gh_A03G0148,Gh_A06G1707,Gh_A13G1663,Gh_A07G1168,Gh_D02G1129,Gh_A09G2001,Gh_Sca006550G01,Gh_D10G0152,	0.169655
id	Description	KEGG_A_class	KEGG_B_class	Pathway	K_ID	GO Component	GO Function	GO Process
Gh_A03G0148	DNA repair helicase XPB1	-	-	-	-	-	GO:1901265//nucleoside phosphate binding;GO:0070035//purine NTP-dependent helicase activity;GO:0036094//small molecule binding;GO:0004386//helicase activity;GO:0001883//purine nucleoside binding;GO:0097159//organic cyclic compound binding;GO:0035639//purine ribonucleoside triphosphate binding;GO:0032553//ribonucleotide binding;GO:0016462//pyrophosphatase activity;GO:0017111//nucleoside-triphospha…	GO:0009987//cellular process;GO:0034645//cellular macromolecule biosynthetic process;GO:0009059//macromolecule biosynthetic process;GO:0006807//nitrogen compound metabolic process;GO:0006139//nucleobase-containing compound metabolic process;GO:0009058//biosynthetic process;GO:0033554//cellular response to stress;GO:0006259//DNA metabolic process;GO:0044699//single-organism process;GO:1901360//org…
Gh_A03G0582	NAP1-related protein 2	-	-	-	-	GO:0044424//intracellular part;GO:0043231//intracellular membrane-bounded organelle;GO:0044464//cell part;GO:0005634//nucleus;GO:0005622//intracellular;GO:0043227//membrane-bounded organelle;GO:0043226//organelle;GO:0005623//cell;GO:0043229//intracellular organelle	-	GO:0065003//macromolecular complex assembly;GO:0006333//chromatin assembly or disassembly;GO:0006334//nucleosome assembly;GO:0071840//cellular component organization or biogenesis;GO:0065004//protein-DNA complex assembly;GO:0034622//cellular macromolecular complex assembly;GO:0006996//organelle organization;GO:0044085//cellular component biogenesis;GO:0071103//DNA conformation change;GO:0006325//…
Gh_A05G0222	WD-40 repeat-containing protein MSI4	-	-	-	-	-	GO:0005515//protein binding;GO:0005488//binding	-
Gh_A05G0626	Structural maintenance of chromosomes protein 3	-	-	-	-	GO:0005694//chromosome;GO:0005622//intracellular;GO:0044422//organelle part;GO:0008278//cohesin complex;GO:0044446//intracellular organelle part;GO:0043228//non-membrane-bounded organelle;GO:0043226//organelle;GO:0043234//protein complex;GO:0044427//chromosomal part;GO:0008280//cohesin core heterodimer;GO:0043229//intracellular organelle;GO:0044464//cell part;GO:0005623//cell;GO:0000793//condense…	GO:0043168//anion binding;GO:0043167//ion binding;GO:0001882//nucleoside binding;GO:0017076//purine nucleotide binding;GO:0001883//purine nucleoside binding;GO:0097159//organic cyclic compound binding;GO:0032559//adenyl ribonucleotide binding;GO:0005515//protein binding;GO:0032553//ribonucleotide binding;GO:0003682//chromatin binding;GO:0032550//purine ribonucleoside binding;GO:0005488//binding;G…	GO:0071840//cellular component organization or biogenesis;GO:0007064//mitotic sister chromatid cohesion;GO:0006281//DNA repair;GO:0090304//nucleic acid metabolic process;GO:0009987//cellular process;GO:0046483//heterocycle metabolic process;GO:0000280//nuclear division;GO:0098813//nuclear chromosome segregation;GO:0007067//mitotic nuclear division;GO:1901360//organic cyclic compound metabolic pro…
Gh_A06G1707	Alpha-ketoglutarate-dependent dioxygenase AlkB	-	-	-	-	-	GO:0003824//catalytic activity;GO:0016491//oxidoreductase activity	GO:0044699//single-organism process;GO:0008152//metabolic process;GO:0055114//oxidation-reduction process;GO:0071704//organic substance metabolic process;GO:0044237//cellular metabolic process;GO:0050896//response to stimulus;GO:0006281//DNA repair;GO:1901360//organic cyclic compound metabolic process;GO:0034641//cellular nitrogen compound metabolic process;GO:0044260//cellular macromolecule meta…
Gh_A07G1168	DNA mismatch repair protein MSH6	Genetic Information Processing	Replication and repair	ko03430//Mismatch repair	K08737	-	GO:0000166//nucleotide binding;GO:0032555//purine ribonucleotide binding;GO:0030554//adenyl nucleotide binding;GO:0003690//double-stranded DNA binding;GO:0036094//small molecule binding;GO:1901265//nucleoside phosphate binding;GO:0005524//ATP binding;GO:0043167//ion binding;GO:0097159//organic cyclic compound binding;GO:0001883//purine nucleoside binding;GO:0032549//ribonucleoside binding;GO:0017…	GO:0006807//nitrogen compound metabolic process;GO:0046483//heterocycle metabolic process;GO:0044699//single-organism process;GO:0044238//primary metabolic process;GO:0008152//metabolic process;GO:0051716//cellular response to stimulus;GO:1901360//organic cyclic compound metabolic process;GO:0006974//cellular response to DNA damage stimulus;GO:0044710//single-organism metabolic process;GO:0050896…
Gh_A09G2001	Pre-mRNA-processing factor 19 homolog 1	Genetic Information Processing	Folding, sorting and degradation;Transcription	ko03040//Spliceosome;ko04120//Ubiquitin mediated proteolysis	K10599	-	GO:0004842//ubiquitin-protein transferase activity;GO:0003824//catalytic activity;GO:0005515//protein binding;GO:0016740//transferase activity;GO:0005488//binding;GO:0019787//ubiquitin-like protein transferase activity	GO:0036211//protein modification process;GO:0044260//cellular macromolecule metabolic process;GO:0070647//protein modification by small protein conjugation or removal;GO:0009987//cellular process;GO:0016567//protein ubiquitination;GO:0071704//organic substance metabolic process;GO:0008152//metabolic process;GO:0019538//protein metabolic process;GO:0044267//cellular protein metabolic process;GO:00…
Gh_A10G0244	Endonuclease MutS2	Genetic Information Processing	Replication and repair	ko03430//Mismatch repair	K07456	-	GO:0032553//ribonucleotide binding;GO:0004519//endonuclease activity;GO:0032555//purine ribonucleotide binding;GO:0016787//hydrolase activity;GO:0005488//binding;GO:0016817//hydrolase activity, acting on acid anhydrides;GO:0032559//adenyl ribonucleotide binding;GO:0017076//purine nucleotide binding;GO:0016818//hydrolase activity, acting on acid anhydrides, in phosphorus-containing anhydrides;GO:0…	GO:0050789//regulation of biological process;GO:0006974//cellular response to DNA damage stimulus;GO:0048519//negative regulation of biological process;GO:0044237//cellular metabolic process;GO:0006139//nucleobase-containing compound metabolic process;GO:0065007//biological regulation;GO:0051172//negative regulation of nitrogen compound metabolic process;GO:0060255//regulation of macromolecule me…
Gh_A11G1121	DNA repair helicase UVH6	Genetic Information Processing	Replication and repair;Transcription	ko03420//Nucleotide excision repair;ko03022//Basal transcription factors	K10844	GO:0005634//nucleus;GO:0043226//organelle;GO:0044424//intracellular part;GO:0043227//membrane-bounded organelle;GO:0043231//intracellular membrane-bounded organelle;GO:0043229//intracellular organelle;GO:0005623//cell;GO:0044464//cell part;GO:0005622//intracellular	GO:0042623//ATPase activity, coupled;GO:0008026//ATP-dependent helicase activity;GO:1901363//heterocyclic compound binding;GO:0032550//purine ribonucleoside binding;GO:0004003//ATP-dependent DNA helicase activity;GO:0000166//nucleotide binding;GO:0016818//hydrolase activity, acting on acid anhydrides, in phosphorus-containing anhydrides;GO:0032555//purine ribonucleotide binding;GO:0017111//nucleo…	GO:0044237//cellular metabolic process;GO:0008152//metabolic process;GO:0044763//single-organism cellular process;GO:0090304//nucleic acid metabolic process;GO:0044260//cellular macromolecule metabolic process;GO:1901360//organic cyclic compound metabolic process;GO:0044710//single-organism metabolic process;GO:0006259//DNA metabolic process;GO:0034641//cellular nitrogen compound metabolic proces…
Gh_A13G1663	Polyadenylate-binding protein-interacting protein 7	-	-	-	-	-	-	-
Gh_D02G1129	Fanconi-associated nuclease 1 homolog	-	-	-	-	-	GO:0046872//metal ion binding;GO:0016787//hydrolase activity;GO:0003824//catalytic activity;GO:0016788//hydrolase activity, acting on ester bonds;GO:0097159//organic cyclic compound binding;GO:0016817//hydrolase activity, acting on acid anhydrides;GO:0016818//hydrolase activity, acting on acid anhydrides, in phosphorus-containing anhydrides;GO:0008270//zinc ion binding;GO:0043167//ion binding;GO:…	-
Gh_D03G1432	DNA repair helicase XPB1	Genetic Information Processing	Transcription;Replication and repair	ko03420//Nucleotide excision repair;ko03022//Basal transcription factors	K10843	-	GO:0032555//purine ribonucleotide binding;GO:0016818//hydrolase activity, acting on acid anhydrides, in phosphorus-containing anhydrides;GO:0032553//ribonucleotide binding;GO:0003677//DNA binding;GO:0005488//binding;GO:0016462//pyrophosphatase activity;GO:0000166//nucleotide binding;GO:0036094//small molecule binding;GO:0042623//ATPase activity, coupled;GO:0032550//purine ribonucleoside binding;G…	GO:0006950//response to stress;GO:0010467//gene expression;GO:0044699//single-organism process;GO:0009987//cellular process;GO:0006367//transcription initiation from RNA polymerase II promoter;GO:0046483//heterocycle metabolic process;GO:0071704//organic substance metabolic process;GO:0051716//cellular response to stimulus;GO:0032774//RNA biosynthetic process;GO:0016070//RNA metabolic process;GO:…
Gh_D05G0383	Polyadenylate-binding protein-interacting protein 7	-	-	-	-	-	-	-
Gh_D05G0595	Sister chromatid cohesion protein PDS5 homolog B-B	-	-	-	-	-	GO:0005488//binding	-
Gh_D09G2202	Pre-mRNA-processing factor 19	-	-	-	-	-	GO:0004842//ubiquitin-protein transferase activity;GO:0005515//protein binding;GO:0019787//ubiquitin-like protein transferase activity;GO:0003824//catalytic activity;GO:0016740//transferase activity;GO:0005488//binding	GO:0043170//macromolecule metabolic process;GO:0008152//metabolic process;GO:0036211//protein modification process;GO:0044267//cellular protein metabolic process;GO:0016567//protein ubiquitination;GO:0043412//macromolecule modification;GO:0044238//primary metabolic process;GO:0032446//protein modification by small protein conjugation;GO:0070647//protein modification by small protein conjugation o…
Gh_D10G0152	Tyrosyl-DNA phosphodiesterase 1	-	-	-	-	GO:0043229//intracellular organelle;GO:0005634//nucleus;GO:0043227//membrane-bounded organelle;GO:0005623//cell;GO:0043231//intracellular membrane-bounded organelle;GO:0043226//organelle;GO:0044464//cell part;GO:0005622//intracellular;GO:0044424//intracellular part	GO:0008081//phosphoric diester hydrolase activity;GO:0016787//hydrolase activity;GO:0016788//hydrolase activity, acting on ester bonds;GO:0005488//binding;GO:0003824//catalytic activity;GO:0005515//protein binding;GO:0042578//phosphoric ester hydrolase activity	GO:0033554//cellular response to stress;GO:0006807//nitrogen compound metabolic process;GO:0006974//cellular response to DNA damage stimulus;GO:0044710//single-organism metabolic process;GO:0006259//DNA metabolic process;GO:0044260//cellular macromolecule metabolic process;GO:0009987//cellular process;GO:0044238//primary metabolic process;GO:1901360//organic cyclic compound metabolic process;GO:0…
Gh_D13G2026	Polyadenylate-binding protein-interacting protein 7	-	-	-	-	-	-	-
Gh_Sca006550G01	ATP-dependent DNA helicase 2 subunit KU80	Genetic Information Processing	Replication and repair	ko03450//Non-homologous end-joining	K10885	GO:0043234//protein complex;GO:0043231//intracellular membrane-bounded organelle;GO:0043226//organelle;GO:0043229//intracellular organelle;GO:0005623//cell;GO:0044464//cell part;GO:0043564//Ku70:Ku80 complex;GO:0043227//membrane-bounded organelle;GO:0032991//macromolecular complex;GO:0044446//intracellular organelle part;GO:0005634//nucleus;GO:0044422//organelle part;GO:0044428//nuclear part;GO:0…	GO:0008094//DNA-dependent ATPase activity;GO:0016817//hydrolase activity, acting on acid anhydrides;GO:0016818//hydrolase activity, acting on acid anhydrides, in phosphorus-containing anhydrides;GO:0017111//nucleoside-triphosphatase activity;GO:0016887//ATPase activity;GO:1901363//heterocyclic compound binding;GO:0003678//DNA helicase activity;GO:0003824//catalytic activity;GO:0008026//ATP-depend…	GO:0008152//metabolic process;GO:0006725//cellular aromatic compound metabolic process;GO:0042592//homeostatic process;GO:0006974//cellular response to DNA damage stimulus;GO:0043170//macromolecule metabolic process;GO:0060249//anatomical structure homeostasis;GO:0046483//heterocycle metabolic process;GO:0033554//cellular response to stress;GO:0050896//response to stimulus;GO:0006996//organelle o…
XLOC_074780	XP_012453290.1 PREDICTED: DNA-directed RNA polymerases II, IV and V subunit 9A [Gossypium raimondii]	Genetic Information Processing;Metabolism	Nucleotide metabolism;Transcription;Global and Overview	ko01100//Metabolic pathways;ko00230//Purine metabolism;ko00240//Pyrimidine metabolism;ko03020//RNA polymerase	K03017	GO:0043226//organelle;GO:0043227//membrane-bounded organelle;GO:0044464//cell part;GO:0043229//intracellular organelle;GO:0005623//cell;GO:0043231//intracellular membrane-bounded organelle;GO:0005622//intracellular;GO:0044424//intracellular part	GO:0016740//transferase activity;GO:1901363//heterocyclic compound binding;GO:0016779//nucleotidyltransferase activity;GO:0046914//transition metal ion binding;GO:0034062//RNA polymerase activity;GO:0016772//transferase activity, transferring phosphorus-containing groups;GO:0046872//metal ion binding;GO:0097159//organic cyclic compound binding;GO:0003824//catalytic activity;GO:0003676//nucleic ac…	GO:0009059//macromolecule biosynthetic process;GO:0034645//cellular macromolecule biosynthetic process;GO:0009987//cellular process;GO:0044237//cellular metabolic process;GO:0043170//macromolecule metabolic process;GO:0044260//cellular macromolecule metabolic process;GO:0009058//biosynthetic process;GO:0071704//organic substance metabolic process;GO:1901576//organic substance biosynthetic process…
GO_Name	GO_ID	GO_Level	P_value	EnrichmentScore	HitsGenesCountsInSelectedSet	HitsGenesCountsInBackground	AllGenesCountsInSelectedSet	AllGenesCountsInBackground	GenesOfSelectedSetInGOterm	corrected p-value(BH method)
aerobic respiration	GO:0009060	7	0.00171347	3.07999	10	192	964	57007	Gh_A12G0997,Gh_A03G0958,Gh_D06G0126,Gh_A07G0470,Gh_D01G2339,Gh_A02G0386,Gh_A04G0127,Gh_D07G0535,Gh_D04G0780,Gh_D02G1343,	0.0182066
id	Description	KEGG_A_class	KEGG_B_class	Pathway	K_ID	GO Component	GO Function	GO Process
Gh_A02G0386	Malate dehydrogenase	Metabolism	Global and Overview;Carbohydrate metabolism;Amino acid metabolism;Energy metabolism	ko01100//Metabolic pathways;ko01110//Biosynthesis of secondary metabolites;ko01130//Biosynthesis of antibiotics;ko01120//Microbial metabolism in diverse environments;ko01200//Carbon metabolism;ko00270//Cysteine and methionine metabolism;ko00620//Pyruvate metabolism;ko00710//Carbon fixation in photosynthetic organisms;ko00630//Glyoxylate and dicarboxylate metabolism;ko00020//Citrate cycle (TCA cyc…	K00025	-	GO:0016491//oxidoreductase activity;GO:0030060//L-malate dehydrogenase activity;GO:0016615//malate dehydrogenase activity;GO:0003824//catalytic activity;GO:0016614//oxidoreductase activity, acting on CH-OH group of donors;GO:0016616//oxidoreductase activity, acting on the CH-OH group of donors, NAD or NADP as acceptor	GO:0044699//single-organism process;GO:0044710//single-organism metabolic process;GO:0071704//organic substance metabolic process;GO:0005975//carbohydrate metabolic process;GO:0009987//cellular process;GO:0019752//carboxylic acid metabolic process;GO:0044237//cellular metabolic process;GO:0008152//metabolic process;GO:0006082//organic acid metabolic process;GO:0055114//oxidation-reduction process…
Gh_A03G0958	Isocitrate lyase	Metabolism	Carbohydrate metabolism;Global and Overview	ko01100//Metabolic pathways;ko01110//Biosynthesis of secondary metabolites;ko01120//Microbial metabolism in diverse environments;ko01200//Carbon metabolism;ko00630//Glyoxylate and dicarboxylate metabolism	K01637	-	GO:0016829//lyase activity;GO:0016830//carbon-carbon lyase activity;GO:0003824//catalytic activity;GO:0004451//isocitrate lyase activity;GO:0016833//oxo-acid-lyase activity	GO:0006082//organic acid metabolic process;GO:0008152//metabolic process;GO:0071704//organic substance metabolic process;GO:0044710//single-organism metabolic process;GO:0044699//single-organism process;GO:0009987//cellular process;GO:0044237//cellular metabolic process;GO:0019752//carboxylic acid metabolic process;GO:0044281//small molecule metabolic process;GO:0044763//single-organism cellular …
Gh_A04G0127	Dihydrolipoyllysine-residue succinyltransferase component of 2-oxoglutarate dehydrogenase complex 2, mitochondrial	Metabolism	Carbohydrate metabolism;Global and Overview;Amino acid metabolism	ko01100//Metabolic pathways;ko01110//Biosynthesis of secondary metabolites;ko01130//Biosynthesis of antibiotics;ko01120//Microbial metabolism in diverse environments;ko01200//Carbon metabolism;ko00020//Citrate cycle (TCA cycle);ko00310//Lysine degradation	K00658	GO:0032991//macromolecular complex;GO:0044464//cell part;GO:0045240//dihydrolipoyl dehydrogenase complex;GO:0043234//protein complex;GO:0005622//intracellular;GO:0044444//cytoplasmic part;GO:1902494//catalytic complex;GO:1990234//transferase complex;GO:0005737//cytoplasm;GO:0045252//oxoglutarate dehydrogenase complex;GO:0044424//intracellular part;GO:0045239//tricarboxylic acid cycle enzyme compl…	GO:0016746//transferase activity, transferring acyl groups;GO:0016748//succinyltransferase activity;GO:0004149//dihydrolipoyllysine-residue succinyltransferase activity;GO:0003824//catalytic activity;GO:0016417//S-acyltransferase activity;GO:0016751//S-succinyltransferase activity;GO:0016747//transferase activity, transferring acyl groups other than amino-acyl groups;GO:0016740//transferase activ…	GO:0009987//cellular process;GO:0044237//cellular metabolic process;GO:0044238//primary metabolic process;GO:0006082//organic acid metabolic process;GO:0044281//small molecule metabolic process;GO:0019752//carboxylic acid metabolic process;GO:0008152//metabolic process;GO:0072350//tricarboxylic acid metabolic process;GO:0006101//citrate metabolic process;GO:0071704//organic substance metabolic pr…
Gh_A07G0470	Malate synthase, glyoxysomal	Metabolism	Carbohydrate metabolism;Global and Overview	ko01100//Metabolic pathways;ko01110//Biosynthesis of secondary metabolites;ko01120//Microbial metabolism in diverse environments;ko01200//Carbon metabolism;ko00620//Pyruvate metabolism;ko00630//Glyoxylate and dicarboxylate metabolism	K01638	-	GO:0016740//transferase activity;GO:0016746//transferase activity, transferring acyl groups;GO:0003824//catalytic activity;GO:0046912//transferase activity, transferring acyl groups, acyl groups converted into alkyl on transfer;GO:0004474//malate synthase activity	GO:0044699//single-organism process;GO:0006082//organic acid metabolic process;GO:0008152//metabolic process;GO:0044281//small molecule metabolic process;GO:0044237//cellular metabolic process;GO:0044238//primary metabolic process;GO:0006097//glyoxylate cycle;GO:0006081//cellular aldehyde metabolic process;GO:0046487//glyoxylate metabolic process;GO:0043436//oxoacid metabolic process;GO:0032787//…
Gh_A12G0997	Mitochondrial adenine nucleotide transporter ADNT1	-	-	-	-	GO:0098588//bounding membrane of organelle;GO:0044424//intracellular part;GO:0016021//integral component of membrane;GO:0031090//organelle membrane;GO:0000139//Golgi membrane;GO:0044446//intracellular organelle part;GO:0043226//organelle;GO:0044444//cytoplasmic part;GO:0005623//cell;GO:0005737//cytoplasm;GO:0044431//Golgi apparatus part;GO:0043231//intracellular membrane-bounded organelle;GO:0044…	GO:0015293//symporter activity;GO:0022804//active transmembrane transporter activity;GO:0022891//substrate-specific transmembrane transporter activity;GO:0015294//solute:cation symporter activity;GO:0015075//ion transmembrane transporter activity;GO:0051119//sugar transmembrane transporter activity;GO:0022892//substrate-specific transporter activity;GO:0005402//cation:sugar symporter activity;GO:…	GO:0006810//transport;GO:0051179//localization;GO:0044699//single-organism process;GO:1902578//single-organism localization;GO:0071702//organic substance transport;GO:0051234//establishment of localization;GO:0044763//single-organism cellular process;GO:0055085//transmembrane transport;GO:0044765//single-organism transport;GO:0009987//cellular process;GO:0008643//carbohydrate transport
Gh_D01G2339	Phosphoenolpyruvate carboxylase, housekeeping isozyme	Metabolism	Energy metabolism;Carbohydrate metabolism;Global and Overview	ko01100//Metabolic pathways;ko01120//Microbial metabolism in diverse environments;ko01200//Carbon metabolism;ko00620//Pyruvate metabolism;ko00710//Carbon fixation in photosynthetic organisms	K01595	-	GO:0016830//carbon-carbon lyase activity;GO:0016831//carboxy-lyase activity;GO:0004611//phosphoenolpyruvate carboxykinase activity;GO:0003824//catalytic activity;GO:0016829//lyase activity;GO:0008964//phosphoenolpyruvate carboxylase activity	GO:0055114//oxidation-reduction process;GO:0019752//carboxylic acid metabolic process;GO:0015980//energy derivation by oxidation of organic compounds;GO:0044763//single-organism cellular process;GO:0044699//single-organism process;GO:0009987//cellular process;GO:0015977//carbon fixation;GO:0072350//tricarboxylic acid metabolic process;GO:0006091//generation of precursor metabolites and energy;GO:…
Gh_D02G1343	Isocitrate lyase	Metabolism	Global and Overview;Carbohydrate metabolism	ko01100//Metabolic pathways;ko01110//Biosynthesis of secondary metabolites;ko01120//Microbial metabolism in diverse environments;ko01200//Carbon metabolism;ko00630//Glyoxylate and dicarboxylate metabolism	K01637	-	GO:0004451//isocitrate lyase activity;GO:0016830//carbon-carbon lyase activity;GO:0016833//oxo-acid-lyase activity;GO:0016829//lyase activity;GO:0003824//catalytic activity	GO:0044699//single-organism process;GO:0071704//organic substance metabolic process;GO:0044237//cellular metabolic process;GO:0044281//small molecule metabolic process;GO:0019752//carboxylic acid metabolic process;GO:0043436//oxoacid metabolic process;GO:0044763//single-organism cellular process;GO:0044710//single-organism metabolic process;GO:0009987//cellular process;GO:0008152//metabolic proce…
Gh_D04G0780	Succinate dehydrogenase [ubiquinone] iron-sulfur subunit 2, mitochondrial	Metabolism	Energy metabolism;Carbohydrate metabolism;Global and Overview	ko01100//Metabolic pathways;ko01110//Biosynthesis of secondary metabolites;ko01130//Biosynthesis of antibiotics;ko01120//Microbial metabolism in diverse environments;ko01200//Carbon metabolism;ko00190//Oxidative phosphorylation;ko00020//Citrate cycle (TCA cycle)	K00235	-	GO:0003824//catalytic activity;GO:0051540//metal cluster binding;GO:0016491//oxidoreductase activity;GO:0005488//binding;GO:0051536//iron-sulfur cluster binding;GO:0051537//2 iron, 2 sulfur cluster binding;GO:0009055//electron carrier activity	GO:0006082//organic acid metabolic process;GO:0044281//small molecule metabolic process;GO:0008152//metabolic process;GO:0006091//generation of precursor metabolites and energy;GO:0009987//cellular process;GO:0071704//organic substance metabolic process;GO:0055114//oxidation-reduction process;GO:0044763//single-organism cellular process;GO:0072350//tricarboxylic acid metabolic process;GO:0044699/…
Gh_D06G0126	Succinate dehydrogenase subunit 5, mitochondrial	-	-	-	-	-	-	-
Gh_D07G0535	Malate synthase, glyoxysomal	Metabolism	Global and Overview;Carbohydrate metabolism	ko01100//Metabolic pathways;ko01110//Biosynthesis of secondary metabolites;ko01120//Microbial metabolism in diverse environments;ko01200//Carbon metabolism;ko00620//Pyruvate metabolism;ko00630//Glyoxylate and dicarboxylate metabolism	K01638	-	GO:0046912//transferase activity, transferring acyl groups, acyl groups converted into alkyl on transfer;GO:0016746//transferase activity, transferring acyl groups;GO:0003824//catalytic activity;GO:0016740//transferase activity;GO:0004474//malate synthase activity	GO:0019752//carboxylic acid metabolic process;GO:0008152//metabolic process;GO:0044281//small molecule metabolic process;GO:0071704//organic substance metabolic process;GO:0044723//single-organism carbohydrate metabolic process;GO:0005975//carbohydrate metabolic process;GO:0006081//cellular aldehyde metabolic process;GO:0006097//glyoxylate cycle;GO:0044710//single-organism metabolic process;GO:00…
GO_Name	GO_ID	GO_Level	P_value	EnrichmentScore	HitsGenesCountsInSelectedSet	HitsGenesCountsInBackground	AllGenesCountsInSelectedSet	AllGenesCountsInBackground	GenesOfSelectedSetInGOterm	corrected p-value(BH method)
vacuole organization	GO:0007033	5	0.0128226	2.43024	6	219	964	57007	Gh_D03G1646,Gh_A05G0270,Gh_D09G0844,Gh_D05G0074,Gh_A05G1143,Gh_A03G1975,	0.0793568
id	Description	KEGG_A_class	KEGG_B_class	Pathway	K_ID	GO Component	GO Function	GO Process
Gh_A03G1975	Syntaxin-22	Genetic Information Processing;Cellular Processes	Transport and catabolism;Folding, sorting and degradation	ko04145//Phagosome;ko04130//SNARE interactions in vesicular transport	K08488	GO:0016020//membrane	GO:0005488//binding;GO:0005484//SNAP receptor activity;GO:0005515//protein binding	GO:0046907//intracellular transport;GO:0016192//vesicle-mediated transport;GO:0034613//cellular protein localization;GO:0070727//cellular macromolecule localization;GO:0071702//organic substance transport;GO:0045184//establishment of protein localization;GO:0015031//protein transport;GO:0051179//localization;GO:0051649//establishment of localization in cell;GO:0006810//transport;GO:0033036//macro…
Gh_A05G0270	1-phosphatidylinositol-3-phosphate 5-kinase FAB1B	Environmental Information Processing;Metabolism;Cellular Processes	Carbohydrate metabolism;Signal transduction;Transport and catabolism	ko04145//Phagosome;ko04070//Phosphatidylinositol signaling system;ko00562//Inositol phosphate metabolism	K00921	-	GO:1901363//heterocyclic compound binding;GO:0017076//purine nucleotide binding;GO:0003824//catalytic activity;GO:0043169//cation binding;GO:0001882//nucleoside binding;GO:0043168//anion binding;GO:0032549//ribonucleoside binding;GO:0016307//phosphatidylinositol phosphate kinase activity;GO:0036094//small molecule binding;GO:0032553//ribonucleotide binding;GO:0000166//nucleotide binding;GO:190126…	GO:0071704//organic substance metabolic process;GO:0008152//metabolic process;GO:0044237//cellular metabolic process;GO:0006629//lipid metabolic process;GO:0006796//phosphate-containing compound metabolic process;GO:0044763//single-organism cellular process;GO:0044238//primary metabolic process;GO:0006650//glycerophospholipid metabolic process;GO:0044699//single-organism process;GO:0019637//organ…
Gh_A05G1143	Phosphoinositide phosphatase SAC2	-	-	-	-	-	GO:0016788//hydrolase activity, acting on ester bonds;GO:0016787//hydrolase activity;GO:0003824//catalytic activity;GO:0042578//phosphoric ester hydrolase activity	GO:0046486//glycerolipid metabolic process;GO:0008654//phospholipid biosynthetic process;GO:0006796//phosphate-containing compound metabolic process;GO:0044763//single-organism cellular process;GO:0044255//cellular lipid metabolic process;GO:0009058//biosynthetic process;GO:0006793//phosphorus metabolic process;GO:1901576//organic substance biosynthetic process;GO:0071840//cellular component orga…
Gh_D03G1646	Syntaxin-22	Genetic Information Processing;Cellular Processes	Folding, sorting and degradation;Transport and catabolism	ko04145//Phagosome;ko04130//SNARE interactions in vesicular transport	K08488	GO:0016020//membrane	GO:0005488//binding;GO:0005484//SNAP receptor activity;GO:0005515//protein binding	GO:0015031//protein transport;GO:0033036//macromolecule localization;GO:0071702//organic substance transport;GO:0006886//intracellular protein transport;GO:0045184//establishment of protein localization;GO:0008104//protein localization;GO:0016192//vesicle-mediated transport;GO:0070727//cellular macromolecule localization;GO:0051641//cellular localization;GO:0034613//cellular protein localization;…
Gh_D05G0074	Autophagy-related protein 11	-	-	-	-	-	-	GO:0009987//cellular process;GO:0006914//autophagy
Gh_D09G0844	Vacuolar protein sorting-associated protein 41 homolog	-	-	-	-	-	GO:0005488//binding;GO:0005515//protein binding	GO:0070727//cellular macromolecule localization;GO:0016192//vesicle-mediated transport;GO:0051641//cellular localization;GO:0008104//protein localization;GO:0034613//cellular protein localization;GO:0006810//transport;GO:0015031//protein transport;GO:0006886//intracellular protein transport;GO:0071702//organic substance transport;GO:0046907//intracellular transport;GO:0045184//establishment of pr…
GO_Name	GO_ID	GO_Level	P_value	EnrichmentScore	HitsGenesCountsInSelectedSet	HitsGenesCountsInBackground	AllGenesCountsInSelectedSet	AllGenesCountsInBackground	GenesOfSelectedSetInGOterm	corrected p-value(BH method)
primary shoot apical meristem specification	GO:0010072	5	1.25e-05	7.39199	8	64	964	57007	Gh_D09G0657,Gh_A06G0467,Gh_D06G0508,Gh_A08G1842,Gh_D06G1978,Gh_D09G0835,Gh_A09G0828,Gh_D08G2200,	0.000403
id	Description	KEGG_A_class	KEGG_B_class	Pathway	K_ID	GO Component	GO Function	GO Process
Gh_A06G0467	Topless-related protein 4	-	-	-	-	-	GO:0005488//binding;GO:0005515//protein binding	GO:0019222//regulation of metabolic process;GO:0031323//regulation of cellular metabolic process;GO:0050789//regulation of biological process;GO:2001141//regulation of RNA biosynthetic process;GO:0019219//regulation of nucleobase-containing compound metabolic process;GO:0009889//regulation of biosynthetic process;GO:0050794//regulation of cellular process;GO:0080090//regulation of primary metabol…
Gh_A08G1842	Topless-related protein 3	-	-	-	-	-	GO:0005515//protein binding;GO:0005488//binding	GO:0010468//regulation of gene expression;GO:0009889//regulation of biosynthetic process;GO:0050794//regulation of cellular process;GO:0031326//regulation of cellular biosynthetic process;GO:0050789//regulation of biological process;GO:1903506//regulation of nucleic acid-templated transcription;GO:0051171//regulation of nitrogen compound metabolic process;GO:0010556//regulation of macromolecule b…
Gh_A09G0828	Topless-related protein 1	-	-	-	-	-	GO:0005488//binding;GO:0005515//protein binding	GO:0031326//regulation of cellular biosynthetic process;GO:0060255//regulation of macromolecule metabolic process;GO:0010556//regulation of macromolecule biosynthetic process;GO:0009889//regulation of biosynthetic process;GO:0065007//biological regulation;GO:0006355//regulation of transcription, DNA-templated;GO:0051171//regulation of nitrogen compound metabolic process;GO:0050794//regulation of …
Gh_D06G0508	Topless-related protein 4	-	-	-	-	-	GO:0005488//binding;GO:0005515//protein binding	GO:0006355//regulation of transcription, DNA-templated;GO:0065007//biological regulation;GO:0019222//regulation of metabolic process;GO:0060255//regulation of macromolecule metabolic process;GO:0050794//regulation of cellular process;GO:0010468//regulation of gene expression;GO:0080090//regulation of primary metabolic process;GO:0051252//regulation of RNA metabolic process;GO:0019219//regulation …
Gh_D06G1978	Topless-related protein 1	-	-	-	-	-	GO:0005488//binding;GO:0005515//protein binding	GO:0051171//regulation of nitrogen compound metabolic process;GO:0060255//regulation of macromolecule metabolic process;GO:2000112//regulation of cellular macromolecule biosynthetic process;GO:0050794//regulation of cellular process;GO:1903506//regulation of nucleic acid-templated transcription;GO:0010556//regulation of macromolecule biosynthetic process;GO:0050789//regulation of biological proce…
Gh_D08G2200	Topless-related protein 3	-	-	-	-	-	GO:0005515//protein binding;GO:0005488//binding	GO:2001141//regulation of RNA biosynthetic process;GO:1903506//regulation of nucleic acid-templated transcription;GO:0050789//regulation of biological process;GO:0060255//regulation of macromolecule metabolic process;GO:0050794//regulation of cellular process;GO:0019219//regulation of nucleobase-containing compound metabolic process;GO:0031326//regulation of cellular biosynthetic process;GO:00313…
Gh_D09G0657	Enhancer of mRNA-decapping protein 4	Genetic Information Processing	Folding, sorting and degradation	ko03018//RNA degradation	K12616	-	GO:0005488//binding;GO:0005515//protein binding	-
Gh_D09G0835	Topless-related protein 1	-	-	-	-	-	GO:0005515//protein binding;GO:0005488//binding	GO:0009889//regulation of biosynthetic process;GO:0060255//regulation of macromolecule metabolic process;GO:0051171//regulation of nitrogen compound metabolic process;GO:0006355//regulation of transcription, DNA-templated;GO:0010468//regulation of gene expression;GO:0051252//regulation of RNA metabolic process;GO:0010556//regulation of macromolecule biosynthetic process;GO:2001141//regulation of …

## Sheet: 30h
GO_Name	GO_ID	GO_Level	P_value	EnrichmentScore	HitsGenesCountsInSelectedSet	HitsGenesCountsInBackground	AllGenesCountsInSelectedSet	AllGenesCountsInBackground	GenesOfSelectedSetInGOterm	corrected p-value(BH method)
DNA synthesis involved in DNA repair	GO:0000731	9	0.0435488	5.97088	2	19	1005	57007	Gh_D08G2222,Gh_D13G2549,	0.158781
id	Description	KEGG_A_class	KEGG_B_class	Pathway	K_ID	GO Component	GO Function	GO Process
Gh_D08G2222	DNA polymerase zeta catalytic subunit	Metabolism	Global and Overview	ko01100//Metabolic pathways	K02350	GO:0042575//DNA polymerase complex;GO:0043229//intracellular organelle;GO:0005623//cell;GO:0044464//cell part;GO:0016035//zeta DNA polymerase complex;GO:1990234//transferase complex;GO:0005622//intracellular;GO:0044424//intracellular part;GO:0061695//transferase complex, transferring phosphorus-containing groups;GO:0043226//organelle;GO:0043234//protein complex;GO:0044446//intracellular organelle…	GO:0016787//hydrolase activity;GO:0008408//3'-5' exonuclease activity;GO:0003824//catalytic activity;GO:0016779//nucleotidyltransferase activity;GO:0097159//organic cyclic compound binding;GO:0036094//small molecule binding;GO:0000166//nucleotide binding;GO:1901363//heterocyclic compound binding;GO:0003676//nucleic acid binding;GO:1901265//nucleoside phosphate binding;GO:0016772//transferase acti…	GO:0090304//nucleic acid metabolic process;GO:0006281//DNA repair;GO:0044237//cellular metabolic process;GO:0044763//single-organism cellular process;GO:1901360//organic cyclic compound metabolic process;GO:0019985//translesion synthesis;GO:0006139//nucleobase-containing compound metabolic process;GO:0019438//aromatic compound biosynthetic process;GO:0044271//cellular nitrogen compound biosynthet…
Gh_D13G2549	DNA repair protein REV1	-	-	-	-	-	GO:1901363//heterocyclic compound binding;GO:0003677//DNA binding;GO:0003887//DNA-directed DNA polymerase activity;GO:0016740//transferase activity;GO:0016779//nucleotidyltransferase activity;GO:0034061//DNA polymerase activity;GO:0016772//transferase activity, transferring phosphorus-containing groups;GO:0005488//binding;GO:0097159//organic cyclic compound binding;GO:0003824//catalytic activity;…	GO:0009059//macromolecule biosynthetic process;GO:1901360//organic cyclic compound metabolic process;GO:0042276//error-prone translesion synthesis;GO:0044238//primary metabolic process;GO:0018130//heterocycle biosynthetic process;GO:0034654//nucleobase-containing compound biosynthetic process;GO:0019438//aromatic compound biosynthetic process;GO:0006259//DNA metabolic process;GO:0044249//cellular…
GO_Name	GO_ID	GO_Level	P_value	EnrichmentScore	HitsGenesCountsInSelectedSet	HitsGenesCountsInBackground	AllGenesCountsInSelectedSet	AllGenesCountsInBackground	GenesOfSelectedSetInGOterm	corrected p-value(BH method)
regulation of mitotic cell cycle	GO:0007346	6	0.0230481	2.09311	10	271	1005	57007	Gh_A10G0833,Gh_A05G3230,Gh_A03G1115,Gh_A10G0887,Gh_D07G0010,Gh_A09G2376,Gh_Sca005707G01,Gh_D04G1812,Gh_D01G0831,Gh_D02G1543,	0.103737
id	Description	KEGG_A_class	KEGG_B_class	Pathway	K_ID	GO Component	GO Function	GO Process
Gh_A03G1115	Cyclin-dependent kinase G-2	-	-	-	-	-	GO:0005524//ATP binding;GO:0001883//purine nucleoside binding;GO:1901363//heterocyclic compound binding;GO:0005488//binding;GO:1901265//nucleoside phosphate binding;GO:0032555//purine ribonucleotide binding;GO:0032550//purine ribonucleoside binding;GO:0000166//nucleotide binding;GO:0016772//transferase activity, transferring phosphorus-containing groups;GO:0097159//organic cyclic compound binding…	GO:0071704//organic substance metabolic process;GO:0016310//phosphorylation;GO:0044267//cellular protein metabolic process;GO:0006464//cellular protein modification process;GO:0044237//cellular metabolic process;GO:0036211//protein modification process;GO:0006793//phosphorus metabolic process;GO:0019538//protein metabolic process;GO:0043170//macromolecule metabolic process;GO:0044238//primary met…
Gh_A05G3230	Transcription factor GTE4	-	-	-	-	-	GO:0005515//protein binding;GO:0005488//binding	-
Gh_A09G2376	Protein TPX2	-	-	-	-	GO:0005819//spindle;GO:0043228//non-membrane-bounded organelle;GO:0043232//intracellular non-membrane-bounded organelle;GO:0044430//cytoskeletal part;GO:0099512//supramolecular fiber;GO:0015630//microtubule cytoskeleton;GO:0044424//intracellular part;GO:0044422//organelle part;GO:0044464//cell part;GO:0005622//intracellular;GO:0044446//intracellular organelle part;GO:0005856//cytoskeleton;GO:0043…	-	GO:0032886//regulation of microtubule-based process;GO:0042325//regulation of phosphorylation;GO:0051128//regulation of cellular component organization;GO:0019220//regulation of phosphate metabolic process;GO:0001934//positive regulation of protein phosphorylation;GO:0050790//regulation of catalytic activity;GO:0044093//positive regulation of molecular function;GO:0045860//positive regulation of …
Gh_A10G0833	Mitogen-activated protein kinase kinase kinase YODA	-	-	-	-	-	GO:0043167//ion binding;GO:0016301//kinase activity;GO:1901265//nucleoside phosphate binding;GO:0003824//catalytic activity;GO:0017076//purine nucleotide binding;GO:0016772//transferase activity, transferring phosphorus-containing groups;GO:0004672//protein kinase activity;GO:0032549//ribonucleoside binding;GO:0030554//adenyl nucleotide binding;GO:0097367//carbohydrate derivative binding;GO:00018…	GO:0044238//primary metabolic process;GO:0006796//phosphate-containing compound metabolic process;GO:0006468//protein phosphorylation;GO:0043170//macromolecule metabolic process;GO:0006793//phosphorus metabolic process;GO:0071704//organic substance metabolic process;GO:0044260//cellular macromolecule metabolic process;GO:0016310//phosphorylation;GO:0036211//protein modification process;GO:0043412…
Gh_A10G0887	Cell cycle checkpoint protein RAD17	-	-	-	-	GO:0043231//intracellular membrane-bounded organelle;GO:0005634//nucleus;GO:0043229//intracellular organelle;GO:0044464//cell part;GO:0043226//organelle;GO:0043227//membrane-bounded organelle;GO:0005623//cell;GO:0005622//intracellular;GO:0044424//intracellular part	-	GO:0007049//cell cycle;GO:0006950//response to stress;GO:0044238//primary metabolic process;GO:0043170//macromolecule metabolic process;GO:0033554//cellular response to stress;GO:0090304//nucleic acid metabolic process;GO:0044260//cellular macromolecule metabolic process;GO:0006259//DNA metabolic process;GO:0006281//DNA repair;GO:0006807//nitrogen compound metabolic process;GO:0044237//cellular m…
Gh_D01G0831	Nuclear-pore anchor	-	-	-	-	-	-	GO:0051170//nuclear import;GO:1902578//single-organism localization;GO:0006913//nucleocytoplasmic transport;GO:0015031//protein transport;GO:0006605//protein targeting;GO:0008104//protein localization;GO:0017038//protein import;GO:0016482//cytoplasmic transport;GO:0072594//establishment of protein localization to organelle;GO:0051649//establishment of localization in cell;GO:0046907//intracellula…
Gh_D02G1543	Cyclin-dependent kinase G-2	-	-	-	-	-	GO:0036094//small molecule binding;GO:0043167//ion binding;GO:0097367//carbohydrate derivative binding;GO:0001883//purine nucleoside binding;GO:1901363//heterocyclic compound binding;GO:0032550//purine ribonucleoside binding;GO:0016773//phosphotransferase activity, alcohol group as acceptor;GO:0017076//purine nucleotide binding;GO:0097159//organic cyclic compound binding;GO:0016301//kinase activi…	GO:0006793//phosphorus metabolic process;GO:0071704//organic substance metabolic process;GO:0044267//cellular protein metabolic process;GO:0044237//cellular metabolic process;GO:0006464//cellular protein modification process;GO:0016310//phosphorylation;GO:0008152//metabolic process;GO:0044260//cellular macromolecule metabolic process;GO:0006796//phosphate-containing compound metabolic process;GO:…
Gh_D04G1812	Cyclin-dependent kinase G-2	-	-	-	-	-	GO:0032549//ribonucleoside binding;GO:0032555//purine ribonucleotide binding;GO:1901363//heterocyclic compound binding;GO:0043167//ion binding;GO:0001883//purine nucleoside binding;GO:0097159//organic cyclic compound binding;GO:0005488//binding;GO:0032550//purine ribonucleoside binding;GO:0030554//adenyl nucleotide binding;GO:0016773//phosphotransferase activity, alcohol group as acceptor;GO:0043…	GO:0019538//protein metabolic process;GO:0071704//organic substance metabolic process;GO:0043170//macromolecule metabolic process;GO:0006464//cellular protein modification process;GO:0008152//metabolic process;GO:0006468//protein phosphorylation;GO:0044237//cellular metabolic process;GO:0016310//phosphorylation;GO:0036211//protein modification process;GO:0044260//cellular macromolecule metabolic …
Gh_D07G0010	Cell division control protein 2 homolog A	-	-	-	-	-	GO:1901363//heterocyclic compound binding;GO:0097367//carbohydrate derivative binding;GO:0032553//ribonucleotide binding;GO:0004672//protein kinase activity;GO:0017076//purine nucleotide binding;GO:0043168//anion binding;GO:0036094//small molecule binding;GO:0032559//adenyl ribonucleotide binding;GO:0016772//transferase activity, transferring phosphorus-containing groups;GO:0001882//nucleoside bi…	GO:0008152//metabolic process;GO:0009987//cellular process;GO:0044267//cellular protein metabolic process;GO:0044237//cellular metabolic process;GO:0044260//cellular macromolecule metabolic process;GO:0043412//macromolecule modification;GO:0006468//protein phosphorylation;GO:0043170//macromolecule metabolic process;GO:0019538//protein metabolic process;GO:0036211//protein modification process;GO:…
Gh_Sca005707G01	Nuclear-pore anchor	-	-	-	-	-	-	GO:0051234//establishment of localization;GO:0008104//protein localization;GO:0033036//macromolecule localization;GO:0051641//cellular localization;GO:0051169//nuclear transport;GO:0044699//single-organism process;GO:0015031//protein transport;GO:1902578//single-organism localization;GO:0006810//transport;GO:0017038//protein import;GO:0072594//establishment of protein localization to organelle;GO…
GO_Name	GO_ID	GO_Level	P_value	EnrichmentScore	HitsGenesCountsInSelectedSet	HitsGenesCountsInBackground	AllGenesCountsInSelectedSet	AllGenesCountsInBackground	GenesOfSelectedSetInGOterm	corrected p-value(BH method)
chlorophyll biosynthetic process	GO:0015995	8	0.0164511	2.47971	8	183	1005	57007	Gh_A07G1843,Gh_D10G2584,Gh_D05G0666,Gh_A05G3718,Gh_D07G0709,Gh_A03G0491,Gh_D01G0357,Gh_D11G2971,	0.0820613
id	Description	KEGG_A_class	KEGG_B_class	Pathway	K_ID	GO Component	GO Function	GO Process
Gh_A03G0491	Chaperone protein ClpC, chloroplastic	-	-	-	-	-	GO:0032549//ribonucleoside binding;GO:0001883//purine nucleoside binding;GO:0030554//adenyl nucleotide binding;GO:0005488//binding;GO:0043168//anion binding;GO:0005524//ATP binding;GO:0017076//purine nucleotide binding;GO:0043167//ion binding;GO:0005515//protein binding;GO:0032555//purine ribonucleotide binding;GO:1901363//heterocyclic compound binding;GO:0032550//purine ribonucleoside binding;GO…	GO:0071704//organic substance metabolic process;GO:0044238//primary metabolic process;GO:0008152//metabolic process;GO:0043170//macromolecule metabolic process;GO:0019538//protein metabolic process
Gh_A05G3718	Chlorophyllide a oxygenase, chloroplastic	Metabolism	Global and Overview;Metabolism of cofactors and vitamins	ko01100//Metabolic pathways;ko01110//Biosynthesis of secondary metabolites;ko00860//Porphyrin and chlorophyll metabolism	K13600	-	GO:0005506//iron ion binding;GO:0046872//metal ion binding;GO:0051536//iron-sulfur cluster binding;GO:0046914//transition metal ion binding;GO:0051537//2 iron, 2 sulfur cluster binding;GO:0043167//ion binding;GO:0051540//metal cluster binding;GO:0043169//cation binding;GO:0005488//binding;GO:0003824//catalytic activity;GO:0016491//oxidoreductase activity;GO:0016701//oxidoreductase activity, actin…	GO:0044710//single-organism metabolic process;GO:0044699//single-organism process;GO:0008152//metabolic process;GO:0055114//oxidation-reduction process
Gh_A07G1843	Transcription factor PIF1	-	-	-	-	-	GO:0005515//protein binding;GO:0005488//binding;GO:0046983//protein dimerization activity	-
Gh_D01G0357	B-box zinc finger protein 22	-	-	-	-	GO:0005623//cell;GO:0005622//intracellular;GO:0044464//cell part	GO:0043167//ion binding;GO:0046872//metal ion binding;GO:0008270//zinc ion binding;GO:0046914//transition metal ion binding;GO:0005488//binding;GO:0043169//cation binding	-
Gh_D05G0666	Uncharacterized aarF domain-containing protein kinase At4g31390, chloroplastic	-	-	-	-	-	GO:0001883//purine nucleoside binding;GO:1901265//nucleoside phosphate binding;GO:0016772//transferase activity, transferring phosphorus-containing groups;GO:0016301//kinase activity;GO:0030554//adenyl nucleotide binding;GO:0032559//adenyl ribonucleotide binding;GO:0043168//anion binding;GO:0032549//ribonucleoside binding;GO:0005524//ATP binding;GO:0043167//ion binding;GO:0003824//catalytic activ…	GO:0043170//macromolecule metabolic process;GO:0009987//cellular process;GO:0006796//phosphate-containing compound metabolic process;GO:0044238//primary metabolic process;GO:0043412//macromolecule modification;GO:0036211//protein modification process;GO:0006468//protein phosphorylation;GO:0044260//cellular macromolecule metabolic process;GO:0019538//protein metabolic process;GO:0071704//organic s…
Gh_D07G0709	Serine/threonine-protein phosphatase 5	-	-	-	-	GO:0043229//intracellular organelle;GO:0005623//cell;GO:0044424//intracellular part;GO:0044464//cell part;GO:0043227//membrane-bounded organelle;GO:0043231//intracellular membrane-bounded organelle;GO:0005634//nucleus;GO:0005622//intracellular;GO:0005737//cytoplasm;GO:0043226//organelle	GO:0005488//binding;GO:0016788//hydrolase activity, acting on ester bonds;GO:0042578//phosphoric ester hydrolase activity;GO:0004721//phosphoprotein phosphatase activity;GO:0005515//protein binding;GO:0016787//hydrolase activity;GO:0016791//phosphatase activity;GO:0003824//catalytic activity	GO:0006793//phosphorus metabolic process;GO:0044237//cellular metabolic process;GO:0044238//primary metabolic process;GO:0071704//organic substance metabolic process;GO:0016311//dephosphorylation;GO:0044260//cellular macromolecule metabolic process;GO:0043170//macromolecule metabolic process;GO:0043412//macromolecule modification;GO:0019538//protein metabolic process;GO:0006464//cellular protein …
Gh_D10G2584	Serine/threonine-protein phosphatase 5	-	-	-	-	GO:0005737//cytoplasm;GO:0043226//organelle;GO:0044464//cell part;GO:0044424//intracellular part;GO:0005634//nucleus;GO:0043227//membrane-bounded organelle;GO:0005623//cell;GO:0005622//intracellular;GO:0043229//intracellular organelle;GO:0043231//intracellular membrane-bounded organelle	GO:0005515//protein binding;GO:0005488//binding;GO:0016787//hydrolase activity;GO:0016791//phosphatase activity;GO:0042578//phosphoric ester hydrolase activity;GO:0016788//hydrolase activity, acting on ester bonds;GO:0004721//phosphoprotein phosphatase activity;GO:0003824//catalytic activity	GO:0036211//protein modification process;GO:0006464//cellular protein modification process;GO:0043170//macromolecule metabolic process;GO:0006470//protein dephosphorylation;GO:0044238//primary metabolic process;GO:0044267//cellular protein metabolic process;GO:0071704//organic substance metabolic process;GO:0016311//dephosphorylation;GO:0043412//macromolecule modification;GO:0006796//phosphate-co…
Gh_D11G2971	B-box zinc finger protein 22	-	-	-	-	GO:0044464//cell part;GO:0005623//cell;GO:0005622//intracellular	GO:0005488//binding;GO:0043167//ion binding;GO:0046872//metal ion binding;GO:0008270//zinc ion binding;GO:0046914//transition metal ion binding;GO:0043169//cation binding	-
GO_Name	GO_ID	GO_Level	P_value	EnrichmentScore	HitsGenesCountsInSelectedSet	HitsGenesCountsInBackground	AllGenesCountsInSelectedSet	AllGenesCountsInBackground	GenesOfSelectedSetInGOterm	corrected p-value(BH method)
photomorphogenesis	GO:0009640	7	0.0290218	1.93776	10	322	1005	57007	Gh_A05G1236,Gh_A13G0766,Gh_A07G1843,Gh_D13G1851,Gh_D10G0399,Gh_D01G0357,Gh_D05G2172,Gh_Sca004883G03,Gh_A06G0560,Gh_D11G2971,	0.122162
id	Description	KEGG_A_class	KEGG_B_class	Pathway	K_ID	GO Component	GO Function	GO Process
Gh_A05G1236	Transcription factor TCP2	-	-	-	-	-	-	-
Gh_A06G0560	Casein kinase I isoform delta-like	-	-	-	-	-	GO:0017076//purine nucleotide binding;GO:0032550//purine ribonucleoside binding;GO:0032555//purine ribonucleotide binding;GO:0030554//adenyl nucleotide binding;GO:0016301//kinase activity;GO:1901265//nucleoside phosphate binding;GO:0005488//binding;GO:0035639//purine ribonucleoside triphosphate binding;GO:0016772//transferase activity, transferring phosphorus-containing groups;GO:0004672//protein…	GO:0016310//phosphorylation;GO:0044238//primary metabolic process;GO:0006796//phosphate-containing compound metabolic process;GO:0006464//cellular protein modification process;GO:0009987//cellular process;GO:0043170//macromolecule metabolic process;GO:0036211//protein modification process;GO:0019538//protein metabolic process;GO:0044260//cellular macromolecule metabolic process;GO:0006468//protei…
Gh_A07G1843	Transcription factor PIF1	-	-	-	-	-	GO:0005515//protein binding;GO:0005488//binding;GO:0046983//protein dimerization activity	-
Gh_A13G0766	Heat shock protein 90-5, chloroplastic	-	-	-	-	-	GO:0032549//ribonucleoside binding;GO:0001882//nucleoside binding;GO:1901363//heterocyclic compound binding;GO:0032559//adenyl ribonucleotide binding;GO:0000166//nucleotide binding;GO:0001883//purine nucleoside binding;GO:0030554//adenyl nucleotide binding;GO:0005488//binding;GO:0097159//organic cyclic compound binding;GO:0005515//protein binding;GO:0005524//ATP binding;GO:0032550//purine ribonuc…	GO:0006950//response to stress;GO:0006457//protein folding;GO:0009987//cellular process;GO:0050896//response to stimulus
Gh_D01G0357	B-box zinc finger protein 22	-	-	-	-	GO:0005623//cell;GO:0005622//intracellular;GO:0044464//cell part	GO:0043167//ion binding;GO:0046872//metal ion binding;GO:0008270//zinc ion binding;GO:0046914//transition metal ion binding;GO:0005488//binding;GO:0043169//cation binding	-
Gh_D05G2172	Cryptochrome-1	Organismal Systems	Environmental adaptation	ko04712//Circadian rhythm - plant	K12118	-	GO:0060089//molecular transducer activity;GO:0004871//signal transducer activity;GO:0038023//signaling receptor activity;GO:0004872//receptor activity;GO:0009882//blue light photoreceptor activity;GO:0009881//photoreceptor activity	GO:0050789//regulation of biological process;GO:0030522//intracellular receptor signaling pathway;GO:0050896//response to stimulus;GO:0007154//cell communication;GO:0051716//cellular response to stimulus;GO:0009987//cellular process;GO:0007165//signal transduction;GO:0044699//single-organism process;GO:0065007//biological regulation;GO:0044763//single-organism cellular process;GO:0009785//blue li…
Gh_D10G0399	Cullin-4	Genetic Information Processing	Replication and repair;Folding, sorting and degradation	ko04120//Ubiquitin mediated proteolysis;ko03420//Nucleotide excision repair	K10609	GO:0044464//cell part;GO:0032991//macromolecular complex;GO:0031461//cullin-RING ubiquitin ligase complex;GO:0005623//cell;GO:0044424//intracellular part;GO:0043234//protein complex;GO:0005622//intracellular;GO:1990234//transferase complex;GO:0000151//ubiquitin ligase complex;GO:1902494//catalytic complex	GO:0044389//ubiquitin-like protein ligase binding;GO:0005515//protein binding;GO:0031625//ubiquitin protein ligase binding;GO:0005488//binding;GO:0019899//enzyme binding	GO:0044237//cellular metabolic process;GO:0019538//protein metabolic process;GO:0044248//cellular catabolic process;GO:0043632//modification-dependent macromolecule catabolic process;GO:0044267//cellular protein metabolic process;GO:0071704//organic substance metabolic process;GO:0008152//metabolic process;GO:0044257//cellular protein catabolic process;GO:0006508//proteolysis;GO:0044238//primary …
Gh_D11G2971	B-box zinc finger protein 22	-	-	-	-	GO:0044464//cell part;GO:0005623//cell;GO:0005622//intracellular	GO:0005488//binding;GO:0043167//ion binding;GO:0046872//metal ion binding;GO:0008270//zinc ion binding;GO:0046914//transition metal ion binding;GO:0043169//cation binding	-
Gh_D13G1851	Phytochrome A	Organismal Systems	Environmental adaptation	ko04712//Circadian rhythm - plant	K12120	-	GO:0016772//transferase activity, transferring phosphorus-containing groups;GO:0004672//protein kinase activity;GO:0042803//protein homodimerization activity;GO:0004871//signal transducer activity;GO:0005515//protein binding;GO:0016740//transferase activity;GO:0009881//photoreceptor activity;GO:0016775//phosphotransferase activity, nitrogenous group as acceptor;GO:0046983//protein dimerization ac…	GO:0010468//regulation of gene expression;GO:0044700//single organism signaling;GO:0018298//protein-chromophore linkage;GO:0044763//single-organism cellular process;GO:0060255//regulation of macromolecule metabolic process;GO:0006355//regulation of transcription, DNA-templated;GO:0071489//cellular response to red or far red light;GO:0009987//cellular process;GO:0071482//cellular response to light…
Gh_Sca004883G03	Cullin-4	Genetic Information Processing	Replication and repair;Folding, sorting and degradation	ko04120//Ubiquitin mediated proteolysis;ko03420//Nucleotide excision repair	K10609	GO:0005623//cell;GO:0000151//ubiquitin ligase complex;GO:0031461//cullin-RING ubiquitin ligase complex;GO:0044464//cell part;GO:0043234//protein complex;GO:0044424//intracellular part;GO:0032991//macromolecular complex;GO:0005622//intracellular;GO:1902494//catalytic complex;GO:1990234//transferase complex	GO:0005515//protein binding;GO:0031625//ubiquitin protein ligase binding;GO:0005488//binding;GO:0044389//ubiquitin-like protein ligase binding;GO:0019899//enzyme binding	GO:0006508//proteolysis;GO:0071704//organic substance metabolic process;GO:0009057//macromolecule catabolic process;GO:0008152//metabolic process;GO:1901575//organic substance catabolic process;GO:0043632//modification-dependent macromolecule catabolic process;GO:0043170//macromolecule metabolic process;GO:0009987//cellular process;GO:0044265//cellular macromolecule catabolic process;GO:0019941//…

## Sheet: 42h
GO_Name	GO_ID	GO_Level	P_value	EnrichmentScore	HitsGenesCountsInSelectedSet	HitsGenesCountsInBackground	AllGenesCountsInSelectedSet	AllGenesCountsInBackground	GenesOfSelectedSetInGOterm	corrected p-value(BH method)
root hair cell tip growth	GO:0048768	8	0.0187593	5.34274	3	55	582	57007	Gh_A11G2434,Gh_D03G0020,Gh_A02G1699,	0.0932195
id	Description	KEGG_A_class	KEGG_B_class	Pathway	K_ID	GO Component	GO Function	GO Process
Gh_A02G1699	Phosphoinositide phosphatase SAC7	-	-	-	-	-	GO:0016787//hydrolase activity;GO:0016788//hydrolase activity, acting on ester bonds;GO:0042578//phosphoric ester hydrolase activity;GO:0003824//catalytic activity;GO:0052866//phosphatidylinositol phosphate phosphatase activity;GO:0016791//phosphatase activity	-
Gh_A11G2434	Translationally-controlled tumor protein homolog	-	-	-	-	-	-	-
Gh_D03G0020	Phosphoinositide phosphatase SAC7	-	-	-	-	-	GO:0016788//hydrolase activity, acting on ester bonds;GO:0016791//phosphatase activity;GO:0052866//phosphatidylinositol phosphate phosphatase activity;GO:0016787//hydrolase activity;GO:0042578//phosphoric ester hydrolase activity;GO:0003824//catalytic activity	-
GO_Name	GO_ID	GO_Level	P_value	EnrichmentScore	HitsGenesCountsInSelectedSet	HitsGenesCountsInBackground	AllGenesCountsInSelectedSet	AllGenesCountsInBackground	GenesOfSelectedSetInGOterm	corrected p-value(BH method)
anther morphogenesis	GO:0048654	7	0.0308615	7.25557	2	27	582	57007	Gh_A05G2443,Gh_D05G2713,	0.122848
id	Description	KEGG_A_class	KEGG_B_class	Pathway	K_ID	GO Component	GO Function	GO Process
Gh_A05G2443	Transcription factor GAMYB	-	-	-	-	-	GO:0005488//binding;GO:0097159//organic cyclic compound binding;GO:0003677//DNA binding;GO:1901363//heterocyclic compound binding;GO:0003676//nucleic acid binding	-
Gh_D05G2713	Transcription factor GAMYB	-	-	-	-	-	GO:1901363//heterocyclic compound binding;GO:0005488//binding;GO:0097159//organic cyclic compound binding;GO:0003676//nucleic acid binding;GO:0003677//DNA binding	-
GO_Name	GO_ID	GO_Level	P_value	EnrichmentScore	HitsGenesCountsInSelectedSet	HitsGenesCountsInBackground	AllGenesCountsInSelectedSet	AllGenesCountsInBackground	GenesOfSelectedSetInGOterm	corrected p-value(BH method)
gynoecium development	GO:0048467	5	0.0217513	2.53945	7	270	582	57007	Gh_D02G0743,Gh_D12G2443,Gh_A12G0670,Gh_A05G1085,Gh_D13G2303,Gh_D05G1874,Gh_A08G1391,	0.100367
id	Description	KEGG_A_class	KEGG_B_class	Pathway	K_ID	GO Component	GO Function	GO Process
Gh_A05G1085	Homeobox-leucine zipper protein ATHB-15	-	-	-	-	-	GO:0003676//nucleic acid binding;GO:0005488//binding;GO:0003677//DNA binding;GO:0008289//lipid binding;GO:0097159//organic cyclic compound binding;GO:1901363//heterocyclic compound binding	-
Gh_A08G1391	Probable transcription factor KAN2	-	-	-	-	-	GO:0003677//DNA binding;GO:0097159//organic cyclic compound binding;GO:0005488//binding;GO:1901363//heterocyclic compound binding;GO:0003676//nucleic acid binding	-
Gh_A12G0670	Floral homeotic protein APETALA 2	-	-	-	-	-	GO:0003677//DNA binding;GO:0097159//organic cyclic compound binding;GO:0003700//transcription factor activity, sequence-specific DNA binding;GO:0001071//nucleic acid binding transcription factor activity;GO:0005488//binding;GO:0003676//nucleic acid binding;GO:1901363//heterocyclic compound binding	GO:0044699//single-organism process;GO:0006355//regulation of transcription, DNA-templated;GO:0060255//regulation of macromolecule metabolic process;GO:0051171//regulation of nitrogen compound metabolic process;GO:0044707//single-multicellular organism process;GO:0032502//developmental process;GO:0044767//single-organism developmental process;GO:0010556//regulation of macromolecule biosynthetic p…
Gh_D02G0743	Transcriptional corepressor SEUSS	-	-	-	-	-	-	-
Gh_D05G1874	Protein BRASSINAZOLE-RESISTANT 1	Environmental Information Processing	Signal transduction	ko04075//Plant hormone signal transduction	K14503	-	-	-
Gh_D12G2443	Proline--tRNA ligase, chloroplastic/mitochondrial	Genetic Information Processing	Translation	ko00970//Aminoacyl-tRNA biosynthesis	K01881	GO:0005623//cell;GO:0005737//cytoplasm;GO:0044424//intracellular part;GO:0005622//intracellular;GO:0044464//cell part	GO:0043167//ion binding;GO:0001883//purine nucleoside binding;GO:0003824//catalytic activity;GO:1901363//heterocyclic compound binding;GO:0005524//ATP binding;GO:1901265//nucleoside phosphate binding;GO:0032555//purine ribonucleotide binding;GO:0032550//purine ribonucleoside binding;GO:0017076//purine nucleotide binding;GO:0032559//adenyl ribonucleotide binding;GO:0043168//anion binding;GO:003563…	GO:0044238//primary metabolic process;GO:0046483//heterocycle metabolic process;GO:0090304//nucleic acid metabolic process;GO:0006518//peptide metabolic process;GO:0043436//oxoacid metabolic process;GO:0043604//amide biosynthetic process;GO:0044271//cellular nitrogen compound biosynthetic process;GO:0006807//nitrogen compound metabolic process;GO:1901576//organic substance biosynthetic process;GO…
Gh_D13G2303	E3 SUMO-protein ligase SIZ1	-	-	-	-	GO:0005623//cell;GO:0043227//membrane-bounded organelle;GO:0005634//nucleus;GO:0043229//intracellular organelle;GO:0005622//intracellular;GO:0044424//intracellular part;GO:0044464//cell part;GO:0043226//organelle;GO:0043231//intracellular membrane-bounded organelle	GO:0046914//transition metal ion binding;GO:0019789//SUMO transferase activity;GO:0005515//protein binding;GO:0008270//zinc ion binding;GO:0005488//binding;GO:0019787//ubiquitin-like protein transferase activity;GO:0043169//cation binding;GO:0016740//transferase activity;GO:0046872//metal ion binding;GO:0003824//catalytic activity;GO:0043167//ion binding	GO:0044763//single-organism cellular process;GO:0051716//cellular response to stimulus;GO:0044237//cellular metabolic process;GO:0071704//organic substance metabolic process;GO:0008152//metabolic process;GO:0036211//protein modification process;GO:0044267//cellular protein metabolic process;GO:0018193//peptidyl-amino acid modification;GO:0006464//cellular protein modification process;GO:0071496//…

## Sheet: 52h
GO_Name	GO_ID	GO_Level	P_value	EnrichmentScore	HitsGenesCountsInSelectedSet	HitsGenesCountsInBackground	AllGenesCountsInSelectedSet	AllGenesCountsInBackground	GenesOfSelectedSetInGOterm	corrected p-value(BH method)
meristem growth	GO:0035266	4	0.00289417	2.86871	10	230	864	57007	Gh_A04G0633,Gh_A05G1085,Gh_A05G0094,Gh_A05G2094,Gh_D06G2284,Gh_D06G2283,Gh_A09G2012,Gh_A06G0031,Gh_A06G0030,Gh_D05G2347,	0.0353921
id	Description	KEGG_A_class	KEGG_B_class	Pathway	K_ID	GO Component	GO Function	GO Process
Gh_A04G0633	Zinc finger protein JACKDAW	-	-	-	-	-	GO:0043167//ion binding;GO:0043169//cation binding;GO:1901363//heterocyclic compound binding;GO:0003676//nucleic acid binding;GO:0046872//metal ion binding;GO:0097159//organic cyclic compound binding;GO:0005488//binding	-
Gh_A05G0094	Heme oxygenase 1, chloroplastic	-	-	-	-	-	GO:0016705//oxidoreductase activity, acting on paired donors, with incorporation or reduction of molecular oxygen;GO:0016491//oxidoreductase activity;GO:0003824//catalytic activity;GO:0004392//heme oxygenase (decyclizing) activity	GO:0044237//cellular metabolic process;GO:1901360//organic cyclic compound metabolic process;GO:0044699//single-organism process;GO:0044710//single-organism metabolic process;GO:0019439//aromatic compound catabolic process;GO:0044248//cellular catabolic process;GO:0046483//heterocycle metabolic process;GO:0006725//cellular aromatic compound metabolic process;GO:0044270//cellular nitrogen compound…
Gh_A05G1085	Homeobox-leucine zipper protein ATHB-15	-	-	-	-	-	GO:0003676//nucleic acid binding;GO:0005488//binding;GO:0003677//DNA binding;GO:0008289//lipid binding;GO:0097159//organic cyclic compound binding;GO:1901363//heterocyclic compound binding	-
Gh_A05G2094	Uncharacterized protein OsI_027940	Metabolism	Global and Overview;Lipid metabolism	ko01100//Metabolic pathways;ko00590//Arachidonic acid metabolism	K15730	-	-	-
Gh_A06G0030	Endoplasmin homolog	Genetic Information Processing;Organismal Systems	Folding, sorting and degradation;Environmental adaptation	ko04141//Protein processing in endoplasmic reticulum;ko04626//Plant-pathogen interaction	K09487	-	GO:0005524//ATP binding;GO:0097367//carbohydrate derivative binding;GO:0032555//purine ribonucleotide binding;GO:0005515//protein binding;GO:0017076//purine nucleotide binding;GO:0097159//organic cyclic compound binding;GO:0001883//purine nucleoside binding;GO:0000166//nucleotide binding;GO:1901265//nucleoside phosphate binding;GO:0043167//ion binding;GO:0036094//small molecule binding;GO:0032559…	GO:0006950//response to stress;GO:0009987//cellular process;GO:0006457//protein folding;GO:0050896//response to stimulus
Gh_A06G0031	Endoplasmin homolog	Genetic Information Processing;Organismal Systems	Environmental adaptation;Folding, sorting and degradation	ko04141//Protein processing in endoplasmic reticulum;ko04626//Plant-pathogen interaction	K09487	-	GO:0032555//purine ribonucleotide binding;GO:0097159//organic cyclic compound binding;GO:0043167//ion binding;GO:1901265//nucleoside phosphate binding;GO:0043168//anion binding;GO:0030554//adenyl nucleotide binding;GO:0000166//nucleotide binding;GO:0032559//adenyl ribonucleotide binding;GO:0017076//purine nucleotide binding;GO:0005524//ATP binding;GO:0036094//small molecule binding;GO:0051082//un…	GO:0006457//protein folding;GO:0006950//response to stress;GO:0050896//response to stimulus;GO:0009987//cellular process
Gh_A09G2012	Cryptochrome-2	Organismal Systems	Environmental adaptation	ko04712//Circadian rhythm - plant	K12119	-	GO:0004871//signal transducer activity;GO:0009881//photoreceptor activity;GO:0009882//blue light photoreceptor activity;GO:0004872//receptor activity;GO:0038023//signaling receptor activity;GO:0060089//molecular transducer activity	GO:0044700//single organism signaling;GO:0009628//response to abiotic stimulus;GO:0050896//response to stimulus;GO:0009785//blue light signaling pathway;GO:0071214//cellular response to abiotic stimulus;GO:0051716//cellular response to stimulus;GO:0050794//regulation of cellular process;GO:0071482//cellular response to light stimulus;GO:0044763//single-organism cellular process;GO:0009314//respon…
Gh_D05G2347	Uncharacterized protein OsI_027940	Metabolism	Global and Overview;Lipid metabolism	ko01100//Metabolic pathways;ko00590//Arachidonic acid metabolism	K15730	-	-	-
Gh_D06G2283	Endoplasmin homolog	Organismal Systems;Genetic Information Processing	Folding, sorting and degradation;Environmental adaptation	ko04141//Protein processing in endoplasmic reticulum;ko04626//Plant-pathogen interaction	K09487	-	GO:0001883//purine nucleoside binding;GO:0043167//ion binding;GO:1901265//nucleoside phosphate binding;GO:0097367//carbohydrate derivative binding;GO:0001882//nucleoside binding;GO:0097159//organic cyclic compound binding;GO:0032549//ribonucleoside binding;GO:0032550//purine ribonucleoside binding;GO:0005488//binding;GO:0030554//adenyl nucleotide binding;GO:0032559//adenyl ribonucleotide binding;…	GO:0006950//response to stress;GO:0006457//protein folding;GO:0009987//cellular process;GO:0050896//response to stimulus
Gh_D06G2284	Endoplasmin homolog	Genetic Information Processing;Organismal Systems	Environmental adaptation;Folding, sorting and degradation	ko04141//Protein processing in endoplasmic reticulum;ko04626//Plant-pathogen interaction	K09487	-	GO:0036094//small molecule binding;GO:0043168//anion binding;GO:0017076//purine nucleotide binding;GO:0097367//carbohydrate derivative binding;GO:0097159//organic cyclic compound binding;GO:1901363//heterocyclic compound binding;GO:0005515//protein binding;GO:0043167//ion binding;GO:1901265//nucleoside phosphate binding;GO:0001882//nucleoside binding;GO:0032550//purine ribonucleoside binding;GO:0…	GO:0006457//protein folding;GO:0006950//response to stress;GO:0009987//cellular process;GO:0050896//response to stimulus
GO_Name	GO_ID	GO_Level	P_value	EnrichmentScore	HitsGenesCountsInSelectedSet	HitsGenesCountsInBackground	AllGenesCountsInSelectedSet	AllGenesCountsInBackground	GenesOfSelectedSetInGOterm	corrected p-value(BH method)
cotyledon morphogenesis	GO:0048826	6	0.0466541	2.96541	4	89	864	57007	Gh_A02G0245,Gh_D07G0603,Gh_D02G0313,Gh_A07G0534,	0.230167
id	Description	KEGG_A_class	KEGG_B_class	Pathway	K_ID	GO Component	GO Function	GO Process
Gh_A02G0245	--	-	-	-	-	-	-	-
Gh_A07G0534	ABC transporter G family member 11	-	-	-	-	GO:0016020//membrane	GO:0003824//catalytic activity;GO:0001883//purine nucleoside binding;GO:0032555//purine ribonucleotide binding;GO:1901265//nucleoside phosphate binding;GO:0035639//purine ribonucleoside triphosphate binding;GO:0017111//nucleoside-triphosphatase activity;GO:0005524//ATP binding;GO:0032553//ribonucleotide binding;GO:0000166//nucleotide binding;GO:0016787//hydrolase activity;GO:0017076//purine nucle…	-
Gh_D02G0313	--	-	-	-	-	-	-	-
Gh_D07G0603	ABC transporter G family member 11	-	-	-	-	GO:0016020//membrane	GO:0035639//purine ribonucleoside triphosphate binding;GO:0000166//nucleotide binding;GO:0016787//hydrolase activity;GO:0016817//hydrolase activity, acting on acid anhydrides;GO:0017076//purine nucleotide binding;GO:0043168//anion binding;GO:0097367//carbohydrate derivative binding;GO:0017111//nucleoside-triphosphatase activity;GO:0030554//adenyl nucleotide binding;GO:0032550//purine ribonucleosi…	-
