# Supplementary material for: Comparative Transcriptome Analysis Provides Insights into the Seed Germination in Cotton in Response to Chilling Stress
Source: Int J Mol Sci. 2020 Mar 18;21(6):2067. doi: 10.3390/ijms21062067 (PMC7139662; doi:10.3390/ijms21062067)
Supplement: Supplementary file 1 [file ijms-21-02067-s001.zip › ijms-747487-supplementary - XML/File S8 Asparagine biosynthetic process about amino acids enriched in GO term.xlsx]

## Sheet: K-1-vs-X-1
1-UP
GO_Name	GO_ID	GO_Level	P_value	EnrichmentScore	HitsGenesCountsInSelectedSet	HitsGenesCountsInBackground	AllGenesCountsInSelectedSet	AllGenesCountsInBackground	GenesOfSelectedSetInGOterm	corrected p-value(BH method)
'de novo' L-methionine biosynthetic process	GO:0071266	13	0.0129714	11.1713	2	9	1134	57007	Gh_D12G2347,Gh_A12G2168,	0.102177
L-methionine biosynthetic process	GO:0071265	12	0.0395547	3.96874	3	38	1134	57007	Gh_D01G0466,Gh_D12G2347,Gh_A12G2168,	0.195792
S-adenosylmethioninamine biosynthetic process	GO:0006557	11	0.0307063	7.18153	2	14	1134	57007	Gh_A03G0946,Gh_D08G0408,	0.182926
S-adenosylmethionine biosynthetic process	GO:0006556	7	0.0394491	6.28384	2	16	1134	57007	Gh_D12G1222,Gh_D08G1348,	0.199008
alpha-amino acid catabolic process	GO:1901606	9	8.13e-06	3.9274	15	192	1134	57007	Gh_D07G0803,Gh_A01G0420,Gh_D10G2363,Gh_A09G0992,Gh_A13G0153,Gh_D13G0174,Gh_A10G1241,Gh_D12G2347,Gh_D11G1602,Gh_A07G0741,Gh_D05G2913,Gh_A12G2168,Gh_A12G0211,Gh_D09G1964,Gh_D09G1012,	0.000357
methionine catabolic process	GO:0009087	11	0.00776911	14.3631	2	7	1134	57007	Gh_D12G2347,Gh_A12G2168,	0.0716754
methionine biosynthetic process	GO:0009086	11	4.95e-05	6.09342	8	66	1134	57007	Gh_D04G0424,Gh_A11G2077,Gh_D02G0387,Gh_D01G0466,Gh_A05G3180,Gh_D12G2347,Gh_A12G2168,Gh_D11G2384,	0.00141438
aromatic amino acid family catabolic process	GO:0009074	9	0.000488	5.02707	7	70	1134	57007	Gh_D07G0803,Gh_A01G0420,Gh_D10G2363,Gh_A13G0153,Gh_D13G0174,Gh_A07G0741,Gh_D05G2913,	0.00940554
tyrosine catabolic process	GO:0006572	10	0.00512443	8.37845	3	18	1134	57007	Gh_D07G0803,Gh_A01G0420,Gh_A07G0741,	0.0557341
leucine catabolic process	GO:0006552	10	2.97e-05	20.1083	4	10	1134	57007	Gh_A09G0992,Gh_A10G1241,Gh_A12G0211,Gh_D09G1012,	0.000927
sulfur amino acid catabolic process	GO:0000098	9	0.0394491	6.28384	2	16	1134	57007	Gh_D12G2347,Gh_A12G2168,	0.199008
sulfur amino acid biosynthetic process	GO:0000097	9	0.000365	4.11306	9	110	1134	57007	Gh_D04G0424,Gh_A11G2077,Gh_D02G0387,Gh_D11G0947,Gh_D01G0466,Gh_A05G3180,Gh_D12G2347,Gh_A12G2168,Gh_D11G2384,	0.00759644
tryptophan catabolic process	GO:0006569	10	0.000856	9.14013	4	22	1134	57007	Gh_D10G2363,Gh_A13G0153,Gh_D13G0174,Gh_D05G2913,	0.0139963
tryptophan catabolic process to kynurenine	GO:0019441	11	0.000178	13.4055	4	15	1134	57007	Gh_D10G2363,Gh_A13G0153,Gh_D13G0174,Gh_D05G2913,	0.00418904
aspartate family amino acid biosynthetic process	GO:0009067	10	7.23e-07	5.5383	13	118	1134	57007	Gh_D04G0424,Gh_A11G2077,Gh_D02G0387,Gh_D07G1762,Gh_D01G0466,Gh_A05G3180,Gh_D12G2347,Gh_D09G0863,Gh_D09G0861,Gh_A09G0840,Gh_A09G2475,Gh_A12G2168,Gh_D11G2384,	4.29e-05
methionine catabolic process via 2-oxobutanoate	GO:0019458	12	0.00776911	14.3631	2	7	1134	57007	Gh_D12G2347,Gh_A12G2168,	0.0716754
cysteine biosynthetic process via cystathionine	GO:0019343	12	0.0129714	11.1713	2	9	1134	57007	Gh_D12G2347,Gh_A12G2168,	0.102177
cellular amino acid catabolic process	GO:0009063	8	4.29e-08	4.61422	19	207	1134	57007	Gh_D07G0803,Gh_A01G0420,Gh_D10G2363,Gh_A09G0992,Gh_A13G0153,Gh_D13G0174,Gh_A10G1241,Gh_D12G2347,Gh_D11G1602,Gh_A07G0741,Gh_D09G0863,Gh_D09G0861,Gh_A09G0840,Gh_A09G2475,Gh_D05G2913,Gh_A12G2168,Gh_A12G0211,Gh_D09G1964,Gh_D09G1012,	4.42e-06
cellular amino acid biosynthetic process	GO:0008652	8	0.0294527	1.61615	19	591	1134	57007	Gh_D04G0424,Gh_A09G2381,Gh_A02G0064,Gh_A09G1764,Gh_A11G2077,Gh_D02G0387,Gh_D07G1762,Gh_D09G1873,Gh_D11G0947,Gh_D01G0466,Gh_A05G3180,Gh_A13G0603,Gh_D12G2347,Gh_D09G0863,Gh_D09G0861,Gh_A09G0840,Gh_A09G2475,Gh_A12G2168,Gh_D11G2384,	0.17724
branched-chain amino acid catabolic process	GO:0009083	9	0.000856	9.14013	4	22	1134	57007	Gh_A09G0992,Gh_A10G1241,Gh_A12G0211,Gh_D09G1012,	0.0139963
L-asparagine biosynthetic process	GO:0070981	12	9.65e-05	15.4679	4	13	1134	57007	Gh_D09G0863,Gh_D09G0861,Gh_A09G0840,Gh_A09G2475,	0.002514
asparagine biosynthetic process	GO:0006529	11	0.000133	14.3631	4	14	1134	57007	Gh_D09G0863,Gh_D09G0861,Gh_A09G0840,Gh_A09G2475,	0.00328369
amide biosynthetic process	GO:0043604	6	0	2.52627	119	2368	1134	57007	Gh_D05G1357,Gh_D09G1818,Gh_D04G1932,Gh_A02G1627,Gh_A03G2187,Gh_A05G1290,Gh_A12G0794,Gh_A05G2382,Gh_D08G1294,Gh_D11G1182,Gh_A04G0473,Gh_D02G2070,Gh_A10G0881,Gh_A05G3476,Gh_D08G0998,Gh_A08G0267,Gh_A01G0622,Gh_A11G1308,Gh_D05G1533,Gh_D05G2672,Gh_D04G1761,Gh_A12G1102,Gh_D03G1073,Gh_D10G2045,Gh_A09G0923,Gh_A13G1163,Gh_A07G0867,Gh_A09G0158,Gh_A05G1992,Gh_D09G0953,Gh_A08G0432,Gh_A01G1718,Gh_D04G0449,Gh_…	0
1-DOWN
GO_Name	GO_ID	GO_Level	P_value	EnrichmentScore	HitsGenesCountsInSelectedSet	HitsGenesCountsInBackground	AllGenesCountsInSelectedSet	AllGenesCountsInBackground	GenesOfSelectedSetInGOterm	corrected p-value(BH method)
glutamate biosynthetic process	GO:0006537	11	0.00561762	8.05487	3	16	1327	57007	Gh_D12G2422,Gh_D07G1777,Gh_A07G1589,	0.0509558
glutamine family amino acid catabolic process	GO:0009065	10	0.0320326	4.29593	3	30	1327	57007	Gh_D07G1777,Gh_A01G0799,Gh_A07G1589,	0.163749
lysine biosynthetic process	GO:0009085	11	0.0348674	4.15735	3	31	1327	57007	Gh_D09G0003,Gh_A03G1887,Gh_A04G0681,	0.174921
lysine biosynthetic process via diaminopimelate	GO:0009089	12	0.0293239	4.44407	3	29	1327	57007	Gh_D09G0003,Gh_A03G1887,Gh_A04G0681,	0.156123
proline catabolic process	GO:0006562	11	0.0138112	10.7398	2	8	1327	57007	Gh_D07G1777,Gh_A07G1589,	0.0941957
proline catabolic process to glutamate	GO:0010133	12	0.0138112	10.7398	2	8	1327	57007	Gh_D07G1777,Gh_A07G1589,	0.0941957
S-adenosylhomocysteine catabolic process	GO:0019510	11	0.0138112	10.7398	2	8	1327	57007	Gh_D03G0973,Gh_A10G1131,	0.0941957
threonine biosynthetic process	GO:0009088	11	0.00464406	8.59186	3	15	1327	57007	Gh_D05G0328,Gh_D09G0003,Gh_A03G1507,	0.0459966
nicotinamide nucleotide biosynthetic process	GO:0019359	11	0.00383297	6.13704	4	28	1327	57007	Gh_D05G0705,Gh_D08G1191,Gh_D07G0562,Gh_A05G0576,	0.0397154
glutamine family amino acid catabolic process	GO:0009065	10	0.0320326	4.29593	3	30	1327	57007	Gh_D07G1777,Gh_A01G0799,Gh_A07G1589,	0.163749

## Sheet: K-2-vs-X-2
2-UP
GO_Name	GO_ID	GO_Level	P_value	EnrichmentScore	HitsGenesCountsInSelectedSet	HitsGenesCountsInBackground	AllGenesCountsInSelectedSet	AllGenesCountsInBackground	GenesOfSelectedSetInGOterm	corrected p-value(BH method)
branched-chain amino acid catabolic process	GO:0009083	9	0.00584053	8.06399	3	22	964	57007	Gh_D12G0213,Gh_A12G0211,Gh_D09G1012,	0.045003
amide biosynthetic process	GO:0043604	6	0.000188	1.59827	64	2368	964	57007	Gh_A11G2437,Gh_D05G1357,Gh_D04G1932,Gh_A02G1627,Gh_A03G2187,Gh_A12G0794,Gh_D08G1294,Gh_D02G2070,Gh_A09G1317,Gh_A05G3476,Gh_D04G1761,Gh_A08G1752,Gh_D03G1073,Gh_A09G0923,Gh_A05G1992,Gh_D09G0953,Gh_D04G1521,Gh_D07G0615,Gh_D02G2279,Gh_A06G1588,Gh_D11G0187,XLOC_011715,Gh_D12G0410,Gh_D09G0486,Gh_D01G0277,Gh_D13G2289,Gh_D10G1779,Gh_D08G0224,Gh_D06G1553,Gh_A03G0604,Gh_A13G0157,Gh_D03G1167,Gh_D04G1237,XLO…	0.00312617
cellular amino acid biosynthetic process	GO:0008652	8	0.00639622	1.90115	19	591	964	57007	XLOC_031497,Gh_D04G0424,Gh_D05G0386,Gh_D10G0003,Gh_A09G1764,Gh_A11G2077,Gh_D07G1762,Gh_D01G0466,Gh_D05G3678,Gh_A13G0603,Gh_D12G2347,Gh_D09G0863,Gh_D09G0861,Gh_A09G0840,Gh_D10G2276,Gh_A09G2475,Gh_D02G2129,Gh_A12G2168,Gh_D11G2384,	0.0478585
cellular amino acid catabolic process	GO:0009063	8	5.91e-05	3.71385	13	207	964	57007	Gh_A01G0420,Gh_D12G0213,Gh_A04G0127,Gh_D12G2347,Gh_D11G1602,Gh_D09G0863,Gh_D09G0861,Gh_A09G0840,Gh_A09G2475,Gh_A12G2168,Gh_A12G0211,Gh_D09G1964,Gh_D09G1012,	0.0013481
cysteine biosynthetic process via cystathionine	GO:0019343	12	0.00950403	13.1413	2	9	964	57007	Gh_D12G2347,Gh_A12G2168,	0.064104
methionine catabolic process via 2-oxobutanoate	GO:0019458	12	0.0056699	16.896	2	7	964	57007	Gh_D12G2347,Gh_A12G2168,	0.0447249
asparagine biosynthetic process	GO:0006529	11	7.11e-05	16.896	4	14	964	57007	Gh_D09G0863,Gh_D09G0861,Gh_A09G0840,Gh_A09G2475,	0.00155991
aspartate family amino acid biosynthetic process	GO:0009067	10	5.65e-06	5.51267	11	118	964	57007	Gh_D04G0424,Gh_A11G2077,Gh_D07G1762,Gh_D01G0466,Gh_D12G2347,Gh_D09G0863,Gh_D09G0861,Gh_A09G0840,Gh_A09G2475,Gh_A12G2168,Gh_D11G2384,	0.000209
aspartate family amino acid catabolic process	GO:0009068	10	0.00443324	8.87038	3	20	964	57007	Gh_A04G0127,Gh_D12G2347,Gh_A12G2168,	0.0375133
serine family amino acid biosynthetic process	GO:0009070	10	0.0490307	2.52717	5	117	964	57007	XLOC_031497,Gh_D05G3678,Gh_D12G2347,Gh_D02G2129,Gh_A12G2168,	0.198425
sulfur amino acid biosynthetic process	GO:0000097	9	0.000584	4.30079	8	110	964	57007	XLOC_031497,Gh_D04G0424,Gh_A11G2077,Gh_D01G0466,Gh_D05G3678,Gh_D12G2347,Gh_A12G2168,Gh_D11G2384,	0.00767529
sulfur amino acid catabolic process	GO:0000098	9	0.0293011	7.39199	2	16	964	57007	Gh_D12G2347,Gh_A12G2168,	0.146631
leucine catabolic process	GO:0006552	10	0.000529	17.7408	3	10	964	57007	Gh_D12G0213,Gh_A12G0211,Gh_D09G1012,	0.00716112
methionine biosynthetic process	GO:0009086	11	0.000883	5.37599	6	66	964	57007	Gh_D04G0424,Gh_A11G2077,Gh_D01G0466,Gh_D12G2347,Gh_A12G2168,Gh_D11G2384,	0.0104827
methionine catabolic process	GO:0009087	11	0.0056699	16.896	2	7	964	57007	Gh_D12G2347,Gh_A12G2168,	0.0447249
cysteine biosynthetic process	GO:0019344	11	0.0123578	4.46309	4	53	964	57007	XLOC_031497,Gh_D05G3678,Gh_D12G2347,Gh_A12G2168,	0.0777203
alpha-amino acid biosynthetic process	GO:1901607	9	0.00694128	1.96734	17	511	964	57007	XLOC_031497,Gh_D04G0424,Gh_D05G0386,Gh_D10G0003,Gh_A11G2077,Gh_D07G1762,Gh_D01G0466,Gh_D05G3678,Gh_D12G2347,Gh_D09G0863,Gh_D09G0861,Gh_A09G0840,Gh_D10G2276,Gh_A09G2475,Gh_D02G2129,Gh_A12G2168,Gh_D11G2384,	0.0509538
alpha-amino acid catabolic process	GO:1901606	9	0.00569062	2.77199	9	192	964	57007	Gh_A01G0420,Gh_D12G0213,Gh_A04G0127,Gh_D12G2347,Gh_D11G1602,Gh_A12G2168,Gh_A12G0211,Gh_D09G1964,Gh_D09G1012,	0.0442878
S-adenosylmethionine biosynthetic process	GO:0006556	7	0.0293011	7.39199	2	16	964	57007	Gh_D12G1222,Gh_D08G1348,	0.146631
L-asparagine biosynthetic process	GO:0070981	12	5.14e-05	18.1957	4	13	964	57007	Gh_D09G0863,Gh_D09G0861,Gh_A09G0840,Gh_A09G2475,	0.001247
L-methionine biosynthetic process	GO:0071265	12	0.0262244	4.66862	3	38	964	57007	Gh_D01G0466,Gh_D12G2347,Gh_A12G2168,	0.133825
'de novo' L-methionine biosynthetic process	GO:0071266	13	0.00950403	13.1413	2	9	964	57007	Gh_D12G2347,Gh_A12G2168,	0.064104
2-DOWN
GO_Name	GO_ID	GO_Level	P_value	EnrichmentScore	HitsGenesCountsInSelectedSet	HitsGenesCountsInBackground	AllGenesCountsInSelectedSet	AllGenesCountsInBackground	GenesOfSelectedSetInGOterm	corrected p-value(BH method)
alpha-amino acid biosynthetic process	GO:1901607	9	0.00374463	1.88939	22	511	1299	57007	Gh_D10G1253,Gh_D13G1547,Gh_A10G2010,Gh_A13G1132,Gh_A01G0700,Gh_D09G0003,Gh_D07G1777,Gh_D07G1773,Gh_A08G2334,Gh_D05G0716,Gh_D05G1637,XLOC_071424,Gh_A05G1463,Gh_D01G1628,Gh_D04G1789,Gh_A10G1132,Gh_A03G1507,Gh_D09G1344,Gh_D01G1755,Gh_A11G0511,Gh_D13G1799,Gh_A09G1843,	0.106528
aminoglycan biosynthetic process	GO:0006023	6	0.0342627	6.75158	2	13	1299	57007	Gh_A11G0650,Gh_D11G0761,	0.356304
cysteine biosynthetic process	GO:0019344	11	0.0325592	3.3121	4	53	1299	57007	Gh_A13G1132,Gh_A01G0700,Gh_D05G1637,Gh_A05G1463,	0.348849
glycine biosynthetic process	GO:0006545	11	0.0176959	3.98957	4	44	1299	57007	Gh_D05G0716,Gh_A10G1132,Gh_D13G1799,Gh_A09G1843,	0.248849
serine family amino acid biosynthetic process	GO:0009070	10	0.00546609	3.0007	8	117	1299	57007	Gh_A13G1132,Gh_A01G0700,Gh_D05G0716,Gh_D05G1637,Gh_A05G1463,Gh_A10G1132,Gh_D13G1799,Gh_A09G1843,	0.132633
threonine biosynthetic process	GO:0009088	11	0.0447651	5.85137	2	15	1299	57007	Gh_D09G0003,Gh_A03G1507,	0.418089
indoleacetic acid biosynthetic process via tryptophan	GO:0009848	10	0.0450545	21.9426	1	2	1299	57007	Gh_A05G1065,	0.40697
negative regulation of indoleacetic acid biosynthetic process via tryptophan	GO:1901997	10	0.0450545	21.9426	1	2	1299	57007	Gh_A05G1065,	0.40697
regulation of indoleacetic acid biosynthetic process via tryptophan	GO:1901996	9	0.0450545	21.9426	1	2	1299	57007	Gh_A05G1065,	0.40697
cellular amino acid biosynthetic process	GO:0008652	8	0.0182013	1.63363	22	591	1299	57007	Gh_D10G1253,Gh_D13G1547,Gh_A10G2010,Gh_A13G1132,Gh_A01G0700,Gh_D09G0003,Gh_D07G1777,Gh_D07G1773,Gh_A08G2334,Gh_D05G0716,Gh_D05G1637,XLOC_071424,Gh_A05G1463,Gh_D01G1628,Gh_D04G1789,Gh_A10G1132,Gh_A03G1507,Gh_D09G1344,Gh_D01G1755,Gh_A11G0511,Gh_D13G1799,Gh_A09G1843,	0.251666

## Sheet: K-3-vs-X-3
3-UP
GO_Name	GO_ID	GO_Level	P_value	EnrichmentScore	HitsGenesCountsInSelectedSet	HitsGenesCountsInBackground	AllGenesCountsInSelectedSet	AllGenesCountsInBackground	GenesOfSelectedSetInGOterm	corrected p-value(BH method)
sulfur amino acid biosynthetic process	GO:0000097	9	4.22354e-06	5.67234	11	110	1005	57007	Gh_A05G1463,XLOC_031497,Gh_D04G0424,Gh_D11G0947,Gh_D01G0466,Gh_D05G3678,Gh_D12G2347,Gh_A06G1308,Gh_D05G1637,Gh_A12G2168,Gh_D11G2384,	0.000117609
sulfur amino acid catabolic process	GO:0000098	9	0.00257693	10.6356	3	16	1005	57007	Gh_A11G0015,Gh_D12G2347,Gh_A12G2168,	0.0229928
asparagine biosynthetic process	GO:0006529	11	0.024553	8.10334	2	14	1005	57007	Gh_D09G0863,Gh_A09G2475,	0.109153
cysteine biosynthetic process from serine	GO:0006535	12	0.0128901	6.07751	3	28	1005	57007	XLOC_031497,Gh_D11G0947,Gh_D05G3678,	0.0679076
leucine catabolic process	GO:0006552	10	5.84769e-09	34.034	6	10	1005	57007	Gh_A08G0595,Gh_D12G0213,Gh_A09G0992,Gh_D08G0690,Gh_A12G0211,Gh_D09G1012,	4.78002e-07
proline biosynthetic process	GO:0006561	11	0.00140114	6.0344	5	47	1005	57007	Gh_A01G1740,Gh_A01G1736,Gh_D01G1989,Gh_D01G1988,Gh_D01G1986,	0.0136557
cellular amino acid biosynthetic process	GO:0008652	8	9.04336e-06	2.59142	27	591	1005	57007	Gh_A05G1463,Gh_D10G1299,Gh_A10G0002,XLOC_031497,Gh_A13G2097,Gh_A05G1989,Gh_A01G1740,Gh_D04G0424,Gh_A01G1736,Gh_D10G0003,Gh_D11G0947,Gh_D01G0466,Gh_Sca013417G01,Gh_D05G3678,Gh_D01G1989,Gh_D01G1988,Gh_D01G1986,Gh_A13G0603,Gh_D12G2347,Gh_A06G1308,Gh_D05G3808,Gh_D09G0863,Gh_D05G1637,Gh_A04G1178,Gh_A09G2475,Gh_A12G2168,Gh_D11G2384,	0.000206449
cellular amino acid catabolic process	GO:0009063	8	8.95316e-05	3.56234	13	207	1005	57007	Gh_A08G0595,Gh_A11G0015,Gh_D12G0213,Gh_A09G0992,Gh_D08G0690,Gh_D12G2347,Gh_A06G1944,Gh_D11G1602,Gh_D09G0863,Gh_A09G2475,Gh_A12G2168,Gh_A12G0211,Gh_D09G1012,	0.00141796
aspartate family amino acid biosynthetic process	GO:0009067	10	0.00120753	3.84565	8	118	1005	57007	Gh_A13G2097,Gh_D04G0424,Gh_D01G0466,Gh_D12G2347,Gh_D09G0863,Gh_A09G2475,Gh_A12G2168,Gh_D11G2384,	0.0120468
aspartate family amino acid catabolic process	GO:0009068	10	0.00497813	8.50851	3	20	1005	57007	Gh_D12G2347,Gh_A06G1944,Gh_A12G2168,	0.0350405
branched-chain amino acid catabolic process	GO:0009083	9	1.73352e-06	15.47	6	22	1005	57007	Gh_A08G0595,Gh_D12G0213,Gh_A09G0992,Gh_D08G0690,Gh_A12G0211,Gh_D09G1012,	5.70485e-05
glutamine family amino acid biosynthetic process	GO:0009084	10	0.0413231	2.65063	5	107	1005	57007	Gh_A01G1740,Gh_A01G1736,Gh_D01G1989,Gh_D01G1988,Gh_D01G1986,	0.152199
methionine biosynthetic process	GO:0009086	11	0.00621014	4.29723	5	66	1005	57007	Gh_D04G0424,Gh_D01G0466,Gh_D12G2347,Gh_A12G2168,Gh_D11G2384,	0.0402468
methionine catabolic process	GO:0009087	11	0.00614787	16.2067	2	7	1005	57007	Gh_D12G2347,Gh_A12G2168,	0.0407819
cysteine biosynthetic process via cystathionine	GO:0019343	12	0.0102954	12.6052	2	9	1005	57007	Gh_D12G2347,Gh_A12G2168,	0.0588906
cysteine biosynthetic process	GO:0019344	11	3.98673e-06	8.56202	8	53	1005	57007	Gh_A05G1463,XLOC_031497,Gh_D11G0947,Gh_D05G3678,Gh_D12G2347,Gh_A06G1308,Gh_D05G1637,Gh_A12G2168,	0.0001148
methionine catabolic process via 2-oxobutanoate	GO:0019458	12	0.00614787	16.2067	2	7	1005	57007	Gh_D12G2347,Gh_A12G2168,	0.0407819
tetrahydrofolylpolyglutamate biosynthetic process	GO:0046901	9	0.0349483	28.3617	1	2	1005	57007	XLOC_048852,	0.139683
L-asparagine biosynthetic process	GO:0070981	12	0.0212911	8.72667	2	13	1005	57007	Gh_D09G0863,Gh_A09G2475,	0.100096
L-methionine biosynthetic process	GO:0071265	12	0.029173	4.47816	3	38	1005	57007	Gh_D01G0466,Gh_D12G2347,Gh_A12G2168,	0.122594
'de novo' L-methionine biosynthetic process	GO:0071266	13	0.0102954	12.6052	2	9	1005	57007	Gh_D12G2347,Gh_A12G2168,	0.0588906
alpha-amino acid catabolic process	GO:1901606	9	0.000660576	3.24978	11	192	1005	57007	Gh_A08G0595,Gh_A11G0015,Gh_D12G0213,Gh_A09G0992,Gh_D08G0690,Gh_D12G2347,Gh_A06G1944,Gh_D11G1602,Gh_A12G2168,Gh_A12G0211,Gh_D09G1012,	0.00750628
alpha-amino acid biosynthetic process	GO:1901607	9	6.03797e-06	2.77512	25	511	1005	57007	Gh_A05G1463,Gh_D10G1299,Gh_A10G0002,XLOC_031497,Gh_A13G2097,Gh_A05G1989,Gh_A01G1740,Gh_D04G0424,Gh_A01G1736,Gh_D10G0003,Gh_D11G0947,Gh_D01G0466,Gh_D05G3678,Gh_D01G1989,Gh_D01G1988,Gh_D01G1986,Gh_D12G2347,Gh_A06G1308,Gh_D05G3808,Gh_D09G0863,Gh_D05G1637,Gh_A04G1178,Gh_A09G2475,Gh_A12G2168,Gh_D11G2384,	0.000162768
3-DOWN
GO_Name	GO_ID	GO_Level	P_value	EnrichmentScore	HitsGenesCountsInSelectedSet	HitsGenesCountsInBackground	AllGenesCountsInSelectedSet	AllGenesCountsInBackground	GenesOfSelectedSetInGOterm	corrected p-value(BH method)
L-asparagine biosynthetic process	GO:0070981	12	0.0338765	6.79342	2	13	1291	57007	Gh_D05G0859,Gh_A05G0724,	0.207587
S-adenosylmethioninamine biosynthetic process	GO:0006557	11	0.0389395	6.30818	2	14	1291	57007	Gh_A13G0790,Gh_D13G0930,	0.224803
UDP-glucuronate biosynthetic process	GO:0006065	9	0.0338765	6.79342	2	13	1291	57007	Gh_A11G0650,Gh_D11G0761,	0.207587
alpha-amino acid biosynthetic process	GO:1901607	9	0.00164239	1.98751	23	511	1291	57007	Gh_A10G2010,Gh_D04G1789,Gh_D05G0859,Gh_D07G1721,Gh_D09G0003,Gh_A01G0700,Gh_A04G0681,Gh_D01G0718,Gh_D09G1344,Gh_D07G1773,Gh_D08G2317,Gh_D03G1858,Gh_D04G1025,Gh_D01G1755,Gh_A11G0511,Gh_A08G2334,Gh_D05G0716,Gh_A07G1585,Gh_A05G0724,Gh_D08G2265,Gh_D13G1799,Gh_A08G1901,Gh_D02G0076,	0.0265981
alpha-amino acid catabolic process	GO:1901606	9	0.0126524	2.29986	10	192	1291	57007	Gh_D13G0420,Gh_A05G1065,Gh_A10G1131,Gh_A13G0377,Gh_A13G0153,Gh_D13G0174,Gh_A01G0799,Gh_D01G0827,Gh_D05G2397,Gh_D13G1799,	0.106605
gamma-aminobutyric acid catabolic process	GO:0009450	9	0.0165981	9.81272	2	9	1291	57007	Gh_A01G0799,Gh_D01G0827,	0.125823
cysteine biosynthetic process	GO:0019344	11	0.0319348	3.33262	4	53	1291	57007	Gh_A01G0700,Gh_D01G0718,Gh_D08G2265,Gh_A08G1901,	0.199612
galacturonate biosynthetic process	GO:0033481	10	0.0165981	9.81272	2	9	1291	57007	Gh_A05G3665,Gh_A02G0188,	0.125823
glutamate catabolic process	GO:0006538	11	0.0165981	9.81272	2	9	1291	57007	Gh_A01G0799,Gh_D01G0827,	0.125823
inositol catabolic process	GO:0019310	8	0.0389395	6.30818	2	14	1291	57007	Gh_A10G0562,Gh_D10G0602,	0.224803
myo-inositol hexakisphosphate biosynthetic process	GO:0010264	9	0.0226152	4.90636	3	27	1291	57007	Gh_D03G0408,Gh_A11G1830,Gh_D11G2210,	0.155808
sulfur amino acid biosynthetic process	GO:0000097	9	0.0127678	2.81001	7	110	1291	57007	Gh_A01G0700,Gh_D01G0718,Gh_D08G2317,Gh_D01G1755,Gh_A08G2334,Gh_D08G2265,Gh_A08G1901,	0.106855
pyrimidine ribonucleoside monophosphate biosynthetic process	GO:0009174	11	0.0298676	4.41572	3	30	1291	57007	Gh_A04G0236,Gh_D05G3477,Gh_A11G0511,	0.190025
ornithine biosynthetic process	GO:0006592	10	0.0447802	22.0786	1	2	1291	57007	Gh_D03G1858,	0.238636
indoleacetic acid biosynthetic process via tryptophan	GO:0009848	10	0.0447802	22.0786	1	2	1291	57007	Gh_A05G1065,	0.238636
negative regulation of indoleacetic acid biosynthetic process via tryptophan	GO:1901997	10	0.0447802	22.0786	1	2	1291	57007	Gh_A05G1065,	0.238636
tryptophan catabolic process	GO:0006569	10	0.000113	10.0357	5	22	1291	57007	Gh_D13G0420,Gh_A05G1065,Gh_A13G0377,Gh_A13G0153,Gh_D13G0174,	0.00335214
tryptophan catabolic process to kynurenine	GO:0019441	11	0.000293	11.7753	4	15	1291	57007	Gh_D13G0420,Gh_A13G0377,Gh_A13G0153,Gh_D13G0174,	0.0072997
cysteine biosynthetic process from serine	GO:0006535	12	0.00347508	6.30818	4	28	1291	57007	Gh_A01G0700,Gh_D01G0718,Gh_D08G2265,Gh_A08G1901,	0.0458563
asparagine biosynthetic process	GO:0006529	11	0.0389395	6.30818	2	14	1291	57007	Gh_D05G0859,Gh_A05G0724,	0.224803
regulation of indoleacetic acid biosynthetic process via tryptophan	GO:1901996	9	0.0447802	22.0786	1	2	1291	57007	Gh_A05G1065,	0.238636
cellular amino acid biosynthetic process	GO:0008652	8	0.0024381	1.8679	25	591	1291	57007	Gh_A10G2010,Gh_D04G1789,Gh_D05G0859,Gh_D07G1721,Gh_D09G0003,Gh_A01G0700,Gh_A04G0681,Gh_D01G0718,Gh_D09G1344,Gh_D07G1773,Gh_D08G2317,Gh_D11G0748,Gh_D03G1858,Gh_D04G1025,Gh_D01G1755,Gh_A11G0511,Gh_A08G2334,Gh_D05G0716,Gh_A07G1585,Gh_A05G0724,Gh_D08G2265,Gh_D09G1646,Gh_D13G1799,Gh_A08G1901,Gh_D02G0076,	0.0366303
cellular amino acid catabolic process	GO:0009063	8	0.00287886	2.55984	12	207	1291	57007	Gh_D13G0420,Gh_D05G0859,Gh_A05G1065,Gh_A10G1131,Gh_A13G0377,Gh_A13G0153,Gh_D13G0174,Gh_A01G0799,Gh_D01G0827,Gh_A05G0724,Gh_D05G2397,Gh_D13G1799,	0.0415021

## Sheet: K-4-vs-X-4
4-UP
GO_Name	GO_ID	GO_Level	P_value	EnrichmentScore	HitsGenesCountsInSelectedSet	HitsGenesCountsInBackground	AllGenesCountsInSelectedSet	AllGenesCountsInBackground	GenesOfSelectedSetInGOterm	corrected p-value(BH method)
proline biosynthetic process	GO:0006561	11	0.000117383	10.4202	5	47	582	57007	Gh_D10G0666,Gh_D01G1989,Gh_D01G1988,Gh_A01G1740,Gh_A01G1736,	0.00169046
phosphatidylserine biosynthetic process	GO:0006659	9	0.040217	24.4875	1	4	582	57007	Gh_A09G0050,	0.142973
peptidyl-diphthamide biosynthetic process from peptidyl-histidine	GO:0017183	11	0.040217	24.4875	1	4	582	57007	Gh_D08G2753,	0.142973
methionine biosynthetic process	GO:0009086	11	0.0301567	4.45228	3	66	582	57007	Gh_D04G0424,Gh_D02G2223,Gh_A13G1464,	0.121758
glutamine family amino acid biosynthetic process	GO:0009084	10	0.00493747	4.57711	5	107	582	57007	Gh_D10G0666,Gh_D01G1989,Gh_D01G1988,Gh_A01G1740,Gh_A01G1736,	0.0348863
cellular amino acid biosynthetic process	GO:0008652	8	0.00851294	2.15457	13	591	582	57007	Gh_D10G0666,Gh_D09G1873,Gh_Sca013417G01,Gh_D01G1989,Gh_D01G1988,Gh_A13G0603,Gh_A01G1740,Gh_D04G0424,Gh_A01G1736,Gh_D02G2223,Gh_A13G1464,Gh_D11G1707,Gh_D10G1856,	0.0511909
D-cysteine catabolic process	GO:0019447	12	0.0303167	32.6501	1	3	582	57007	Gh_A11G0015,	0.121536
4-DOWN
GO_Name	GO_ID	GO_Level	P_value	EnrichmentScore	HitsGenesCountsInSelectedSet	HitsGenesCountsInBackground	AllGenesCountsInSelectedSet	AllGenesCountsInBackground	GenesOfSelectedSetInGOterm	corrected p-value(BH method)
L-asparagine biosynthetic process	GO:0070981	12	1.45729e-06	23.1041	5	13	949	57007	Gh_D05G0859,Gh_Sca004949G01,Gh_D09G0863,Gh_D09G0861,Gh_A05G0724,	6.3732e-05
asparagine biosynthetic process	GO:0006529	11	2.2357e-06	21.4538	5	14	949	57007	Gh_D05G0859,Gh_Sca004949G01,Gh_D09G0863,Gh_D09G0861,Gh_A05G0724,	8.62718e-05
alpha-amino acid biosynthetic process	GO:1901607	9	0.000443612	2.3511	20	511	949	57007	Gh_D12G2422,Gh_D04G1789,Gh_D05G0859,Gh_D07G1777,Gh_D07G1773,Gh_D02G0387,Gh_A12G2272,Gh_D04G1025,Gh_D01G1755,Gh_A10G1238,Gh_Sca004949G01,Gh_D09G0863,Gh_D09G0861,Gh_D05G0716,Gh_A05G0724,Gh_D13G1799,Gh_A10G1724,Gh_A02G0121,Gh_A13G1488,Gh_A08G1901,	0.0077949
glutamate biosynthetic process	GO:0006537	11	0.00219026	11.2632	3	16	949	57007	Gh_D12G2422,Gh_D07G1777,Gh_A12G2272,	0.027631
aspartate family amino acid biosynthetic process	GO:0009067	10	0.00370746	3.56351	7	118	949	57007	Gh_D05G0859,Gh_D02G0387,Gh_D01G1755,Gh_Sca004949G01,Gh_D09G0863,Gh_D09G0861,Gh_A05G0724,	0.03881
cellular amino acid biosynthetic process	GO:0008652	8	0.000464308	2.23613	22	591	949	57007	Gh_D12G2422,Gh_D04G1789,Gh_D05G0859,Gh_A09G2381,Gh_D07G1777,Gh_D07G1773,Gh_D02G0387,Gh_A12G2272,Gh_D04G1025,Gh_D01G1755,Gh_A10G1238,Gh_Sca004949G01,Gh_D09G0863,Gh_D09G0861,Gh_D05G0716,Gh_A05G0724,Gh_D09G1646,Gh_D13G1799,Gh_A10G1724,Gh_A02G0121,Gh_A13G1488,Gh_A08G1901,	0.00787723
threonine catabolic process	GO:0006567	11	0.00267754	24.0282	2	5	949	57007	Gh_D13G1799,Gh_A13G1488,	0.0319358
cellular amino acid catabolic process	GO:0009063	8	0.00264712	2.90196	10	207	949	57007	Gh_D05G0859,Gh_D07G1777,Gh_Sca004949G01,Gh_D01G0827,Gh_D09G0863,Gh_D09G0861,Gh_A05G0724,Gh_D13G2513,Gh_D13G1799,Gh_A13G1488,	0.0317655

## Sheet: K-5-vs-X-5
5-UP
GO_Name	GO_ID	GO_Level	P_value	EnrichmentScore	HitsGenesCountsInSelectedSet	HitsGenesCountsInBackground	AllGenesCountsInSelectedSet	AllGenesCountsInBackground	GenesOfSelectedSetInGOterm	corrected p-value(BH method)
D-cysteine catabolic process	GO:0019447	12	0.0447832	21.9934	1	3	864	57007	Gh_A11G0015,	0.22285
S-adenosylmethionine biosynthetic process	GO:0006556	7	8.24766e-05	16.4951	4	16	864	57007	Gh_D02G0636,Gh_D12G1222,Gh_D08G1348,Gh_A12G1098,	0.00217947
alpha-amino acid biosynthetic process	GO:1901607	9	0.0918071	1.54944	12	511	864	57007	Gh_D13G1732,Gh_A07G1884,Gh_A01G1740,Gh_D04G0424,Gh_D06G0181,Gh_A10G1132,Gh_A09G0577,Gh_D10G1367,Gh_D11G0947,Gh_D01G0466,Gh_A06G2053,Gh_D11G2384,	0.304127
methionine biosynthetic process	GO:0009086	11	0.00329669	4.99851	5	66	864	57007	Gh_D13G1732,Gh_A07G1884,Gh_D04G0424,Gh_D01G0466,Gh_D11G2384,	0.0390675
polyamine biosynthetic process	GO:0006596	9	0.0135012	5.99821	3	33	864	57007	Gh_D08G1008,Gh_A08G0862,Gh_D05G0068,	0.107402
spermine biosynthetic process	GO:0006597	10	0.00111469	14.1386	3	14	864	57007	Gh_D08G1008,Gh_A08G0862,Gh_D05G0068,	0.0170844
leucine catabolic process	GO:0006552	10	0.0095245	13.1961	2	10	864	57007	Gh_A09G0992,Gh_D09G1012,	0.0848714
sulfur amino acid biosynthetic process	GO:0000097	9	0.00674351	3.59893	6	110	864	57007	Gh_D13G1732,Gh_A07G1884,Gh_D04G0424,Gh_D11G0947,Gh_D01G0466,Gh_D11G2384,	0.0654148
aspartate family amino acid biosynthetic process	GO:0009067	10	0.0342135	2.79578	5	118	864	57007	Gh_D13G1732,Gh_A07G1884,Gh_D04G0424,Gh_D01G0466,Gh_D11G2384,	0.18464
cellular amino acid biosynthetic process	GO:0008652	8	0.0380718	1.67463	15	591	864	57007	Gh_D13G1732,Gh_A07G1884,Gh_A01G1740,Gh_D04G0424,Gh_D06G0181,Gh_A10G1132,Gh_A12G0143,Gh_A09G0577,Gh_D10G1856,Gh_D10G1367,Gh_D11G0947,Gh_D01G0466,Gh_A06G2053,Gh_A13G0603,Gh_D11G2384,	0.200291
amide biosynthetic process	GO:0043604	6	0	2.7306	98	2368	864	57007	Gh_D13G1319,Gh_A02G1627,Gh_A03G1161,Gh_A05G2382,Gh_A13G0782,Gh_D11G1182,Gh_A06G1247,Gh_A02G1456,Gh_D02G2070,Gh_A10G0881,Gh_A09G1317,Gh_A09G1318,Gh_A01G0622,Gh_A09G1588,Gh_A08G2256,Gh_A07G2165,Gh_A10G1593,Gh_D05G2672,Gh_A10G0894,Gh_D06G0701,Gh_D03G1073,Gh_D11G0450,Gh_D09G1581,Gh_A02G0657,Gh_A05G1992,Gh_D07G1715,Gh_A01G2143,Gh_A12G1172,Gh_A01G2131,Gh_D04G0452,Gh_A12G1709,Gh_A01G1072,Gh_D07G0821,Gh_…	0
branched-chain amino acid catabolic process	GO:0009083	9	0.0433863	5.99821	2	22	864	57007	Gh_A09G0992,Gh_D09G1012,	0.218261
5-DOWN
GO_Name	GO_ID	GO_Level	P_value	EnrichmentScore	HitsGenesCountsInSelectedSet	HitsGenesCountsInBackground	AllGenesCountsInSelectedSet	AllGenesCountsInBackground	GenesOfSelectedSetInGOterm	corrected p-value(BH method)
L-methionine biosynthetic process	GO:0071265	12	0.0152426	5.74783	3	38	783	57007	Gh_Sca006940G02,Gh_D13G1547,Gh_D01G1755,	0.142726
L-glutamate biosynthetic process	GO:0097054	12	0.00788099	14.5612	2	10	783	57007	Gh_D12G2422,Gh_A12G2272,	0.0922434
L-asparagine biosynthetic process	GO:0070981	12	2.28804e-05	22.4018	4	13	783	57007	Gh_D05G0859,Gh_Sca004949G01,Gh_D09G0861,Gh_A05G0724,	0.00112223
S-adenosylmethioninamine biosynthetic process	GO:0006557	11	0.015369	10.4008	2	14	783	57007	Gh_A13G0790,Gh_D13G0930,	0.143258
alpha-amino acid biosynthetic process	GO:1901607	9	9.41566e-07	3.27698	23	511	783	57007	Gh_Sca006940G02,Gh_D13G1547,Gh_D12G2422,Gh_D04G1789,Gh_D05G0859,Gh_D09G0003,Gh_D07G1773,Gh_D02G0387,Gh_A12G2272,Gh_D08G0692,Gh_D04G1025,Gh_D01G1755,Gh_A10G1238,Gh_Sca004949G01,Gh_D07G0595,Gh_D09G0861,Gh_D05G0716,Gh_A05G0724,Gh_D13G1799,Gh_A02G0121,Gh_A13G1488,Gh_A08G1901,Gh_D02G0076,	9.69812e-05
beta-alanine biosynthetic process	GO:0019483	9	0.0332976	6.93389	2	21	783	57007	Gh_A09G2381,Gh_D09G1646,	0.221984
amino-acid betaine biosynthetic process	GO:0006578	7	0.00499386	18.2015	2	8	783	57007	Gh_D11G0441,Gh_A11G0380,	0.0709473
methionine biosynthetic process	GO:0009086	11	0.00216194	5.5156	5	66	783	57007	Gh_Sca006940G02,Gh_D13G1547,Gh_D02G0387,Gh_D08G0692,Gh_D01G1755,	0.0374253
pantothenate biosynthetic process from valine	GO:0033317	10	0.0272819	36.4029	1	2	783	57007	Gh_D07G1561,	0.205112
glycine biosynthetic process	GO:0006545	11	0.0225309	4.96404	3	44	783	57007	Gh_D05G0716,Gh_D13G1799,Gh_A13G1488,	0.182014
glycine betaine biosynthetic process	GO:0031456	8	0.00499386	18.2015	2	8	783	57007	Gh_D11G0441,Gh_A11G0380,	0.0709473
glycine betaine biosynthetic process from choline	GO:0019285	9	0.00499386	18.2015	2	8	783	57007	Gh_D11G0441,Gh_A11G0380,	0.0709473
glutamate biosynthetic process	GO:0006537	11	0.0199035	9.10073	2	16	783	57007	Gh_D12G2422,Gh_A12G2272,	0.167352
glucosinolate biosynthetic process from homomethionine	GO:0033506	10	0.0406428	24.2686	1	3	783	57007	Gh_D01G1755,	0.244807
sulfur amino acid biosynthetic process	GO:0000097	9	0.00422312	3.97123	6	110	783	57007	Gh_Sca006940G02,Gh_D13G1547,Gh_D02G0387,Gh_D08G0692,Gh_D01G1755,Gh_A08G1901,	0.0621401
threonine catabolic process	GO:0006567	11	0.00183307	29.1223	2	5	783	57007	Gh_D13G1799,Gh_A13G1488,	0.0346433
aspartate family amino acid catabolic process	GO:0009068	10	0.0303983	7.28059	2	20	783	57007	Gh_D13G1799,Gh_A13G1488,	0.209433
aspartate family amino acid biosynthetic process	GO:0009067	10	5.80119e-06	6.16999	10	118	783	57007	Gh_Sca006940G02,Gh_D13G1547,Gh_D05G0859,Gh_D09G0003,Gh_D02G0387,Gh_D08G0692,Gh_D01G1755,Gh_Sca004949G01,Gh_D09G0861,Gh_A05G0724,	0.000385498
asparagine biosynthetic process	GO:0006529	11	3.16837e-05	20.8017	4	14	783	57007	Gh_D05G0859,Gh_Sca004949G01,Gh_D09G0861,Gh_A05G0724,	0.00141888
cellular amino acid catabolic process	GO:0009063	8	0.00823987	2.81375	8	207	783	57007	Gh_A08G0595,Gh_D05G0859,Gh_Sca004949G01,Gh_D01G0827,Gh_D09G0861,Gh_A05G0724,Gh_D13G1799,Gh_A13G1488,	0.0937798
cellular amino acid biosynthetic process	GO:0008652	8	2.89744e-07	3.20297	26	591	783	57007	Gh_Sca006940G02,Gh_D13G1547,Gh_D12G2422,Gh_D04G1789,Gh_D05G0859,Gh_D09G0003,Gh_A09G2381,Gh_D07G1773,Gh_D02G0387,Gh_A12G2272,Gh_D08G0692,Gh_D04G1025,Gh_D01G1755,Gh_D13G0521,Gh_A10G1238,Gh_Sca004949G01,Gh_D07G0595,Gh_D09G0861,Gh_D05G0716,Gh_A05G0724,Gh_D09G1646,Gh_D13G1799,Gh_A02G0121,Gh_A13G1488,Gh_A08G1901,Gh_D02G0076,	4.59133e-05
cellular modified amino acid biosynthetic process	GO:0042398	6	0.0117113	4.55037	4	64	783	57007	Gh_D11G0441,Gh_A05G3473,Gh_A11G0380,Gh_D07G1561,	0.117684
valine biosynthetic process	GO:0009099	10	0.000188764	9.33409	5	39	783	57007	Gh_D01G1755,Gh_A10G1238,Gh_D07G0595,Gh_A02G0121,Gh_D02G0076,	0.00525479
isoleucine biosynthetic process	GO:0009097	10	4.3794e-05	9.29437	6	47	783	57007	Gh_D04G1025,Gh_D01G1755,Gh_A10G1238,Gh_D07G0595,Gh_A02G0121,Gh_D02G0076,	0.00170218
branched-chain amino acid biosynthetic process	GO:0009082	9	0.000230133	6.93389	6	63	783	57007	Gh_D04G1025,Gh_D01G1755,Gh_A10G1238,Gh_D07G0595,Gh_A02G0121,Gh_D02G0076,	0.00607786
