# Supplementary material for: Comparative Transcriptome Analysis Provides Insights into the Seed Germination in Cotton in Response to Chilling Stress
Source: Int J Mol Sci. 2020 Mar 18;21(6):2067. doi: 10.3390/ijms21062067 (PMC7139662; doi:10.3390/ijms21062067)
Supplement: Supplementary file 1 [file ijms-21-02067-s001.zip › ijms-747487-supplementary - XML/File S9 Trehalose, GDP-mannose, and raffinose metabolism process enriched in GO term.xlsx]

## Sheet: K-1-vs-X-1
1-UP
GO_Name	GO_ID	GO_Level	P_value	EnrichmentScore	HitsGenesCountsInSelectedSet	HitsGenesCountsInBackground	AllGenesCountsInSelectedSet	AllGenesCountsInBackground	GenesOfSelectedSetInGOterm	corrected p-value(BH method)
UDP-L-arabinose biosynthetic process	GO:0033358	9	0.0349708	6.70276	2	15	1134	57007	Gh_A12G2067,Gh_D06G1953,	0.198839
trehalose biosynthetic process	GO:0005992	8	0.0368373	3.19179	4	63	1134	57007	Gh_D08G0936,Gh_A08G0782,Gh_D02G1670,Gh_A03G1233,	0.202648
ribonucleoside biosynthetic process	GO:0042455	9	0.00122661	5.02707	6	60	1134	57007	Gh_D05G1342,Gh_A03G0946,Gh_A12G0885,Gh_D08G0408,XLOC_070431,Gh_A05G1165,	0.0179524
ribonucleoprotein complex biogenesis	GO:0022613	4	8.22e-15	3.00055	65	1089	1134	57007	Gh_D12G2249,Gh_A12G0794,Gh_D03G1710,Gh_A05G2382,Gh_D11G1182,Gh_A04G0473,Gh_A02G1448,Gh_A11G1308,Gh_D04G1761,Gh_D09G0089,Gh_A07G0867,Gh_A09G0158,Gh_A01G1718,Gh_D04G0449,Gh_D04G1521,Gh_D07G0615,Gh_D13G0334,Gh_A10G0545,Gh_D11G2623,Gh_A07G1027,Gh_D09G1125,Gh_D03G1261,Gh_D08G0225,Gh_D09G2202,Gh_D13G1864,Gh_D10G2426,Gh_A08G0876,Gh_A09G0411,Gh_A04G0384,Gh_A10G2168,Gh_A11G1026,XLOC_009308,Gh_A07G2271,Gh_…	2.16e-12
purine ribonucleoside bisphosphate biosynthetic process	GO:0034036	11	0.00562331	16.7569	2	6	1134	57007	Gh_D05G1342,Gh_A05G1165,	0.0582222
purine ribonucleoside biosynthetic process	GO:0046129	10	0.000851	5.38615	6	56	1134	57007	Gh_D05G1342,Gh_A03G0946,Gh_A12G0885,Gh_D08G0408,XLOC_070431,Gh_A05G1165,	0.0142045
monosaccharide biosynthetic process	GO:0046364	6	2.14e-07	4.90446	16	164	1134	57007	Gh_D03G1766,Gh_A13G0275,Gh_A13G0276,Gh_D13G0294,Gh_A10G2006,Gh_A12G0562,Gh_Sca007080G01,Gh_A02G1410,Gh_D10G2314,Gh_A12G2067,Gh_A02G1760,Gh_D06G1953,Gh_D08G2275,Gh_D04G0765,Gh_A10G1971,Gh_A08G1909,	1.69e-05
hexose biosynthetic process	GO:0019319	7	8.42e-06	5.84543	10	86	1134	57007	Gh_D03G1766,Gh_A13G0275,Gh_A13G0276,Gh_D13G0294,Gh_A12G0562,Gh_A02G1410,Gh_A12G2067,Gh_A02G1760,Gh_D04G0765,Gh_A10G1971,	0.000356
GDP-mannose biosynthetic process	GO:0009298	9	0.0349708	6.70276	2	15	1134	57007	Gh_A10G2006,Gh_D10G2314,	0.198839
extracellular polysaccharide biosynthetic process	GO:0045226	8	0.0349708	6.70276	2	15	1134	57007	Gh_A12G2067,Gh_D06G1953,	0.198839
disaccharide biosynthetic process	GO:0046351	7	0.0405909	2.39384	6	126	1134	57007	Gh_D03G1766,Gh_D08G0936,Gh_A08G0782,Gh_D02G1670,Gh_A02G1760,Gh_A03G1233,	0.19967
capsule polysaccharide biosynthetic process	GO:0045227	9	0.0349708	6.70276	2	15	1134	57007	Gh_A12G2067,Gh_D06G1953,	0.198839
alditol catabolic process	GO:0019405	8	0.0441311	5.9142	2	17	1134	57007	Gh_D06G1840,Gh_A10G1971,	0.209689
1-DOWN
GO_Name	GO_ID	GO_Level	P_value	EnrichmentScore	HitsGenesCountsInSelectedSet	HitsGenesCountsInBackground	AllGenesCountsInSelectedSet	AllGenesCountsInBackground	GenesOfSelectedSetInGOterm	corrected p-value(BH method)
sucrose biosynthetic process	GO:0005986	8	0.00189367	4.60278	6	56	1327	57007	Gh_D06G1057,Gh_D08G1309,Gh_A07G0559,Gh_A10G1119,Gh_D10G1386,Gh_A06G0897,	0.0251307
cellular polysaccharide biosynthetic process	GO:0033692	7	0.004459	1.80565	24	571	1327	57007	Gh_D02G1723,Gh_D03G0455,Gh_A02G0479,Gh_A05G3967,Gh_D01G1845,Gh_A08G0957,Gh_D01G0745,Gh_A09G1655,Gh_A01G0725,Gh_A08G1623,Gh_D11G1628,Gh_A08G0706,Gh_A10G0043,Gh_D10G0789,Gh_A11G1471,Gh_D02G0373,Gh_A11G0308,Gh_D08G0470,Gh_D09G1782,Gh_A05G1935,Gh_D12G2660,Gh_D12G2659,Gh_D05G0077,Gh_A02G1317,	0.0446563
regulation of glucosinolate biosynthetic process	GO:0010439	8	0.00670442	7.58105	3	17	1327	57007	Gh_D10G1425,Gh_D07G1560,Gh_A10G1084,	0.0577051
glucan biosynthetic process	GO:0009250	8	0.000103	2.48712	22	380	1327	57007	Gh_D02G1723,Gh_D03G0455,Gh_A02G0479,Gh_A05G3967,Gh_D01G1845,Gh_A08G0957,Gh_D01G0745,Gh_A09G1655,Gh_A01G0725,Gh_D11G1628,Gh_A08G0706,Gh_A10G0043,Gh_D10G0789,Gh_A11G1471,Gh_D02G0373,Gh_A11G0308,Gh_D08G0470,Gh_D09G1782,Gh_D12G2660,Gh_D12G2659,Gh_D05G0077,Gh_A02G1317,	0.0042083
purine ribonucleoside bisphosphate biosynthetic process	GO:0034036	11	0.00763146	14.3198	2	6	1327	57007	Gh_D10G0519,Gh_A10G0496,	0.0632589
oligosaccharide biosynthetic process	GO:0009312	6	0.0212829	2.22203	9	174	1327	57007	Gh_D06G1057,Gh_D08G1309,Gh_A07G0559,Gh_A10G1119,Gh_A12G1994,Gh_D10G1386,Gh_D13G1846,Gh_A06G0897,Gh_D11G0301,	0.122775
disaccharide biosynthetic process	GO:0046351	7	0.00951453	2.72758	8	126	1327	57007	Gh_D06G1057,Gh_D08G1309,Gh_A07G0559,Gh_A10G1119,Gh_A12G1994,Gh_D10G1386,Gh_A06G0897,Gh_D11G0301,	0.0717987
polysaccharide biosynthetic process	GO:0000271	6	0.000279	1.99064	31	669	1327	57007	Gh_D02G1723,Gh_D07G2044,Gh_D03G0455,Gh_A02G0479,Gh_A05G3967,Gh_D01G1845,Gh_A08G0957,Gh_D01G0745,Gh_D11G3139,Gh_A09G1655,Gh_A01G0725,Gh_A08G1623,Gh_D11G1628,Gh_A09G2268,Gh_A08G0706,Gh_A10G0043,Gh_D10G0789,Gh_A11G1471,Gh_D02G0373,Gh_A11G0308,Gh_D08G0470,Gh_D09G1782,Gh_A07G1907,Gh_D11G1324,Gh_A05G1935,Gh_D07G2130,Gh_D12G2660,Gh_D12G2659,Gh_D05G0077,Gh_A07G1155,Gh_A02G1317,	0.00808951
monosaccharide biosynthetic process	GO:0046364	6	0.0388554	2.09558	8	164	1327	57007	Gh_A12G0739,Gh_D12G0386,Gh_A08G1623,Gh_A05G3665,Gh_A10G0562,Gh_A05G0811,Gh_D02G0251,Gh_D10G0602,	0.184941
galacturonate biosynthetic process	GO:0033481	10	0.0174853	9.54651	2	9	1327	57007	Gh_A05G3665,Gh_D02G0251,	0.10804
beta-glucan biosynthetic process	GO:0051274	9	0.000747	2.7214	14	221	1327	57007	Gh_D03G0455,Gh_A05G3967,Gh_D01G1845,Gh_D01G0745,Gh_A01G0725,Gh_D11G1628,Gh_A08G0706,Gh_A10G0043,Gh_D10G0789,Gh_A11G1471,Gh_D02G0373,Gh_A11G0308,Gh_D05G0077,Gh_A02G1317,	0.0145735
purine ribonucleoside catabolic process	GO:0046130	10	0.0106728	6.4439	3	20	1327	57007	Gh_D10G1628,Gh_D03G0973,Gh_A10G1131,	0.0779198
raffinose catabolic process	GO:0034484	7	0.0174853	9.54651	2	9	1327	57007	Gh_D03G0964,Gh_A03G0668,	0.10804
ribonucleoside catabolic process	GO:0042454	9	0.0348674	4.15735	3	31	1327	57007	Gh_D10G1628,Gh_D03G0973,Gh_A10G1131,	0.174921

## Sheet: K-2-vs-X-2
2-UP
GO_Name	GO_ID	GO_Level	P_value	EnrichmentScore	HitsGenesCountsInSelectedSet	HitsGenesCountsInBackground	AllGenesCountsInSelectedSet	AllGenesCountsInBackground	GenesOfSelectedSetInGOterm	corrected p-value(BH method)
UDP-L-arabinose biosynthetic process	GO:0033358	9	0.0259247	7.88479	2	15	964	57007	Gh_D12G2244,Gh_A12G2067,	0.134358
galactose biosynthetic process	GO:0046369	8	0.0056699	16.896	2	7	964	57007	Gh_D12G2244,Gh_A12G2067,	0.0447249
monosaccharide biosynthetic process	GO:0046364	6	0.00201363	3.24526	9	164	964	57007	Gh_D12G2244,Gh_D03G1766,Gh_A13G0275,Gh_A13G0276,Gh_D07G2296,Gh_A02G1410,Gh_A12G2067,Gh_A02G1760,Gh_D08G2275,	0.0209183
ribonucleoprotein complex biogenesis	GO:0022613	4	1.18e-12	2.98666	55	1089	964	57007	Gh_D12G2249,Gh_A11G2437,Gh_A12G0794,Gh_D03G0267,Gh_A02G1448,Gh_D03G0677,Gh_A02G1047,Gh_D07G2260,Gh_D04G1761,Gh_A05G2195,Gh_A11G2498,Gh_D05G2444,Gh_D05G2456,Gh_D09G0089,Gh_A13G1358,Gh_A09G0947,Gh_D04G1521,Gh_A05G3746,Gh_D07G0615,Gh_D13G0334,Gh_D12G1968,Gh_D07G0810,Gh_D07G1524,Gh_D13G1624,Gh_A07G1027,XLOC_011715,Gh_D05G2215,Gh_D13G1667,Gh_D02G1666,Gh_D07G1564,Gh_D09G2202,Gh_D10G2426,Gh_A05G3113,Gh_…	4.58e-10
hexose biosynthetic process	GO:0019319	7	0.000108	5.50101	8	86	964	57007	Gh_D12G2244,Gh_D03G1766,Gh_A13G0275,Gh_A13G0276,Gh_D07G2296,Gh_A02G1410,Gh_A12G2067,Gh_A02G1760,	0.00197405
capsule polysaccharide biosynthetic process	GO:0045227	9	0.0259247	7.88479	2	15	964	57007	Gh_D12G2244,Gh_A12G2067,	0.134358
purine ribonucleoside bisphosphate biosynthetic process	GO:0034036	11	0.00409574	19.712	2	6	964	57007	Gh_D05G1342,Gh_A05G1165,	0.0363771
extracellular polysaccharide biosynthetic process	GO:0045226	8	0.0259247	7.88479	2	15	964	57007	Gh_D12G2244,Gh_A12G2067,	0.134358
2-DOWN
GO_Name	GO_ID	GO_Level	P_value	EnrichmentScore	HitsGenesCountsInSelectedSet	HitsGenesCountsInBackground	AllGenesCountsInSelectedSet	AllGenesCountsInBackground	GenesOfSelectedSetInGOterm	corrected p-value(BH method)
aminoglycan biosynthetic process	GO:0006023	6	0.0342627	6.75158	2	13	1299	57007	Gh_A11G0650,Gh_D11G0761,	0.356304
beta-glucan biosynthetic process	GO:0051274	9	0.00509085	2.38291	12	221	1299	57007	Gh_D03G0455,Gh_A05G3967,Gh_D01G1845,Gh_D10G0046,Gh_D11G1628,Gh_A10G0043,Gh_A09G1144,Gh_D10G0789,Gh_A11G1471,Gh_A11G0308,Gh_D05G0077,Gh_A02G1317,	0.124751
cellular polysaccharide biosynthetic process	GO:0033692	7	0.0127947	1.69085	22	571	1299	57007	Gh_D03G0455,Gh_A02G0479,Gh_A05G3967,Gh_D01G1845,Gh_A08G0957,Gh_D10G0046,Gh_A09G1655,Gh_D11G1628,Gh_D01G2020,Gh_A10G0043,Gh_A09G1144,Gh_D10G0789,Gh_A11G1471,Gh_A11G0308,Gh_D08G0470,Gh_D09G1782,Gh_D11G1206,Gh_D05G1431,Gh_D12G2660,Gh_D12G2659,Gh_D05G0077,Gh_A02G1317,	0.209714
galacturonate biosynthetic process	GO:0033481	10	0.000894656	14.6284	3	9	1299	57007	Gh_A02G0188,Gh_A05G3665,Gh_D02G0251,	0.0442855
glucan biosynthetic process	GO:0009250	8	0.000207077	2.42524	21	380	1299	57007	Gh_D03G0455,Gh_A02G0479,Gh_A05G3967,Gh_D01G1845,Gh_A08G0957,Gh_D10G0046,Gh_A09G1655,Gh_D11G1628,Gh_D01G2020,Gh_A10G0043,Gh_A09G1144,Gh_D10G0789,Gh_A11G1471,Gh_A11G0308,Gh_D08G0470,Gh_D09G1782,Gh_D11G1206,Gh_D12G2660,Gh_D12G2659,Gh_D05G0077,Gh_A02G1317,	0.0160161
glycosaminoglycan biosynthetic process	GO:0006024	7	0.0342627	6.75158	2	13	1299	57007	Gh_A11G0650,Gh_D11G0761,	0.356304
L-fucose biosynthetic process	GO:0006005	9	0.0450545	21.9426	1	2	1299	57007	Gh_D05G0069,	0.40697
monosaccharide biosynthetic process	GO:0046364	6	0.0349758	2.14075	8	164	1299	57007	Gh_A02G0188,Gh_A03G2068,Gh_A05G3665,Gh_A10G0562,Gh_D02G0251,Gh_D04G0787,Gh_D05G0069,Gh_D10G0602,	0.353327
polysaccharide biosynthetic process	GO:0000271	6	0.0119352	1.63996	25	669	1299	57007	Gh_D03G0455,Gh_A02G0479,Gh_A05G3967,Gh_D01G1845,Gh_A08G0957,Gh_D10G0046,Gh_A09G1655,Gh_D11G1628,Gh_D01G2020,Gh_A10G0043,Gh_A09G1144,Gh_D10G0789,Gh_A11G1471,Gh_A11G0308,Gh_D08G0470,Gh_D09G1782,Gh_A07G1907,Gh_D11G1206,Gh_D05G1431,Gh_D07G2130,Gh_D12G2660,Gh_D12G2659,Gh_D05G0077,Gh_A07G1155,Gh_A02G1317,	0.202326
UDP-glucuronate biosynthetic process	GO:0006065	9	0.0342627	6.75158	2	13	1299	57007	Gh_A11G0650,Gh_D11G0761,	0.356304
raffinose catabolic process	GO:0034484	7	0.0167935	9.75229	2	9	1299	57007	Gh_D03G0964,Gh_A03G0668,	0.244494

## Sheet: K-3-vs-X-3
3-UP
GO_Name	GO_ID	GO_Level	P_value	EnrichmentScore	HitsGenesCountsInSelectedSet	HitsGenesCountsInBackground	AllGenesCountsInSelectedSet	AllGenesCountsInBackground	GenesOfSelectedSetInGOterm	corrected p-value(BH method)
ribonucleoprotein complex biogenesis	GO:0022613	4	1.90029e-07	2.34394	45	1089	1005	57007	Gh_A11G2437,Gh_A13G1537,Gh_D02G0628,Gh_D03G0677,Gh_A02G1047,Gh_A05G2195,Gh_A11G0377,Gh_A09G0158,Gh_A05G3746,Gh_D13G0334,Gh_D07G1524,Gh_D13G1624,Gh_A12G0159,Gh_D09G1125,Gh_D01G0484,Gh_D05G2215,Gh_D13G1667,Gh_A11G1449,Gh_A11G0791,Gh_A09G1265,Gh_D09G2202,Gh_D05G3457,Gh_D10G2426,Gh_A05G3113,Gh_A08G0615,Gh_A08G0876,Gh_D06G2066,Gh_A12G2731,Gh_A04G0384,Gh_D05G3252,Gh_A03G1230,Gh_D09G0757,Gh_D05G2743,Gh_…	8.91728e-06
purine ribonucleoside bisphosphate biosynthetic process	GO:0034036	11	0.00444314	18.9078	2	6	1005	57007	Gh_D05G1342,Gh_A05G1165,	0.0330174
purine ribonucleoside monophosphate biosynthetic process	GO:0009168	11	0.0214908	3.78156	4	60	1005	57007	Gh_D09G1571,Gh_D04G1281,XLOC_070431,Gh_A09G2432,	0.0990139
3-DOWN
GO_Name	GO_ID	GO_Level	P_value	EnrichmentScore	HitsGenesCountsInSelectedSet	HitsGenesCountsInBackground	AllGenesCountsInSelectedSet	AllGenesCountsInBackground	GenesOfSelectedSetInGOterm	corrected p-value(BH method)
auxin influx	GO:0060919	7	0.0204391	8.83145	2	10	1291	57007	Gh_D12G1213,Gh_A12G1090,	0.146061
beta-glucan biosynthetic process	GO:0051274	9	1.38e-05	3.39671	17	221	1291	57007	Gh_A04G1346,Gh_A10G0043,Gh_D10G0789,Gh_D03G0455,Gh_A08G2296,Gh_A05G3967,Gh_D01G1845,Gh_D08G2355,Gh_A11G1471,Gh_A11G0308,Gh_D10G0046,Gh_D11G0363,Gh_A01G0725,Gh_D11G1628,Gh_A02G1317,Gh_A10G0610,Gh_A12G1663,	0.000627
cellular polysaccharide biosynthetic process	GO:0033692	7	3.51e-06	2.47466	32	571	1291	57007	Gh_A04G1346,Gh_A10G0043,Gh_D10G0789,Gh_D03G0455,Gh_A08G2296,Gh_A02G0479,Gh_D03G0886,Gh_A05G3967,Gh_D01G1845,Gh_A08G0957,Gh_D09G1586,Gh_D08G2355,Gh_A11G1471,Gh_A11G0308,Gh_D08G0470,Gh_D10G0046,Gh_D09G1782,Gh_D06G0304,Gh_A03G0598,Gh_A05G1935,Gh_A01G1778,Gh_A12G2067,Gh_A09G1655,Gh_D11G0363,Gh_D02G0535,Gh_A01G0725,Gh_A08G0384,Gh_D11G1628,Gh_A12G2374,Gh_A02G1317,Gh_A10G0610,Gh_A12G1663,	0.000168
'de novo' GDP-L-fucose biosynthetic process	GO:0042351	10	0.00997768	12.6164	2	7	1291	57007	Gh_A05G3987,Gh_D05G0069,	0.0904885
fucose biosynthetic process	GO:0042353	8	0.00997768	12.6164	2	7	1291	57007	Gh_A05G3987,Gh_D05G0069,	0.0904885
GDP-L-fucose biosynthetic process	GO:0042350	9	0.0165981	9.81272	2	9	1291	57007	Gh_A05G3987,Gh_D05G0069,	0.125823
GDP-L-fucose metabolic process	GO:0046368	8	0.0165981	9.81272	2	9	1291	57007	Gh_A05G3987,Gh_D05G0069,	0.125823
glucan biosynthetic process	GO:0009250	8	6.65e-08	3.25369	28	380	1291	57007	Gh_A04G1346,Gh_A10G0043,Gh_D10G0789,Gh_D03G0455,Gh_A08G2296,Gh_A02G0479,Gh_D03G0886,Gh_A05G3967,Gh_D01G1845,Gh_A08G0957,Gh_D08G2355,Gh_A11G1471,Gh_A11G0308,Gh_D08G0470,Gh_D10G0046,Gh_D09G1782,Gh_A03G0598,Gh_A01G1778,Gh_A09G1655,Gh_D11G0363,Gh_D02G0535,Gh_A01G0725,Gh_A08G0384,Gh_D11G1628,Gh_A12G2374,Gh_A02G1317,Gh_A10G0610,Gh_A12G1663,	6.38e-06
glycosaminoglycan biosynthetic process	GO:0006024	7	0.0338765	6.79342	2	13	1291	57007	Gh_A11G0650,Gh_D11G0761,	0.207587
hexose biosynthetic process	GO:0019319	7	0.000147	4.62111	9	86	1291	57007	Gh_A12G0739,Gh_A05G3987,Gh_Sca011527G01,Gh_A11G0330,Gh_A04G1050,Gh_A12G2067,Gh_D03G0311,Gh_D05G0069,Gh_A03G2068,	0.00416675
homogalacturonan biosynthetic process	GO:0010289	11	0.0498491	5.51966	2	16	1291	57007	Gh_D06G0304,Gh_A05G1935,	0.244732
L-fucose biosynthetic process	GO:0006005	9	0.000512	44.1572	2	2	1291	57007	Gh_A05G3987,Gh_D05G0069,	0.0115144
monosaccharide biosynthetic process	GO:0046364	6	2.47e-05	3.76952	14	164	1291	57007	Gh_A12G0739,Gh_A05G3665,Gh_A05G3987,Gh_A10G0562,Gh_Sca011527G01,Gh_A11G0330,Gh_A04G1050,Gh_A12G2067,Gh_D05G3607,Gh_D03G0311,Gh_D05G0069,Gh_A02G0188,Gh_D10G0602,Gh_A03G2068,	0.000961
nematode larval development	GO:0002119	6	0.0338765	6.79342	2	13	1291	57007	Gh_D02G0876,Gh_A05G1848,	0.207587
pectin metabolic process	GO:0045488	7	0.0441633	1.60938	16	439	1291	57007	Gh_A04G1346,Gh_A11G0650,Gh_A06G1253,Gh_D03G0287,Gh_A12G0564,Gh_D01G1845,Gh_A09G0125,Gh_A02G1433,Gh_D06G0304,Gh_A05G1935,Gh_D11G0761,Gh_D11G0905,Gh_A11G0776,Gh_D07G2130,Gh_A07G1155,Gh_D12G0580,	0.242073
polysaccharide biosynthetic process	GO:0000271	6	2.24e-06	2.37617	36	669	1291	57007	Gh_A04G1346,Gh_A10G0043,Gh_D10G0789,Gh_D03G0455,Gh_A08G2296,Gh_A02G0479,Gh_D03G0886,Gh_D03G0287,Gh_A05G3967,Gh_D01G1845,Gh_A08G0957,Gh_D09G1586,Gh_D08G2355,Gh_A11G1471,Gh_A11G0308,Gh_D08G0470,Gh_D10G0046,Gh_A02G1433,Gh_D09G1782,Gh_D06G0304,Gh_A03G0598,Gh_A05G1935,Gh_A01G1778,Gh_A12G2067,Gh_A09G1655,Gh_D11G0363,Gh_D02G0535,Gh_D07G2130,Gh_A01G0725,Gh_A08G0384,Gh_D11G1628,Gh_A12G2374,Gh_A07G1155,Gh_…	0.000119
positive regulation of auxin mediated signaling pathway	GO:0010929	8	0.0298676	4.41572	3	30	1291	57007	Gh_D06G0184,Gh_D11G1978,Gh_A11G0440,	0.190025
regulation of salicylic acid mediated signaling pathway	GO:2000031	7	0.0282246	3.46331	4	51	1291	57007	Gh_D04G0298,Gh_A12G0058,Gh_D05G3167,Gh_A11G1086,	0.182363
UDP-glucuronate biosynthetic process	GO:0006065	9	0.0338765	6.79342	2	13	1291	57007	Gh_A11G0650,Gh_D11G0761,	0.207587
xyloglucan biosynthetic process	GO:0009969	10	0.000451	6.02144	6	44	1291	57007	Gh_A02G0479,Gh_D03G0886,Gh_D08G0470,Gh_A03G0598,Gh_D02G0535,Gh_A08G0384,	0.0104171
alditol catabolic process	GO:0019405	8	0.00621418	7.79245	3	17	1291	57007	Gh_A04G1050,Gh_A06G1930,Gh_A03G2068,	0.0673833
raffinose catabolic process	GO:0034484	7	3.01e-05	19.6254	4	9	1291	57007	Gh_A01G1088,Gh_D03G0964,Gh_A03G0668,Gh_A12G1687,	0.00110473
serine family amino acid biosynthetic process	GO:0009070	10	0.0174063	2.64189	7	117	1291	57007	Gh_D07G1721,Gh_A01G0700,Gh_D01G0718,Gh_D05G0716,Gh_D08G2265,Gh_D13G1799,Gh_A08G1901,	0.128435

## Sheet: K-4-vs-X-4
4-UP
GO_Name	GO_ID	GO_Level	P_value	EnrichmentScore	HitsGenesCountsInSelectedSet	HitsGenesCountsInBackground	AllGenesCountsInSelectedSet	AllGenesCountsInBackground	GenesOfSelectedSetInGOterm	corrected p-value(BH method)
ribonucleoprotein complex biogenesis	GO:0022613	4	0.00218246	1.97879	22	1089	582	57007	Gh_D10G0661,Gh_D10G2426,Gh_A13G1537,Gh_A07G1654,Gh_D05G1420,Gh_D09G0570,Gh_D07G1859,Gh_A04G0084,Gh_D04G1521,Gh_D13G0334,Gh_D02G2370,Gh_D10G0359,Gh_D11G1236,Gh_A12G0159,Gh_A08G1960,Gh_D13G2249,Gh_A07G1027,Gh_A11G1085,Gh_A09G2237,Gh_D01G2220,Gh_A11G0594,Gh_A05G2578,	0.0180093
ribonucleoside bisphosphate biosynthetic process	GO:0034030	10	0.0229059	3.73144	4	105	582	57007	Gh_D12G1421,Gh_D04G1785,Gh_A04G1174,Gh_A05G1165,	0.103168
isopentenyl diphosphate biosynthetic process, methylerythritol 4-phosphate pathway involved in terpenoid biosynthetic process	GO:0051484	10	0.040217	24.4875	1	4	582	57007	Gh_A11G0011,	0.142973
purine deoxyribonucleoside triphosphate catabolic process	GO:0009217	11	0.000104052	97.9502	2	2	582	57007	Gh_D13G0709,Gh_A13G0627,	0.00160042
purine deoxyribonucleotide catabolic process	GO:0009155	12	0.000104052	97.9502	2	2	582	57007	Gh_D13G0709,Gh_A13G0627,	0.00160042
galactose catabolic process via UDP-galactose	GO:0033499	9	0.0203145	48.9751	1	2	582	57007	Gh_A11G2351,	0.0983535
deoxyribonucleoside triphosphate catabolic process	GO:0009204	10	0.000615875	48.9751	2	4	582	57007	Gh_D13G0709,Gh_A13G0627,	0.00663092
deoxyribonucleotide catabolic process	GO:0009264	10	0.00279712	24.4875	2	8	582	57007	Gh_D13G0709,Gh_A13G0627,	0.0223473
deoxyribose phosphate catabolic process	GO:0046386	7	0.000615875	48.9751	2	4	582	57007	Gh_D13G0709,Gh_A13G0627,	0.00663092
4-DOWN
GO_Name	GO_ID	GO_Level	P_value	EnrichmentScore	HitsGenesCountsInSelectedSet	HitsGenesCountsInBackground	AllGenesCountsInSelectedSet	AllGenesCountsInBackground	GenesOfSelectedSetInGOterm	corrected p-value(BH method)
disaccharide biosynthetic process	GO:0046351	7	2.81025e-08	6.67451	14	126	949	57007	Gh_D08G0936,Gh_A03G0978,Gh_A10G1119,Gh_D06G1057,Gh_D07G0625,Gh_A08G1399,Gh_A10G0318,Gh_D10G1386,Gh_A04G0374,Gh_A06G0897,Gh_D08G1309,Gh_Sca011773G01,Gh_A08G1031,Gh_D10G0324,	1.84353e-06
oligosaccharide biosynthetic process	GO:0009312	6	1.52961e-06	4.83327	14	174	949	57007	Gh_D08G0936,Gh_A03G0978,Gh_A10G1119,Gh_D06G1057,Gh_D07G0625,Gh_A08G1399,Gh_A10G0318,Gh_D10G1386,Gh_A04G0374,Gh_A06G0897,Gh_D08G1309,Gh_Sca011773G01,Gh_A08G1031,Gh_D10G0324,	6.40483e-05
trehalose biosynthetic process	GO:0005992	8	8.52747e-05	6.67451	7	63	949	57007	Gh_D08G0936,Gh_A03G0978,Gh_A08G1399,Gh_A10G0318,Gh_A04G0374,Gh_Sca011773G01,Gh_D10G0324,	0.00197436
glucan biosynthetic process	GO:0009250	8	0.000744918	2.52929	16	380	949	57007	Gh_A08G1305,Gh_A10G0043,Gh_A05G3967,Gh_D01G1845,Gh_A08G0957,Gh_D08G2374,Gh_A11G1471,Gh_D08G0470,Gh_A01G1778,Gh_A09G1655,Gh_D08G1167,Gh_A05G3603,Gh_D11G1628,Gh_D02G2156,Gh_A12G2374,Gh_D08G0582,	0.011728
sucrose biosynthetic process	GO:0005986	8	3.95327e-05	7.50883	7	56	949	57007	Gh_A10G1119,Gh_D06G1057,Gh_D07G0625,Gh_D10G1386,Gh_A06G0897,Gh_D08G1309,Gh_A08G1031,	0.00105136
glucosylceramide catabolic process	GO:0006680	11	0.000358405	20.0235	3	9	949	57007	XLOC_069805,Gh_A09G1817,Gh_D09G1938,	0.00678212
glycosylceramide catabolic process	GO:0046477	10	0.000358405	20.0235	3	9	949	57007	XLOC_069805,Gh_A09G1817,Gh_D09G1938,	0.00678212
glycosphingolipid catabolic process	GO:0046479	9	0.000358405	20.0235	3	9	949	57007	XLOC_069805,Gh_A09G1817,Gh_D09G1938,	0.00678212
glycolipid catabolic process	GO:0019377	8	0.000358405	20.0235	3	9	949	57007	XLOC_069805,Gh_A09G1817,Gh_D09G1938,	0.00678212

## Sheet: K-5-vs-X-5
5-UP
GO_Name	GO_ID	GO_Level	P_value	EnrichmentScore	HitsGenesCountsInSelectedSet	HitsGenesCountsInBackground	AllGenesCountsInSelectedSet	AllGenesCountsInBackground	GenesOfSelectedSetInGOterm	corrected p-value(BH method)
isopentenyl diphosphate biosynthetic process, methylerythritol 4-phosphate pathway involved in terpenoid biosynthetic process	GO:0051484	10	0.0592613	16.4951	1	4	864	57007	Gh_A11G0011,	0.263524
glycosyl compound biosynthetic process	GO:1901659	6	0.0222286	2.34597	8	225	864	57007	Gh_D05G3096,Gh_A09G0577,XLOC_070431,XLOC_075725,Gh_D05G3614,Gh_D05G0068,Gh_A12G1673,Gh_A05G1165,	0.14355
purine ribonucleoside monophosphate biosynthetic process	GO:0009168	11	0.0629169	3.29902	3	60	864	57007	Gh_A05G3012,XLOC_070431,XLOC_075725,	0.259222
purine ribonucleotide biosynthetic process	GO:0009152	11	0.0354689	1.94632	10	339	864	57007	Gh_A05G3012,Gh_D10G1780,Gh_A03G0622,Gh_D04G1237,Gh_D12G1421,XLOC_070431,XLOC_075725,Gh_A05G3511,Gh_A09G2065,Gh_A05G1165,	0.188757
purine ribonucleoside bisphosphate biosynthetic process	GO:0034036	11	0.0875632	10.9967	1	6	864	57007	Gh_A05G1165,	0.302264
purine ribonucleoside biosynthetic process	GO:0046129	10	0.0103226	4.71288	4	56	864	57007	XLOC_070431,XLOC_075725,Gh_D05G0068,Gh_A05G1165,	0.0895536
ribose phosphate biosynthetic process	GO:0046390	7	0.0652964	1.74091	10	379	864	57007	Gh_A05G3012,Gh_D10G1780,Gh_A03G0622,Gh_D04G1237,Gh_D12G1421,XLOC_070431,XLOC_075725,Gh_A05G3511,Gh_A09G2065,Gh_A05G1165,	0.262441
ribonucleotide biosynthetic process	GO:0009260	10	0.0652964	1.74091	10	379	864	57007	Gh_A05G3012,Gh_D10G1780,Gh_A03G0622,Gh_D04G1237,Gh_D12G1421,XLOC_070431,XLOC_075725,Gh_A05G3511,Gh_A09G2065,Gh_A05G1165,	0.262441
ribonucleoside bisphosphate biosynthetic process	GO:0034030	10	0.00539638	3.7703	6	105	864	57007	Gh_D10G1780,Gh_D04G1237,Gh_D12G1421,Gh_A05G3511,Gh_A09G2065,Gh_A05G1165,	0.0563921
ribonucleoside biosynthetic process	GO:0042455	9	0.0130733	4.39869	4	60	864	57007	XLOC_070431,XLOC_075725,Gh_D05G0068,Gh_A05G1165,	0.105089
ribonucleoprotein complex biogenesis	GO:0022613	4	1.9366e-08	2.60528	43	1089	864	57007	Gh_A05G2382,Gh_D11G1182,Gh_A06G1247,Gh_A10G1593,Gh_D06G0701,Gh_D09G0089,Gh_A02G0657,Gh_D07G1715,Gh_A12G1172,Gh_D07G0821,Gh_D11G2623,Gh_D11G1236,Gh_A12G0159,Gh_D03G1255,Gh_A07G1027,XLOC_011715,Gh_D13G1667,Gh_D10G0661,Gh_D10G2426,Gh_A05G1362,Gh_A08G0876,Gh_D13G1427,Gh_A12G2729,Gh_D08G0289,Gh_A13G0858,Gh_D10G2473,Gh_D09G0757,Gh_D12G2544,Gh_D09G0570,Gh_A03G0323,Gh_A10G1907,Gh_D04G0528,Gh_A04G0084,Gh_…	1.11306e-06
UDP-rhamnose biosynthetic process	GO:0010253	9	0.0211397	8.79738	2	15	864	57007	Gh_D03G1491,Gh_A01G0311,	0.139656
glycoprotein catabolic process	GO:0006516	7	0.00553825	8.24754	3	24	864	57007	Gh_A11G0311,Gh_A05G2240,Gh_D05G2500,	0.0570962
glucose catabolic process	GO:0006007	8	0.0875632	10.9967	1	6	864	57007	Gh_D02G0121,	0.302264
5-DOWN
GO_ID	GO_Level	P_value	EnrichmentScore	HitsGenesCountsInSelectedSet	HitsGenesCountsInBackground	AllGenesCountsInSelectedSet	AllGenesCountsInBackground	GenesOfSelectedSetInGOterm	corrected p-value(BH method)
GO:0019305	9	0.00788099	14.5612	2	10	783	57007	Gh_D12G1312,Gh_A12G1190,	0.0922434
GO:0033320	9	0.0303983	7.28059	2	20	783	57007	Gh_D12G1312,Gh_A12G1190,	0.209433
GO:0046351	7	0.00809129	3.46695	6	126	783	57007	Gh_A10G1119,Gh_A04G0374,Gh_A06G0897,Gh_D05G3263,Gh_D08G1309,Gh_A08G1031,	0.0926003
GO:0009312	6	0.0337641	2.51055	6	174	783	57007	Gh_A10G1119,Gh_A04G0374,Gh_A06G0897,Gh_D05G3263,Gh_D08G1309,Gh_A08G1031,	0.21668
GO:0033506	10	0.0406428	24.2686	1	3	783	57007	Gh_D01G1755,	0.244807
GO:0005986	8	0.00737494	5.20042	4	56	783	57007	Gh_A10G1119,Gh_A06G0897,Gh_D08G1309,Gh_A08G1031,	0.0893669
GO:0046355	9	0.0249232	8.08954	2	18	783	57007	Gh_D05G1835,Gh_A05G1646,	0.195216
GO:0009313	6	0.0225309	4.96404	3	44	783	57007	Gh_A06G0991,Gh_D03G0964,Gh_A03G0668,	0.182014
GO:0034484	7	0.00636244	16.1791	2	9	783	57007	Gh_D03G0964,Gh_A03G0668,	0.0804088
GO:0044247	7	0.016864	2.95159	6	148	783	57007	Gh_A06G0991,Gh_A12G1332,Gh_D12G1458,Gh_D10G2404,Gh_D05G1835,Gh_A05G1646,	0.150389
